# Supplementary material for: Search and Match Task: Development of a Taskified Match-3 Puzzle Game to Assess and Practice Visual Search
Source: JMIR Serious Games. 2019 May 9;7(2):e13620. doi: 10.2196/13620 (PMC6532342; doi:10.2196/13620)
Supplement: Multimedia Appendix 4 [file games_v7i2e13620_app4.zip]

Archive with 853 entries (513 files):
- SearchAndMatchTask_Win-master/
- SearchAndMatchTask_Win-master/Instructions/
- SearchAndMatchTask_Win-master/Instructions/Instructions_framing.pdf
- __MACOSX/
- __MACOSX/SearchAndMatchTask_Win-master/
- __MACOSX/SearchAndMatchTask_Win-master/Instructions/
- __MACOSX/SearchAndMatchTask_Win-master/Instructions/._Instructions_framing.pdf
- SearchAndMatchTask_Win-master/Instructions/BasicTargetPatterns.png
- __MACOSX/SearchAndMatchTask_Win-master/Instructions/._BasicTargetPatterns.png
- __MACOSX/SearchAndMatchTask_Win-master/._Instructions
- SearchAndMatchTask_Win-master/SearchMatchTask_gui.py
- __MACOSX/SearchAndMatchTask_Win-master/._SearchMatchTask_gui.py
- SearchAndMatchTask_Win-master/.DS_Store
- __MACOSX/SearchAndMatchTask_Win-master/._.DS_Store
- SearchAndMatchTask_Win-master/LICENSE
- __MACOSX/SearchAndMatchTask_Win-master/._LICENSE
- SearchAndMatchTask_Win-master/SearchMatchTask_target_patterns.py
- __MACOSX/SearchAndMatchTask_Win-master/._SearchMatchTask_target_patterns.py
- SearchAndMatchTask_Win-master/SearchMatchTask_main.py
- __MACOSX/SearchAndMatchTask_Win-master/._SearchMatchTask_main.py
- SearchAndMatchTask_Win-master/README.md
- __MACOSX/SearchAndMatchTask_Win-master/._README.md
- SearchAndMatchTask_Win-master/sounds/
- SearchAndMatchTask_Win-master/sounds/falsch.wav
- __MACOSX/SearchAndMatchTask_Win-master/sounds/
- __MACOSX/SearchAndMatchTask_Win-master/sounds/._falsch.wav
- SearchAndMatchTask_Win-master/sounds/beep.wav
- __MACOSX/SearchAndMatchTask_Win-master/sounds/._beep.wav
- SearchAndMatchTask_Win-master/sounds/gem.wav
- __MACOSX/SearchAndMatchTask_Win-master/sounds/._gem.wav
- SearchAndMatchTask_Win-master/sounds/2_scatterplot_ggplot.R
- __MACOSX/SearchAndMatchTask_Win-master/sounds/._2_scatterplot_ggplot.R
- SearchAndMatchTask_Win-master/sounds/SMT_NoEyetracking.py
- __MACOSX/SearchAndMatchTask_Win-master/sounds/._SMT_NoEyetracking.py
- SearchAndMatchTask_Win-master/sounds/match.wav
- __MACOSX/SearchAndMatchTask_Win-master/sounds/._match.wav
- __MACOSX/SearchAndMatchTask_Win-master/._sounds
- SearchAndMatchTask_Win-master/.gitignore
- __MACOSX/SearchAndMatchTask_Win-master/._.gitignore
- SearchAndMatchTask_Win-master/Instruction.py
- __MACOSX/SearchAndMatchTask_Win-master/._Instruction.py
- SearchAndMatchTask_Win-master/SearchMatchTask_get_puzzle_boards.py
- __MACOSX/SearchAndMatchTask_Win-master/._SearchMatchTask_get_puzzle_boards.py
- SearchAndMatchTask_Win-master/Levels/
- SearchAndMatchTask_Win-master/Levels/Short/
- SearchAndMatchTask_Win-master/Levels/Short/M3_A/
- SearchAndMatchTask_Win-master/Levels/Short/M3_A/8_34_Level_6_4_6/
- SearchAndMatchTask_Win-master/Levels/Short/M3_A/8_34_Level_6_4_6/34_Level_6_4_6.txt
- __MACOSX/SearchAndMatchTask_Win-master/Levels/
- __MACOSX/SearchAndMatchTask_Win-master/Levels/Short/
- __MACOSX/SearchAndMatchTask_Win-master/Levels/Short/M3_A/
- __MACOSX/SearchAndMatchTask_Win-master/Levels/Short/M3_A/8_34_Level_6_4_6/
- __MACOSX/SearchAndMatchTask_Win-master/Levels/Short/M3_A/8_34_Level_6_4_6/._34_Level_6_4_6.txt
- __MACOSX/SearchAndMatchTask_Win-master/Levels/Short/M3_A/._8_34_Level_6_4_6
- SearchAndMatchTask_Win-master/Levels/Short/M3_A/10_22_Level_5_6_6/
- SearchAndMatchTask_Win-master/Levels/Short/M3_A/10_22_Level_5_6_6/22_Level_5_6_6.txt
- __MACOSX/SearchAndMatchTask_Win-master/Levels/Short/M3_A/10_22_Level_5_6_6/
- __MACOSX/SearchAndMatchTask_Win-master/Levels/Short/M3_A/10_22_Level_5_6_6/._22_Level_5_6_6.txt
- __MACOSX/SearchAndMatchTask_Win-master/Levels/Short/M3_A/._10_22_Level_5_6_6
- SearchAndMatchTask_Win-master/Levels/Short/M3_A/3_03_Level_4_5_5/
- SearchAndMatchTask_Win-master/Levels/Short/M3_A/3_03_Level_4_5_5/03_Level_4_5_5.txt
- __MACOSX/SearchAndMatchTask_Win-master/Levels/Short/M3_A/3_03_Level_4_5_5/
- __MACOSX/SearchAndMatchTask_Win-master/Levels/Short/M3_A/3_03_Level_4_5_5/._03_Level_4_5_5.txt
- __MACOSX/SearchAndMatchTask_Win-master/Levels/Short/M3_A/._3_03_Level_4_5_5
- SearchAndMatchTask_Win-master/Levels/Short/M3_A/5_19_Level_5_5_5/
- SearchAndMatchTask_Win-master/Levels/Short/M3_A/5_19_Level_5_5_5/19_Level_5_5_5.txt
- __MACOSX/SearchAndMatchTask_Win-master/Levels/Short/M3_A/5_19_Level_5_5_5/
- __MACOSX/SearchAndMatchTask_Win-master/Levels/Short/M3_A/5_19_Level_5_5_5/._19_Level_5_5_5.txt
- __MACOSX/SearchAndMatchTask_Win-master/Levels/Short/M3_A/._5_19_Level_5_5_5
- SearchAndMatchTask_Win-master/Levels/Short/M3_A/1_01_Level_4_4_4/
- SearchAndMatchTask_Win-master/Levels/Short/M3_A/1_01_Level_4_4_4/01_Level_4_4_4.txt
- __MACOSX/SearchAndMatchTask_Win-master/Levels/Short/M3_A/1_01_Level_4_4_4/
- __MACOSX/SearchAndMatchTask_Win-master/Levels/Short/M3_A/1_01_Level_4_4_4/._01_Level_4_4_4.txt
- __MACOSX/SearchAndMatchTask_Win-master/Levels/Short/M3_A/._1_01_Level_4_4_4
- SearchAndMatchTask_Win-master/Levels/Short/M3_A/7_05_Level_4_6_5/
- SearchAndMatchTask_Win-master/Levels/Short/M3_A/7_05_Level_4_6_5/05_Level_4_6_5.txt
- __MACOSX/SearchAndMatchTask_Win-master/Levels/Short/M3_A/7_05_Level_4_6_5/
- __MACOSX/SearchAndMatchTask_Win-master/Levels/Short/M3_A/7_05_Level_4_6_5/._05_Level_4_6_5.txt
- __MACOSX/SearchAndMatchTask_Win-master/Levels/Short/M3_A/._7_05_Level_4_6_5
- SearchAndMatchTask_Win-master/Levels/Short/M3_A/11_39_Level_6_6_5/
- SearchAndMatchTask_Win-master/Levels/Short/M3_A/11_39_Level_6_6_5/39_Level_6_6_5.txt
- __MACOSX/SearchAndMatchTask_Win-master/Levels/Short/M3_A/11_39_Level_6_6_5/
- __MACOSX/SearchAndMatchTask_Win-master/Levels/Short/M3_A/11_39_Level_6_6_5/._39_Level_6_6_5.txt
- __MACOSX/SearchAndMatchTask_Win-master/Levels/Short/M3_A/._11_39_Level_6_6_5
- SearchAndMatchTask_Win-master/Levels/Short/M3_A/12_40_Level_6_6_6/
- SearchAndMatchTask_Win-master/Levels/Short/M3_A/12_40_Level_6_6_6/40_Level_6_6_6.txt
- __MACOSX/SearchAndMatchTask_Win-master/Levels/Short/M3_A/12_40_Level_6_6_6/
- __MACOSX/SearchAndMatchTask_Win-master/Levels/Short/M3_A/12_40_Level_6_6_6/._40_Level_6_6_6.txt
- __MACOSX/SearchAndMatchTask_Win-master/Levels/Short/M3_A/._12_40_Level_6_6_6
- SearchAndMatchTask_Win-master/Levels/Short/M3_A/9_36_Level_6_5_5/
- SearchAndMatchTask_Win-master/Levels/Short/M3_A/9_36_Level_6_5_5/36_Level_6_5_5.txt
- __MACOSX/SearchAndMatchTask_Win-master/Levels/Short/M3_A/9_36_Level_6_5_5/
- __MACOSX/SearchAndMatchTask_Win-master/Levels/Short/M3_A/9_36_Level_6_5_5/._36_Level_6_5_5.txt
- __MACOSX/SearchAndMatchTask_Win-master/Levels/Short/M3_A/._9_36_Level_6_5_5
- SearchAndMatchTask_Win-master/Levels/Short/M3_A/4_18_Level_5_5_4/
- SearchAndMatchTask_Win-master/Levels/Short/M3_A/4_18_Level_5_5_4/18_Level_5_5_4.txt
- __MACOSX/SearchAndMatchTask_Win-master/Levels/Short/M3_A/4_18_Level_5_5_4/
- __MACOSX/SearchAndMatchTask_Win-master/Levels/Short/M3_A/4_18_Level_5_5_4/._18_Level_5_5_4.txt
- __MACOSX/SearchAndMatchTask_Win-master/Levels/Short/M3_A/._4_18_Level_5_5_4
- SearchAndMatchTask_Win-master/Levels/Short/M3_A/2_16_Level_5_4_4/
- SearchAndMatchTask_Win-master/Levels/Short/M3_A/2_16_Level_5_4_4/16_Level_5_4_4.txt
- __MACOSX/SearchAndMatchTask_Win-master/Levels/Short/M3_A/2_16_Level_5_4_4/
- __MACOSX/SearchAndMatchTask_Win-master/Levels/Short/M3_A/2_16_Level_5_4_4/._16_Level_5_4_4.txt
- __MACOSX/SearchAndMatchTask_Win-master/Levels/Short/M3_A/._2_16_Level_5_4_4
- SearchAndMatchTask_Win-master/Levels/Short/M3_A/6_32_Level_6_4_4/
- SearchAndMatchTask_Win-master/Levels/Short/M3_A/6_32_Level_6_4_4/32_Level_6_4_4.txt
- __MACOSX/SearchAndMatchTask_Win-master/Levels/Short/M3_A/6_32_Level_6_4_4/
- __MACOSX/SearchAndMatchTask_Win-master/Levels/Short/M3_A/6_32_Level_6_4_4/._32_Level_6_4_4.txt
- __MACOSX/SearchAndMatchTask_Win-master/Levels/Short/M3_A/._6_32_Level_6_4_4
- __MACOSX/SearchAndMatchTask_Win-master/Levels/Short/._M3_A
- SearchAndMatchTask_Win-master/Levels/Short/M3_B/
- SearchAndMatchTask_Win-master/Levels/Short/M3_B/9_21_Level_5_6_5/
- SearchAndMatchTask_Win-master/Levels/Short/M3_B/9_21_Level_5_6_5/21_Level_5_6_5.txt
- __MACOSX/SearchAndMatchTask_Win-master/Levels/Short/M3_B/
- __MACOSX/SearchAndMatchTask_Win-master/Levels/Short/M3_B/9_21_Level_5_6_5/
- __MACOSX/SearchAndMatchTask_Win-master/Levels/Short/M3_B/9_21_Level_5_6_5/._21_Level_5_6_5.txt
- __MACOSX/SearchAndMatchTask_Win-master/Levels/Short/M3_B/._9_21_Level_5_6_5
- SearchAndMatchTask_Win-master/Levels/Short/M3_B/5_19_Level_5_5_5/
- SearchAndMatchTask_Win-master/Levels/Short/M3_B/5_19_Level_5_5_5/19_Level_5_5_5.txt
- __MACOSX/SearchAndMatchTask_Win-master/Levels/Short/M3_B/5_19_Level_5_5_5/
- __MACOSX/SearchAndMatchTask_Win-master/Levels/Short/M3_B/5_19_Level_5_5_5/._19_Level_5_5_5.txt
- __MACOSX/SearchAndMatchTask_Win-master/Levels/Short/M3_B/._5_19_Level_5_5_5
- SearchAndMatchTask_Win-master/Levels/Short/M3_B/1_01_Level_4_4_4/
- SearchAndMatchTask_Win-master/Levels/Short/M3_B/1_01_Level_4_4_4/01_Level_4_4_4.txt
- __MACOSX/SearchAndMatchTask_Win-master/Levels/Short/M3_B/1_01_Level_4_4_4/
- __MACOSX/SearchAndMatchTask_Win-master/Levels/Short/M3_B/1_01_Level_4_4_4/._01_Level_4_4_4.txt
- __MACOSX/SearchAndMatchTask_Win-master/Levels/Short/M3_B/._1_01_Level_4_4_4
- SearchAndMatchTask_Win-master/Levels/Short/M3_B/3_17_Level_5_4_5/
- SearchAndMatchTask_Win-master/Levels/Short/M3_B/3_17_Level_5_4_5/17_Level_5_4_5.txt
- __MACOSX/SearchAndMatchTask_Win-master/Levels/Short/M3_B/3_17_Level_5_4_5/
- __MACOSX/SearchAndMatchTask_Win-master/Levels/Short/M3_B/3_17_Level_5_4_5/._17_Level_5_4_5.txt
- __MACOSX/SearchAndMatchTask_Win-master/Levels/Short/M3_B/._3_17_Level_5_4_5
- SearchAndMatchTask_Win-master/Levels/Short/M3_B/10_37_Level_6_5_6/
- SearchAndMatchTask_Win-master/Levels/Short/M3_B/10_37_Level_6_5_6/37_Level_6_5_6.txt
- __MACOSX/SearchAndMatchTask_Win-master/Levels/Short/M3_B/10_37_Level_6_5_6/
- __MACOSX/SearchAndMatchTask_Win-master/Levels/Short/M3_B/10_37_Level_6_5_6/._37_Level_6_5_6.txt
- __MACOSX/SearchAndMatchTask_Win-master/Levels/Short/M3_B/._10_37_Level_6_5_6
- SearchAndMatchTask_Win-master/Levels/Short/M3_B/7_33_Level_6_4_5/
- SearchAndMatchTask_Win-master/Levels/Short/M3_B/7_33_Level_6_4_5/33_Level_6_4_5.txt
- __MACOSX/SearchAndMatchTask_Win-master/Levels/Short/M3_B/7_33_Level_6_4_5/
- __MACOSX/SearchAndMatchTask_Win-master/Levels/Short/M3_B/7_33_Level_6_4_5/._33_Level_6_4_5.txt
- __MACOSX/SearchAndMatchTask_Win-master/Levels/Short/M3_B/._7_33_Level_6_4_5
- SearchAndMatchTask_Win-master/Levels/Short/M3_B/11_39_Level_6_6_5/
- SearchAndMatchTask_Win-master/Levels/Short/M3_B/11_39_Level_6_6_5/39_Level_6_6_5.txt
- __MACOSX/SearchAndMatchTask_Win-master/Levels/Short/M3_B/11_39_Level_6_6_5/
- __MACOSX/SearchAndMatchTask_Win-master/Levels/Short/M3_B/11_39_Level_6_6_5/._39_Level_6_6_5.txt
- __MACOSX/SearchAndMatchTask_Win-master/Levels/Short/M3_B/._11_39_Level_6_6_5
- SearchAndMatchTask_Win-master/Levels/Short/M3_B/8_06_Level_4_6_6/
- SearchAndMatchTask_Win-master/Levels/Short/M3_B/8_06_Level_4_6_6/06_Level_4_6_6.txt
- __MACOSX/SearchAndMatchTask_Win-master/Levels/Short/M3_B/8_06_Level_4_6_6/
- __MACOSX/SearchAndMatchTask_Win-master/Levels/Short/M3_B/8_06_Level_4_6_6/._06_Level_4_6_6.txt
- __MACOSX/SearchAndMatchTask_Win-master/Levels/Short/M3_B/._8_06_Level_4_6_6
- SearchAndMatchTask_Win-master/Levels/Short/M3_B/2_02_Level_4_5_4/
- SearchAndMatchTask_Win-master/Levels/Short/M3_B/2_02_Level_4_5_4/02_Level_4_5_4.txt
- __MACOSX/SearchAndMatchTask_Win-master/Levels/Short/M3_B/2_02_Level_4_5_4/
- __MACOSX/SearchAndMatchTask_Win-master/Levels/Short/M3_B/2_02_Level_4_5_4/._02_Level_4_5_4.txt
- __MACOSX/SearchAndMatchTask_Win-master/Levels/Short/M3_B/._2_02_Level_4_5_4
- SearchAndMatchTask_Win-master/Levels/Short/M3_B/12_40_Level_6_6_6/
- SearchAndMatchTask_Win-master/Levels/Short/M3_B/12_40_Level_6_6_6/40_Level_6_6_6.txt
- __MACOSX/SearchAndMatchTask_Win-master/Levels/Short/M3_B/12_40_Level_6_6_6/
- __MACOSX/SearchAndMatchTask_Win-master/Levels/Short/M3_B/12_40_Level_6_6_6/._40_Level_6_6_6.txt
- __MACOSX/SearchAndMatchTask_Win-master/Levels/Short/M3_B/._12_40_Level_6_6_6
- SearchAndMatchTask_Win-master/Levels/Short/M3_B/4_18_Level_5_5_4/
- SearchAndMatchTask_Win-master/Levels/Short/M3_B/4_18_Level_5_5_4/18_Level_5_5_4.txt
- __MACOSX/SearchAndMatchTask_Win-master/Levels/Short/M3_B/4_18_Level_5_5_4/
- __MACOSX/SearchAndMatchTask_Win-master/Levels/Short/M3_B/4_18_Level_5_5_4/._18_Level_5_5_4.txt
- __MACOSX/SearchAndMatchTask_Win-master/Levels/Short/M3_B/._4_18_Level_5_5_4
- SearchAndMatchTask_Win-master/Levels/Short/M3_B/6_04_Level_4_6_4/
- SearchAndMatchTask_Win-master/Levels/Short/M3_B/6_04_Level_4_6_4/04_Level_4_6_4.txt
- __MACOSX/SearchAndMatchTask_Win-master/Levels/Short/M3_B/6_04_Level_4_6_4/
- __MACOSX/SearchAndMatchTask_Win-master/Levels/Short/M3_B/6_04_Level_4_6_4/._04_Level_4_6_4.txt
- __MACOSX/SearchAndMatchTask_Win-master/Levels/Short/M3_B/._6_04_Level_4_6_4
- __MACOSX/SearchAndMatchTask_Win-master/Levels/Short/._M3_B
- __MACOSX/SearchAndMatchTask_Win-master/Levels/._Short
- SearchAndMatchTask_Win-master/Levels/Medium/
- SearchAndMatchTask_Win-master/Levels/Medium/M3_A/
- SearchAndMatchTask_Win-master/Levels/Medium/M3_A/8_34_Level_6_4_6/
- SearchAndMatchTask_Win-master/Levels/Medium/M3_A/8_34_Level_6_4_6/34_Level_6_4_6.txt
- __MACOSX/SearchAndMatchTask_Win-master/Levels/Medium/
- __MACOSX/SearchAndMatchTask_Win-master/Levels/Medium/M3_A/
- __MACOSX/SearchAndMatchTask_Win-master/Levels/Medium/M3_A/8_34_Level_6_4_6/
- __MACOSX/SearchAndMatchTask_Win-master/Levels/Medium/M3_A/8_34_Level_6_4_6/._34_Level_6_4_6.txt
- __MACOSX/SearchAndMatchTask_Win-master/Levels/Medium/M3_A/._8_34_Level_6_4_6
- SearchAndMatchTask_Win-master/Levels/Medium/M3_A/10_22_Level_5_6_6/
- SearchAndMatchTask_Win-master/Levels/Medium/M3_A/10_22_Level_5_6_6/22_Level_5_6_6.txt
- __MACOSX/SearchAndMatchTask_Win-master/Levels/Medium/M3_A/10_22_Level_5_6_6/
- __MACOSX/SearchAndMatchTask_Win-master/Levels/Medium/M3_A/10_22_Level_5_6_6/._22_Level_5_6_6.txt
- __MACOSX/SearchAndMatchTask_Win-master/Levels/Medium/M3_A/._10_22_Level_5_6_6
- SearchAndMatchTask_Win-master/Levels/Medium/M3_A/24_65_Level_7_7_7/
- SearchAndMatchTask_Win-master/Levels/Medium/M3_A/24_65_Level_7_7_7/65_Level_7_7_7.txt
- __MACOSX/SearchAndMatchTask_Win-master/Levels/Medium/M3_A/24_65_Level_7_7_7/
- __MACOSX/SearchAndMatchTask_Win-master/Levels/Medium/M3_A/24_65_Level_7_7_7/._65_Level_7_7_7.txt
- __MACOSX/SearchAndMatchTask_Win-master/Levels/Medium/M3_A/._24_65_Level_7_7_7
- SearchAndMatchTask_Win-master/Levels/Medium/M3_A/17_24_Level_5_7_5/
- SearchAndMatchTask_Win-master/Levels/Medium/M3_A/17_24_Level_5_7_5/24_Level_5_7_5.txt
- __MACOSX/SearchAndMatchTask_Win-master/Levels/Medium/M3_A/17_24_Level_5_7_5/
- __MACOSX/SearchAndMatchTask_Win-master/Levels/Medium/M3_A/17_24_Level_5_7_5/._24_Level_5_7_5.txt
- __MACOSX/SearchAndMatchTask_Win-master/Levels/Medium/M3_A/._17_24_Level_5_7_5
- SearchAndMatchTask_Win-master/Levels/Medium/M3_A/3_03_Level_4_5_5/
- SearchAndMatchTask_Win-master/Levels/Medium/M3_A/3_03_Level_4_5_5/03_Level_4_5_5.txt
- __MACOSX/SearchAndMatchTask_Win-master/Levels/Medium/M3_A/3_03_Level_4_5_5/
- __MACOSX/SearchAndMatchTask_Win-master/Levels/Medium/M3_A/3_03_Level_4_5_5/._03_Level_4_5_5.txt
- __MACOSX/SearchAndMatchTask_Win-master/Levels/Medium/M3_A/._3_03_Level_4_5_5
- SearchAndMatchTask_Win-master/Levels/Medium/M3_A/19_26_Level_5_7_7/
- SearchAndMatchTask_Win-master/Levels/Medium/M3_A/19_26_Level_5_7_7/26_Level_5_7_7.txt
- __MACOSX/SearchAndMatchTask_Win-master/Levels/Medium/M3_A/19_26_Level_5_7_7/
- __MACOSX/SearchAndMatchTask_Win-master/Levels/Medium/M3_A/19_26_Level_5_7_7/._26_Level_5_7_7.txt
- __MACOSX/SearchAndMatchTask_Win-master/Levels/Medium/M3_A/._19_26_Level_5_7_7
- SearchAndMatchTask_Win-master/Levels/Medium/M3_A/5_19_Level_5_5_5/
- SearchAndMatchTask_Win-master/Levels/Medium/M3_A/5_19_Level_5_5_5/19_Level_5_5_5.txt
- __MACOSX/SearchAndMatchTask_Win-master/Levels/Medium/M3_A/5_19_Level_5_5_5/
- __MACOSX/SearchAndMatchTask_Win-master/Levels/Medium/M3_A/5_19_Level_5_5_5/._19_Level_5_5_5.txt
- __MACOSX/SearchAndMatchTask_Win-master/Levels/Medium/M3_A/._5_19_Level_5_5_5
- SearchAndMatchTask_Win-master/Levels/Medium/M3_A/1_01_Level_4_4_4/
- SearchAndMatchTask_Win-master/Levels/Medium/M3_A/1_01_Level_4_4_4/01_Level_4_4_4.txt
- __MACOSX/SearchAndMatchTask_Win-master/Levels/Medium/M3_A/1_01_Level_4_4_4/
- __MACOSX/SearchAndMatchTask_Win-master/Levels/Medium/M3_A/1_01_Level_4_4_4/._01_Level_4_4_4.txt
- __MACOSX/SearchAndMatchTask_Win-master/Levels/Medium/M3_A/._1_01_Level_4_4_4
- SearchAndMatchTask_Win-master/Levels/Medium/M3_A/22_44_Level_6_7_7/
- SearchAndMatchTask_Win-master/Levels/Medium/M3_A/22_44_Level_6_7_7/44_Level_6_7_7.txt
- __MACOSX/SearchAndMatchTask_Win-master/Levels/Medium/M3_A/22_44_Level_6_7_7/
- __MACOSX/SearchAndMatchTask_Win-master/Levels/Medium/M3_A/22_44_Level_6_7_7/._44_Level_6_7_7.txt
- __MACOSX/SearchAndMatchTask_Win-master/Levels/Medium/M3_A/._22_44_Level_6_7_7
- SearchAndMatchTask_Win-master/Levels/Medium/M3_A/7_05_Level_4_6_5/
- SearchAndMatchTask_Win-master/Levels/Medium/M3_A/7_05_Level_4_6_5/05_Level_4_6_5.txt
- __MACOSX/SearchAndMatchTask_Win-master/Levels/Medium/M3_A/7_05_Level_4_6_5/
- __MACOSX/SearchAndMatchTask_Win-master/Levels/Medium/M3_A/7_05_Level_4_6_5/._05_Level_4_6_5.txt
- __MACOSX/SearchAndMatchTask_Win-master/Levels/Medium/M3_A/._7_05_Level_4_6_5
- SearchAndMatchTask_Win-master/Levels/Medium/M3_A/11_39_Level_6_6_5/
- SearchAndMatchTask_Win-master/Levels/Medium/M3_A/11_39_Level_6_6_5/39_Level_6_6_5.txt
- __MACOSX/SearchAndMatchTask_Win-master/Levels/Medium/M3_A/11_39_Level_6_6_5/
- __MACOSX/SearchAndMatchTask_Win-master/Levels/Medium/M3_A/11_39_Level_6_6_5/._39_Level_6_6_5.txt
- __MACOSX/SearchAndMatchTask_Win-master/Levels/Medium/M3_A/._11_39_Level_6_6_5
- SearchAndMatchTask_Win-master/Levels/Medium/M3_A/23_64_Level_7_7_6/
- SearchAndMatchTask_Win-master/Levels/Medium/M3_A/23_64_Level_7_7_6/64_Level_7_7_6.txt
- __MACOSX/SearchAndMatchTask_Win-master/Levels/Medium/M3_A/23_64_Level_7_7_6/
- __MACOSX/SearchAndMatchTask_Win-master/Levels/Medium/M3_A/23_64_Level_7_7_6/._64_Level_7_7_6.txt
- __MACOSX/SearchAndMatchTask_Win-master/Levels/Medium/M3_A/._23_64_Level_7_7_6
- SearchAndMatchTask_Win-master/Levels/Medium/M3_A/13_50_Level_7_4_4/
- SearchAndMatchTask_Win-master/Levels/Medium/M3_A/13_50_Level_7_4_4/50_Level_7_4_4.txt
- __MACOSX/SearchAndMatchTask_Win-master/Levels/Medium/M3_A/13_50_Level_7_4_4/
- __MACOSX/SearchAndMatchTask_Win-master/Levels/Medium/M3_A/13_50_Level_7_4_4/._50_Level_7_4_4.txt
- __MACOSX/SearchAndMatchTask_Win-master/Levels/Medium/M3_A/._13_50_Level_7_4_4
- SearchAndMatchTask_Win-master/Levels/Medium/M3_A/21_60_Level_7_6_6/
- SearchAndMatchTask_Win-master/Levels/Medium/M3_A/21_60_Level_7_6_6/60_Level_7_6_6.txt
- __MACOSX/SearchAndMatchTask_Win-master/Levels/Medium/M3_A/21_60_Level_7_6_6/
- __MACOSX/SearchAndMatchTask_Win-master/Levels/Medium/M3_A/21_60_Level_7_6_6/._60_Level_7_6_6.txt
- __MACOSX/SearchAndMatchTask_Win-master/Levels/Medium/M3_A/._21_60_Level_7_6_6
- SearchAndMatchTask_Win-master/Levels/Medium/M3_A/12_40_Level_6_6_6/
- SearchAndMatchTask_Win-master/Levels/Medium/M3_A/12_40_Level_6_6_6/40_Level_6_6_6.txt
- __MACOSX/SearchAndMatchTask_Win-master/Levels/Medium/M3_A/12_40_Level_6_6_6/
- __MACOSX/SearchAndMatchTask_Win-master/Levels/Medium/M3_A/12_40_Level_6_6_6/._40_Level_6_6_6.txt
- __MACOSX/SearchAndMatchTask_Win-master/Levels/Medium/M3_A/._12_40_Level_6_6_6
- SearchAndMatchTask_Win-master/Levels/Medium/M3_A/9_36_Level_6_5_5/
- SearchAndMatchTask_Win-master/Levels/Medium/M3_A/9_36_Level_6_5_5/36_Level_6_5_5.txt
- __MACOSX/SearchAndMatchTask_Win-master/Levels/Medium/M3_A/9_36_Level_6_5_5/
- __MACOSX/SearchAndMatchTask_Win-master/Levels/Medium/M3_A/9_36_Level_6_5_5/._36_Level_6_5_5.txt
- __MACOSX/SearchAndMatchTask_Win-master/Levels/Medium/M3_A/._9_36_Level_6_5_5
- SearchAndMatchTask_Win-master/Levels/Medium/M3_A/14_08_Level_4_7_5/
- SearchAndMatchTask_Win-master/Levels/Medium/M3_A/14_08_Level_4_7_5/08_Level_4_7_5.txt
- __MACOSX/SearchAndMatchTask_Win-master/Levels/Medium/M3_A/14_08_Level_4_7_5/
- __MACOSX/SearchAndMatchTask_Win-master/Levels/Medium/M3_A/14_08_Level_4_7_5/._08_Level_4_7_5.txt
- __MACOSX/SearchAndMatchTask_Win-master/Levels/Medium/M3_A/._14_08_Level_4_7_5
- SearchAndMatchTask_Win-master/Levels/Medium/M3_A/4_18_Level_5_5_4/
- SearchAndMatchTask_Win-master/Levels/Medium/M3_A/4_18_Level_5_5_4/18_Level_5_5_4.txt
- __MACOSX/SearchAndMatchTask_Win-master/Levels/Medium/M3_A/4_18_Level_5_5_4/
- __MACOSX/SearchAndMatchTask_Win-master/Levels/Medium/M3_A/4_18_Level_5_5_4/._18_Level_5_5_4.txt
- __MACOSX/SearchAndMatchTask_Win-master/Levels/Medium/M3_A/._4_18_Level_5_5_4
- SearchAndMatchTask_Win-master/Levels/Medium/M3_A/2_16_Level_5_4_4/
- SearchAndMatchTask_Win-master/Levels/Medium/M3_A/2_16_Level_5_4_4/16_Level_5_4_4.txt
- __MACOSX/SearchAndMatchTask_Win-master/Levels/Medium/M3_A/2_16_Level_5_4_4/
- __MACOSX/SearchAndMatchTask_Win-master/Levels/Medium/M3_A/2_16_Level_5_4_4/._16_Level_5_4_4.txt
- __MACOSX/SearchAndMatchTask_Win-master/Levels/Medium/M3_A/._2_16_Level_5_4_4
- SearchAndMatchTask_Win-master/Levels/Medium/M3_A/15_52_Level_7_4_6/
- SearchAndMatchTask_Win-master/Levels/Medium/M3_A/15_52_Level_7_4_6/52_Level_7_4_6.txt
- __MACOSX/SearchAndMatchTask_Win-master/Levels/Medium/M3_A/15_52_Level_7_4_6/
- __MACOSX/SearchAndMatchTask_Win-master/Levels/Medium/M3_A/15_52_Level_7_4_6/._52_Level_7_4_6.txt
- __MACOSX/SearchAndMatchTask_Win-master/Levels/Medium/M3_A/._15_52_Level_7_4_6
- SearchAndMatchTask_Win-master/Levels/Medium/M3_A/16_10_Level_4_7_7/
- SearchAndMatchTask_Win-master/Levels/Medium/M3_A/16_10_Level_4_7_7/10_Level_4_7_7.txt
- __MACOSX/SearchAndMatchTask_Win-master/Levels/Medium/M3_A/16_10_Level_4_7_7/
- __MACOSX/SearchAndMatchTask_Win-master/Levels/Medium/M3_A/16_10_Level_4_7_7/._10_Level_4_7_7.txt
- __MACOSX/SearchAndMatchTask_Win-master/Levels/Medium/M3_A/._16_10_Level_4_7_7
- SearchAndMatchTask_Win-master/Levels/Medium/M3_A/6_32_Level_6_4_4/
- SearchAndMatchTask_Win-master/Levels/Medium/M3_A/6_32_Level_6_4_4/32_Level_6_4_4.txt
- __MACOSX/SearchAndMatchTask_Win-master/Levels/Medium/M3_A/6_32_Level_6_4_4/
- __MACOSX/SearchAndMatchTask_Win-master/Levels/Medium/M3_A/6_32_Level_6_4_4/._32_Level_6_4_4.txt
- __MACOSX/SearchAndMatchTask_Win-master/Levels/Medium/M3_A/._6_32_Level_6_4_4
- SearchAndMatchTask_Win-master/Levels/Medium/M3_A/18_56_Level_7_5_6/
- SearchAndMatchTask_Win-master/Levels/Medium/M3_A/18_56_Level_7_5_6/56_Level_7_5_6.txt
- __MACOSX/SearchAndMatchTask_Win-master/Levels/Medium/M3_A/18_56_Level_7_5_6/
- __MACOSX/SearchAndMatchTask_Win-master/Levels/Medium/M3_A/18_56_Level_7_5_6/._56_Level_7_5_6.txt
- __MACOSX/SearchAndMatchTask_Win-master/Levels/Medium/M3_A/._18_56_Level_7_5_6
- SearchAndMatchTask_Win-master/Levels/Medium/M3_A/20_42_Level_6_7_5/
- SearchAndMatchTask_Win-master/Levels/Medium/M3_A/20_42_Level_6_7_5/42_Level_6_7_5.txt
- __MACOSX/SearchAndMatchTask_Win-master/Levels/Medium/M3_A/20_42_Level_6_7_5/
- __MACOSX/SearchAndMatchTask_Win-master/Levels/Medium/M3_A/20_42_Level_6_7_5/._42_Level_6_7_5.txt
- __MACOSX/SearchAndMatchTask_Win-master/Levels/Medium/M3_A/._20_42_Level_6_7_5
- __MACOSX/SearchAndMatchTask_Win-master/Levels/Medium/._M3_A
- SearchAndMatchTask_Win-master/Levels/Medium/M3_B/
[truncated: 553 more entries]
