# Supplementary material for: Search and Match Task: Development of a Taskified Match-3 Puzzle Game to Assess and Practice Visual Search
Source: JMIR Serious Games. 2019 May 9;7(2):e13620. doi: 10.2196/13620 (PMC6532342; doi:10.2196/13620)
Supplement: Multimedia Appendix 4 [file games_v7i2e13620_app4.zip › SearchAndMatchTask_Win-master/Levels/Medium/M3_A/13_50_Level_7_4_4/50_Level_7_4_4.txt]

50_Level_7_4_4_Trial_0_Move_0

1,0,1,0
0,2,3,3
0,2,3,3
3,1,0,0
2,3,0,0
0,1,1,2
0,3,3,2

50_Level_7_4_4_Trial_0_Move_1

0,1,1,0
1,2,3,3
2,2,3,3
3,1,0,0
2,3,0,0
0,1,1,2
0,3,3,2

50_Level_7_4_4_Trial_0_Move_2

0,1,2,0
0,2,3,3
2,2,3,3
3,1,0,0
2,3,0,0
0,1,1,2
0,3,3,2

50_Level_7_4_4_Trial_0_Move_3

0,0,1,0
0,1,3,3
2,2,3,3
3,1,0,0
2,3,0,0
0,1,1,2
0,3,3,2

50_Level_7_4_4_Trial_1_Move_0

2,1,0,0
2,1,3,2
0,3,2,1
1,2,2,0
1,3,1,3
0,2,0,2
0,1,3,0

50_Level_7_4_4_Trial_1_Move_1

2,1,0,0
2,1,1,3
0,3,2,1
1,2,0,0
1,3,1,3
0,2,0,2
0,1,3,0

50_Level_7_4_4_Trial_1_Move_2

2,0,1,2
2,1,0,0
0,3,2,3
1,2,0,0
1,3,1,3
0,2,0,2
0,1,3,0

50_Level_7_4_4_Trial_1_Move_3

2,0,1,2
2,1,1,2
0,3,2,3
1,2,0,0
1,3,1,3
0,2,0,2
0,1,3,0

50_Level_7_4_4_Trial_2_Move_0

2,0,3,0
0,0,1,0
1,3,2,1
2,1,0,2
3,2,3,1
1,1,0,2
2,0,3,3

50_Level_7_4_4_Trial_2_Move_1

0,1,2,0
2,0,3,1
1,3,2,1
2,1,0,2
3,2,3,1
1,1,0,2
2,0,3,3

50_Level_7_4_4_Trial_2_Move_2

0,1,2,0
2,0,3,1
1,3,2,2
2,1,0,0
3,2,3,2
1,1,0,2
2,0,3,3

50_Level_7_4_4_Trial_2_Move_3

0,1,2,0
2,0,3,1
1,3,2,2
2,1,0,0
3,2,3,1
1,1,0,0
2,0,3,3

50_Level_7_4_4_Trial_3_Move_0

1,2,3,0
3,2,3,1
1,0,2,0
3,3,1,1
1,2,0,0
2,3,3,2
1,0,3,0

50_Level_7_4_4_Trial_3_Move_1

1,0,3,0
3,1,3,1
1,2,0,0
3,3,1,1
1,2,0,0
2,3,3,2
1,0,3,0

50_Level_7_4_4_Trial_3_Move_2

0,0,3,0
1,3,3,1
2,2,0,0
3,3,1,1
1,2,0,0
2,3,3,2
1,0,3,0

50_Level_7_4_4_Trial_3_Move_3

0,1,2,3
1,3,3,1
2,2,0,0
3,3,1,1
1,2,0,0
2,3,3,2
1,0,3,0

50_Level_7_4_4_Trial_4_Move_0

2,2,1,1
3,0,3,1
0,1,2,3
3,1,0,1
2,3,2,3
0,0,1,1
1,0,3,3

50_Level_7_4_4_Trial_4_Move_1

2,2,1,0
3,0,3,1
0,1,2,2
3,1,0,3
2,3,2,3
0,0,1,1
1,0,3,3

50_Level_7_4_4_Trial_4_Move_2

2,2,1,0
3,0,3,1
0,1,2,2
3,1,0,0
2,3,2,1
0,0,1,2
1,0,3,1

50_Level_7_4_4_Trial_4_Move_3

2,2,1,0
3,0,3,1
0,1,2,2
3,1,0,0
2,3,2,1
0,0,2,2
1,0,3,0

50_Level_7_4_4_Trial_5_Move_0

2,3,3,0
1,1,0,0
1,1,2,2
3,0,3,2
1,2,1,0
0,3,0,3
1,1,2,2

50_Level_7_4_4_Trial_5_Move_1

2,3,3,0
0,1,0,0
1,1,2,2
2,0,3,2
3,2,1,0
0,3,0,3
1,1,2,2

50_Level_7_4_4_Trial_5_Move_2

2,0,1,2
1,3,3,0
1,1,2,2
2,0,3,2
3,2,1,0
0,3,0,3
1,1,2,2

50_Level_7_4_4_Trial_5_Move_3

2,0,1,0
1,3,3,1
1,1,2,2
2,0,3,0
3,2,1,0
0,3,0,3
1,1,2,2

50_Level_7_4_4_Trial_6_Move_0

3,1,1,2
1,3,2,2
0,0,1,3
0,2,3,0
2,1,0,1
1,3,2,2
2,0,2,0

50_Level_7_4_4_Trial_6_Move_1

0,1,2,2
3,3,2,2
0,0,1,3
0,2,3,0
2,1,0,1
1,3,2,2
2,0,2,0

50_Level_7_4_4_Trial_6_Move_2

3,1,2,2
0,3,2,2
1,0,1,3
2,2,3,0
2,1,0,1
1,3,2,2
2,0,2,0

50_Level_7_4_4_Trial_6_Move_3

0,1,2,2
1,3,2,2
2,0,1,3
3,2,3,0
0,1,0,1
1,3,2,2
1,0,2,0

50_Level_7_4_4_Trial_7_Move_0

1,0,2,1
2,3,1,3
2,2,0,1
0,3,3,0
1,2,1,2
2,0,0,3
1,0,0,3

50_Level_7_4_4_Trial_7_Move_1

1,0,2,0
2,3,3,1
2,2,0,2
0,3,3,0
1,2,1,2
2,0,0,3
1,0,0,3

50_Level_7_4_4_Trial_7_Move_2

0,1,2,0
1,0,2,1
2,3,3,0
0,3,3,0
1,2,1,2
2,0,0,3
1,0,0,3

50_Level_7_4_4_Trial_7_Move_3

0,1,2,0
1,0,2,1
2,3,3,2
0,3,3,1
1,2,1,2
2,0,0,3
1,0,0,3

50_Level_7_4_4_Trial_8_Move_0

2,2,3,1
3,2,0,0
1,3,2,0
0,0,1,1
1,3,1,2
2,0,0,3
1,2,3,1

50_Level_7_4_4_Trial_8_Move_1

2,0,3,1
3,1,0,0
1,2,3,0
0,0,1,1
1,3,1,2
2,0,0,3
1,2,3,1

50_Level_7_4_4_Trial_8_Move_2

2,0,1,2
3,1,3,1
1,2,3,0
0,0,1,1
1,3,1,2
2,0,0,3
1,2,3,1

50_Level_7_4_4_Trial_8_Move_3

2,0,1,2
3,0,3,2
1,2,3,0
0,0,1,1
1,3,1,2
2,0,0,3
1,2,3,1

50_Level_7_4_4_Trial_9_Move_0

2,1,0,0
1,0,3,2
3,2,3,0
2,1,0,1
1,0,2,3
3,2,1,1
1,3,1,2

50_Level_7_4_4_Trial_9_Move_1

2,0,1,2
1,1,3,2
3,2,3,0
2,1,0,1
1,0,2,3
3,2,1,1
1,3,1,2

50_Level_7_4_4_Trial_9_Move_2

0,1,2,2
2,0,3,2
3,2,3,0
2,1,0,1
1,0,2,3
3,2,1,1
1,3,1,2

50_Level_7_4_4_Trial_9_Move_3

0,1,2,2
0,0,3,2
1,3,3,0
2,1,0,1
1,0,2,3
3,2,1,1
1,3,1,2

50_Level_7_4_4_Trial_10_Move_0

0,0,3,2
3,1,3,1
1,2,0,2
0,3,1,2
0,0,1,3
1,3,2,3
1,0,2,1

50_Level_7_4_4_Trial_10_Move_1

0,0,3,0
3,1,3,1
1,2,0,2
0,3,1,1
0,0,1,3
1,3,2,3
1,0,2,1

50_Level_7_4_4_Trial_10_Move_2

0,1,2,3
3,1,3,1
1,2,0,2
0,3,1,1
0,0,1,3
1,3,2,3
1,0,2,1

50_Level_7_4_4_Trial_10_Move_3

0,0,2,3
3,1,3,1
2,2,0,2
0,3,1,1
0,0,1,3
1,3,2,3
1,0,2,1

50_Level_7_4_4_Trial_11_Move_0

2,1,3,3
2,0,1,0
3,3,1,1
0,2,0,3
3,1,3,1
1,0,2,0
3,2,2,3

50_Level_7_4_4_Trial_11_Move_1

2,3,0,3
2,0,1,0
3,3,2,1
0,2,0,3
3,1,3,1
1,0,2,0
3,2,2,3

50_Level_7_4_4_Trial_11_Move_2

2,0,1,2
2,3,1,3
3,3,2,1
0,2,0,3
3,1,3,1
1,0,2,0
3,2,2,3

50_Level_7_4_4_Trial_11_Move_3

2,0,0,2
2,3,1,3
3,3,2,2
0,2,0,3
3,1,3,1
1,0,2,0
3,2,2,3

50_Level_7_4_4_Trial_12_Move_0

0,2,3,3
3,0,3,3
3,1,0,2
2,1,1,2
2,0,0,3
3,3,2,1
3,1,2,1

50_Level_7_4_4_Trial_12_Move_1

0,0,1,2
0,2,3,3
3,1,0,2
2,1,1,2
2,0,0,3
3,3,2,1
3,1,2,1

50_Level_7_4_4_Trial_12_Move_2

0,0,1,0
0,2,3,1
3,1,0,2
2,1,1,3
2,0,0,3
3,3,2,1
3,1,2,1

50_Level_7_4_4_Trial_12_Move_3

0,1,2,1
0,2,3,1
3,1,0,2
2,1,1,3
2,0,0,3
3,3,2,1
3,1,2,1

50_Level_7_4_4_Trial_13_Move_0

1,2,2,0
0,3,1,1
3,3,0,1
2,1,0,2
1,2,3,1
3,0,3,2
2,1,0,1

50_Level_7_4_4_Trial_13_Move_1

1,2,2,0
0,3,1,1
3,3,0,2
2,1,0,0
1,2,3,2
3,0,3,2
2,1,0,1

50_Level_7_4_4_Trial_13_Move_2

1,2,2,0
0,3,1,1
3,3,0,2
2,1,0,0
1,2,3,1
3,0,3,0
2,1,0,1

50_Level_7_4_4_Trial_13_Move_3

1,0,1,2
0,2,2,0
3,3,1,1
2,3,0,2
1,1,0,0
3,2,3,1
2,1,3,1

50_Level_7_4_4_Trial_14_Move_0

0,3,3,0
2,3,0,1
2,2,1,2
3,1,0,0
0,2,3,2
1,3,1,0
2,2,1,3

50_Level_7_4_4_Trial_14_Move_1

0,1,2,0
0,3,3,1
2,3,0,1
3,1,0,0
0,2,3,2
1,3,1,0
2,2,1,3

50_Level_7_4_4_Trial_14_Move_2

0,0,2,0
0,1,3,1
2,2,0,1
1,1,0,0
0,2,3,2
1,3,1,0
2,2,1,3

50_Level_7_4_4_Trial_14_Move_3

0,1,2,2
0,1,3,1
2,2,0,1
1,1,0,0
0,2,3,2
1,3,1,0
2,2,1,3

50_Level_7_4_4_Trial_15_Move_0

2,3,0,0
2,3,1,3
0,2,0,1
1,1,3,2
3,0,2,0
1,2,1,3
3,0,1,0

50_Level_7_4_4_Trial_15_Move_1

0,3,0,0
1,3,1,3
2,0,0,1
1,1,3,2
3,0,2,0
1,2,1,3
3,0,1,0

50_Level_7_4_4_Trial_15_Move_2

3,0,1,2
1,3,1,3
2,0,0,1
1,1,3,2
3,0,2,0
1,2,1,3
3,0,1,0

50_Level_7_4_4_Trial_15_Move_3

3,0,0,2
1,3,1,3
2,0,2,0
1,1,3,2
3,0,2,0
1,2,1,3
3,0,1,0

50_Level_7_4_4_Trial_16_Move_0

3,1,2,2
0,2,3,3
3,1,0,0
0,2,2,0
1,0,3,1
2,1,3,3
0,0,2,2

50_Level_7_4_4_Trial_16_Move_1

3,0,1,2
0,1,3,3
3,1,0,0
0,2,2,0
1,0,3,1
2,1,3,3
0,0,2,2

50_Level_7_4_4_Trial_16_Move_2

3,0,0,2
0,1,3,3
3,2,0,0
0,2,2,0
1,0,3,1
2,1,3,3
0,0,2,2

50_Level_7_4_4_Trial_16_Move_3

0,1,2,2
3,1,3,3
3,2,0,0
0,2,2,0
1,0,3,1
2,1,3,3
0,0,2,2

50_Level_7_4_4_Trial_17_Move_0

2,1,3,1
1,3,3,0
2,2,0,0
2,2,1,3
3,1,3,2
1,0,2,2
0,0,3,1

50_Level_7_4_4_Trial_17_Move_1

1,1,3,1
0,3,3,0
1,2,0,0
2,2,1,3
3,1,3,2
1,0,2,2
0,0,3,1

50_Level_7_4_4_Trial_17_Move_2

0,1,2,3
0,3,3,0
1,2,0,0
2,2,1,3
3,1,3,2
1,0,2,2
0,0,3,1

50_Level_7_4_4_Trial_17_Move_3

0,0,1,2
0,1,2,0
1,2,0,0
2,2,1,3
3,1,3,2
1,0,2,2
0,0,3,1

50_Level_7_4_4_Trial_18_Move_0

3,3,1,2
2,0,1,2
1,3,3,1
1,1,0,0
0,2,3,0
2,2,1,1
3,0,0,1

50_Level_7_4_4_Trial_18_Move_1

3,3,0,2
2,0,1,2
1,3,2,3
1,1,0,0
0,2,3,0
2,2,1,1
3,0,0,1

50_Level_7_4_4_Trial_18_Move_2

3,3,0,0
2,0,1,1
1,3,3,2
1,1,0,0
0,2,3,0
2,2,1,1
3,0,0,1

50_Level_7_4_4_Trial_18_Move_3

3,0,1,2
2,3,1,1
1,3,3,2
1,1,0,0
0,2,3,0
2,2,1,1
3,0,0,1

50_Level_7_4_4_Trial_19_Move_0

2,0,3,2
1,2,3,1
3,1,2,2
2,0,0,1
3,3,2,2
2,3,1,0
1,2,0,2

50_Level_7_4_4_Trial_19_Move_1

2,0,1,2
1,0,3,2
3,1,3,1
2,0,0,1
3,3,2,2
2,3,1,0
1,2,0,2

50_Level_7_4_4_Trial_19_Move_2

2,0,1,2
1,1,3,2
3,2,3,1
2,1,0,1
3,3,2,2
2,3,1,0
1,2,0,2

50_Level_7_4_4_Trial_19_Move_3

0,1,2,2
2,0,3,2
3,2,3,1
2,1,0,1
3,3,2,2
2,3,1,0
1,2,0,2

50_Level_7_4_4_Trial_20_Move_0

2,2,0,3
0,1,1,3
3,3,0,2
2,1,0,0
3,3,1,2
1,0,2,3
2,0,0,1

50_Level_7_4_4_Trial_20_Move_1

2,2,0,3
0,1,1,3
3,3,2,2
2,1,1,0
3,3,1,2
1,0,2,3
2,0,0,1

50_Level_7_4_4_Trial_20_Move_2

2,2,0,3
0,1,1,3
3,3,2,2
2,1,0,0
3,3,2,2
1,0,2,3
2,0,0,1

50_Level_7_4_4_Trial_20_Move_3

2,2,0,3
0,1,1,3
3,3,2,2
2,1,0,0
3,3,1,2
1,0,0,3
2,0,0,1

50_Level_7_4_4_Trial_21_Move_0

2,3,1,0
1,0,2,1
2,3,3,1
1,1,0,0
0,2,2,0
1,3,2,1
2,0,0,3

50_Level_7_4_4_Trial_21_Move_1

2,3,0,0
1,0,2,1
2,3,3,2
1,1,0,0
0,2,2,0
1,3,2,1
2,0,0,3

50_Level_7_4_4_Trial_21_Move_2

2,0,1,2
1,3,2,1
2,3,3,2
1,1,0,0
0,2,2,0
1,3,2,1
2,0,0,3

50_Level_7_4_4_Trial_21_Move_3

2,0,1,0
1,3,1,1
2,3,3,2
1,1,0,0
0,2,2,0
1,3,2,1
2,0,0,3

50_Level_7_4_4_Trial_22_Move_0

0,0,2,2
2,1,3,2
1,0,0,3
2,3,0,2
1,3,2,1
2,0,1,1
3,2,0,2

50_Level_7_4_4_Trial_22_Move_1

0,0,2,0
2,1,3,1
1,0,0,2
2,3,0,3
1,3,2,1
2,0,1,1
3,2,0,2

50_Level_7_4_4_Trial_22_Move_2

0,1,2,2
2,1,3,1
1,0,0,2
2,3,0,3
1,3,2,1
2,0,1,1
3,2,0,2

50_Level_7_4_4_Trial_22_Move_3

0,0,2,2
2,1,3,1
0,2,0,2
2,3,0,3
1,3,2,1
2,0,1,1
3,2,0,2

50_Level_7_4_4_Trial_23_Move_0

0,2,0,1
1,3,1,3
0,2,0,1
2,1,3,2
0,1,0,1
2,3,2,0
0,3,3,2

50_Level_7_4_4_Trial_23_Move_1

0,2,0,0
1,3,3,1
0,2,0,2
2,1,3,2
0,1,0,1
2,3,2,0
0,3,3,2

50_Level_7_4_4_Trial_23_Move_2

2,0,1,2
1,3,3,1
0,2,0,2
2,1,3,2
0,1,0,1
2,3,2,0
0,3,3,2

50_Level_7_4_4_Trial_23_Move_3

2,0,1,0
1,3,3,1
0,2,0,2
2,1,3,1
0,1,0,1
2,3,2,0
0,3,3,2

50_Level_7_4_4_Trial_24_Move_0

2,3,0,3
0,2,1,2
2,3,3,1
1,1,2,2
0,1,3,3
2,2,0,3
2,2,0,0

50_Level_7_4_4_Trial_24_Move_1

0,3,0,3
1,0,1,2
2,3,3,1
1,1,2,2
0,1,3,3
2,2,0,3
2,2,0,0

50_Level_7_4_4_Trial_24_Move_2

0,1,2,3
1,3,1,2
2,3,3,1
1,1,2,2
0,1,3,3
2,2,0,3
2,2,0,0

50_Level_7_4_4_Trial_24_Move_3

0,1,2,3
0,3,2,2
2,3,3,1
1,1,2,2
0,1,3,3
2,2,0,3
2,2,0,0

50_Level_7_4_4_Trial_25_Move_0

0,3,0,2
2,3,2,0
1,0,2,1
3,1,0,3
3,2,1,2
1,0,3,1
0,2,2,3

50_Level_7_4_4_Trial_25_Move_1

0,3,0,0
2,3,1,0
1,0,2,1
3,1,0,3
3,2,1,2
1,0,3,1
0,2,2,3

50_Level_7_4_4_Trial_25_Move_2

3,0,1,2
2,3,1,0
1,0,2,1
3,1,0,3
3,2,1,2
1,0,3,1
0,2,2,3

50_Level_7_4_4_Trial_25_Move_3

3,0,0,2
2,3,1,0
1,0,2,2
3,1,0,3
3,2,1,2
1,0,3,1
0,2,2,3

50_Level_7_4_4_Trial_26_Move_0

2,2,1,3
3,0,1,0
1,2,3,3
2,1,0,1
3,1,0,3
3,3,2,1
1,0,2,2

50_Level_7_4_4_Trial_26_Move_1

2,0,1,3
3,1,1,0
2,2,3,3
2,2,0,1
3,0,0,3
3,3,2,1
1,0,2,2

50_Level_7_4_4_Trial_26_Move_2

3,0,1,3
0,1,1,0
1,2,3,3
2,2,0,1
3,0,0,3
3,3,2,1
1,0,2,2

50_Level_7_4_4_Trial_26_Move_3

0,1,2,3
3,0,1,0
0,2,3,3
2,2,0,1
3,0,0,3
3,3,2,1
1,0,2,2

50_Level_7_4_4_Trial_27_Move_0

2,2,0,2
0,3,3,2
2,0,1,1
1,3,0,1
1,1,3,2
3,2,0,2
3,2,1,0

50_Level_7_4_4_Trial_27_Move_1

0,1,2,0
0,3,3,2
2,0,1,1
1,3,0,1
1,1,3,2
3,2,0,2
3,2,1,0

50_Level_7_4_4_Trial_27_Move_2

0,1,2,0
1,3,3,2
2,2,1,1
1,3,0,1
1,1,3,2
3,2,0,2
3,2,1,0

50_Level_7_4_4_Trial_27_Move_3

0,1,2,0
1,3,3,2
2,2,1,1
0,3,0,1
2,1,3,2
3,2,0,2
3,2,1,0

50_Level_7_4_4_Trial_28_Move_0

3,2,2,3
1,2,0,0
2,3,3,0
0,0,1,1
2,3,2,3
0,1,0,2
3,2,3,1

50_Level_7_4_4_Trial_28_Move_1

3,0,2,3
1,1,0,0
3,2,3,0
0,0,1,1
2,3,2,3
0,1,0,2
3,2,3,1

50_Level_7_4_4_Trial_28_Move_2

3,0,1,2
1,1,2,3
3,2,3,0
0,0,1,1
2,3,2,3
0,1,0,2
3,2,3,1

50_Level_7_4_4_Trial_28_Move_3

0,1,2,2
3,0,2,3
3,2,3,0
0,0,1,1
2,3,2,3
0,1,0,2
3,2,3,1

50_Level_7_4_4_Trial_29_Move_0

2,0,3,3
1,2,3,0
3,0,2,1
0,1,2,2
1,3,0,0
0,2,1,1
1,2,0,0

50_Level_7_4_4_Trial_29_Move_1

2,0,0,3
1,3,1,0
3,0,2,1
0,1,3,2
1,3,0,0
0,2,1,1
1,2,0,0

50_Level_7_4_4_Trial_29_Move_2

2,0,1,2
1,3,1,3
3,0,2,1
0,1,3,2
1,3,0,0
0,2,1,1
1,2,0,0

50_Level_7_4_4_Trial_29_Move_3

2,0,0,2
1,3,1,3
3,0,2,2
0,1,3,2
1,3,0,0
0,2,1,1
1,2,0,0

50_Level_7_4_4_Trial_30_Move_0

0,2,0,0
0,1,3,3
3,1,2,1
3,0,3,1
1,0,0,2
2,2,3,3
2,1,1,3

50_Level_7_4_4_Trial_30_Move_1

2,0,1,2
0,1,3,3
3,1,2,1
3,0,3,1
1,0,0,2
2,2,3,3
2,1,1,3

50_Level_7_4_4_Trial_30_Move_2

2,0,0,2
0,1,3,3
3,2,2,1
3,0,3,1
1,0,0,2
2,2,3,3
2,1,1,3

50_Level_7_4_4_Trial_30_Move_3

0,1,2,2
2,1,3,3
3,2,2,1
3,0,3,1
1,0,0,2
2,2,3,3
2,1,1,3

50_Level_7_4_4_Trial_31_Move_0

2,2,3,1
3,0,0,1
2,3,2,2
1,1,2,2
0,3,3,0
1,2,3,0
3,0,2,1

50_Level_7_4_4_Trial_31_Move_1

2,0,1,2
3,2,3,1
3,0,0,1
1,1,2,2
0,3,3,0
1,2,3,0
3,0,2,1

50_Level_7_4_4_Trial_31_Move_2

2,0,2,0
3,2,3,1
3,0,0,2
1,1,2,2
0,3,3,0
1,2,3,0
3,0,2,1

50_Level_7_4_4_Trial_31_Move_3

0,1,2,0
3,0,3,1
3,0,0,2
1,1,2,2
0,3,3,0
1,2,3,0
3,0,2,1

50_Level_7_4_4_Trial_32_Move_0

1,2,0,0
1,1,0,2
0,2,3,1
1,1,3,0
3,2,2,0
1,0,1,3
0,3,1,2

50_Level_7_4_4_Trial_32_Move_1

0,2,0,0
1,1,0,2
2,2,3,1
0,1,3,0
3,2,2,0
1,0,1,3
0,3,1,2

50_Level_7_4_4_Trial_32_Move_2

2,0,1,2
1,1,0,2
2,2,3,1
0,1,3,0
3,2,2,0
1,0,1,3
0,3,1,2

50_Level_7_4_4_Trial_32_Move_3

0,1,2,2
2,0,0,2
2,2,3,1
0,1,3,0
3,2,2,0
1,0,1,3
0,3,1,2

50_Level_7_4_4_Trial_33_Move_0

0,0,2,0
3,3,1,2
2,0,1,1
1,3,3,0
1,2,0,1
0,2,3,3
3,1,0,1

50_Level_7_4_4_Trial_33_Move_1

0,1,2,2
3,3,1,2
2,0,1,1
1,3,3,0
1,2,0,1
0,2,3,3
3,1,0,1

50_Level_7_4_4_Trial_33_Move_2

0,2,0,2
3,3,1,2
2,0,2,1
1,3,3,0
1,2,0,1
0,2,3,3
3,1,0,1

50_Level_7_4_4_Trial_33_Move_3

0,2,0,0
3,3,1,1
2,0,1,2
1,3,3,0
1,2,0,1
0,2,3,3
3,1,0,1

50_Level_7_4_4_Trial_34_Move_0

0,0,1,2
3,2,3,1
1,2,3,0
3,1,2,0
2,3,1,2
1,0,0,3
1,2,3,1

50_Level_7_4_4_Trial_34_Move_1

0,0,1,2
3,1,3,1
1,2,3,0
3,0,1,0
2,3,1,2
1,0,0,3
1,2,3,1

50_Level_7_4_4_Trial_34_Move_2

0,0,1,2
3,0,3,2
1,2,3,0
3,0,1,0
2,3,1,2
1,0,0,3
1,2,3,1

50_Level_7_4_4_Trial_34_Move_3

0,0,1,2
3,1,3,2
1,2,3,0
3,2,1,0
2,3,1,2
1,0,0,3
1,2,3,1

50_Level_7_4_4_Trial_35_Move_0

1,3,1,1
3,2,1,3
1,2,3,2
0,1,0,2
2,3,0,1
1,3,2,3
2,0,2,3

50_Level_7_4_4_Trial_35_Move_1

3,0,1,2
3,2,1,3
1,2,3,2
0,1,0,2
2,3,0,1
1,3,2,3
2,0,2,3

50_Level_7_4_4_Trial_35_Move_2

3,0,1,0
3,2,1,1
1,2,3,2
0,1,0,3
2,3,0,1
1,3,2,3
2,0,2,3

50_Level_7_4_4_Trial_35_Move_3

3,0,1,0
3,2,1,1
1,2,3,2
0,1,0,0
2,3,0,1
1,3,2,2
2,0,2,1

50_Level_7_4_4_Trial_36_Move_0

1,0,3,2
2,3,2,0
0,1,2,3
3,3,0,0
3,2,0,2
0,1,3,2
0,2,1,3

50_Level_7_4_4_Trial_36_Move_1

1,0,0,3
2,3,1,0
0,1,2,3
3,3,0,0
3,2,0,2
0,1,3,2
0,2,1,3

50_Level_7_4_4_Trial_36_Move_2

1,0,1,2
2,3,1,3
0,1,2,3
3,3,0,0
3,2,0,2
0,1,3,2
0,2,1,3

50_Level_7_4_4_Trial_36_Move_3

1,0,0,2
2,3,1,3
0,2,2,3
3,3,0,0
3,2,0,2
0,1,3,2
0,2,1,3

50_Level_7_4_4_Trial_37_Move_0

0,1,1,0
2,3,0,3
1,3,2,0
2,0,1,2
0,1,1,3
3,2,0,3
3,2,0,2

50_Level_7_4_4_Trial_37_Move_1

0,1,1,0
2,3,3,1
1,3,2,2
2,0,1,2
0,1,1,3
3,2,0,3
3,2,0,2

50_Level_7_4_4_Trial_37_Move_2

0,0,1,2
2,3,3,0
1,3,2,2
2,0,1,2
0,1,1,3
3,2,0,3
3,2,0,2

50_Level_7_4_4_Trial_37_Move_3

0,0,1,0
2,3,3,1
1,3,2,2
2,0,1,0
0,1,1,3
3,2,0,3
3,2,0,2

50_Level_7_4_4_Trial_38_Move_0

1,3,3,2
1,1,0,0
2,3,2,1
3,1,0,2
0,2,3,3
3,2,3,0
3,1,0,2

50_Level_7_4_4_Trial_38_Move_1

0,3,3,2
1,1,0,0
2,3,2,1
1,1,0,2
1,2,3,3
2,2,3,0
0,1,0,2

50_Level_7_4_4_Trial_38_Move_2

0,3,3,2
1,1,0,0
2,3,2,1
0,1,0,2
2,2,3,3
2,2,3,0
0,1,0,2

50_Level_7_4_4_Trial_38_Move_3

0,3,3,2
1,1,0,0
2,3,2,1
0,1,0,2
1,2,3,3
0,2,3,0
0,1,0,2

50_Level_7_4_4_Trial_39_Move_0

0,2,1,0
2,3,1,3
1,3,2,1
0,1,0,2
3,2,3,0
1,0,3,1
1,1,0,2

50_Level_7_4_4_Trial_39_Move_1

0,2,0,0
2,3,1,3
1,3,2,2
0,1,0,2
3,2,3,0
1,0,3,1
1,1,0,2

50_Level_7_4_4_Trial_39_Move_2

2,0,1,2
2,3,1,3
1,3,2,2
0,1,0,2
3,2,3,0
1,0,3,1
1,1,0,2

50_Level_7_4_4_Trial_39_Move_3

2,0,1,0
2,3,1,1
1,3,2,2
0,1,0,3
3,2,3,0
1,0,3,1
1,1,0,2

50_Level_7_4_4_Trial_40_Move_0

0,2,0,3
0,1,3,0
3,0,2,1
1,1,2,2
1,3,0,1
2,2,0,3
0,3,1,3

50_Level_7_4_4_Trial_40_Move_1

0,2,0,3
1,1,3,0
2,3,2,1
1,1,2,2
1,3,0,1
2,2,0,3
0,3,1,3

50_Level_7_4_4_Trial_40_Move_2

0,2,0,3
1,1,3,0
2,3,2,1
0,1,2,2
2,3,0,1
2,2,0,3
0,3,1,3

50_Level_7_4_4_Trial_40_Move_3

0,2,0,3
1,1,3,0
2,3,2,1
0,1,2,2
1,3,0,1
0,2,0,3
0,3,1,3

50_Level_7_4_4_Trial_41_Move_0

0,3,1,3
2,0,2,0
2,1,3,3
3,1,0,3
0,3,2,2
2,0,1,2
3,2,3,0

50_Level_7_4_4_Trial_41_Move_1

0,3,1,0
2,0,2,1
2,1,3,2
3,1,0,0
0,3,2,2
2,0,1,2
3,2,3,0

50_Level_7_4_4_Trial_41_Move_2

0,3,1,0
2,0,2,1
2,1,3,2
3,1,0,0
0,3,2,1
2,0,1,0
3,2,3,0

50_Level_7_4_4_Trial_41_Move_3

0,3,1,0
2,0,2,1
2,1,3,2
3,1,0,0
0,3,2,1
2,0,1,2
3,2,3,1

50_Level_7_4_4_Trial_42_Move_0

2,3,3,2
1,0,2,1
3,2,2,1
1,1,3,3
0,2,0,2
2,3,1,3
0,3,2,1

50_Level_7_4_4_Trial_42_Move_1

2,3,0,3
1,0,1,1
3,2,2,1
1,1,3,3
0,2,0,2
2,3,1,3
0,3,2,1

50_Level_7_4_4_Trial_42_Move_2

2,0,1,2
0,3,0,3
3,2,2,1
1,1,3,3
0,2,0,2
2,3,1,3
0,3,2,1

50_Level_7_4_4_Trial_42_Move_3

0,1,2,2
2,3,1,3
3,2,2,1
1,1,3,3
0,2,0,2
2,3,1,3
0,3,2,1

50_Level_7_4_4_Trial_43_Move_0

3,3,2,0
0,2,0,1
2,1,3,1
1,1,2,2
0,3,3,2
2,3,0,0
0,2,1,2

50_Level_7_4_4_Trial_43_Move_1

3,3,2,0
0,2,0,1
2,1,3,2
1,1,2,0
0,3,3,1
2,3,0,1
0,2,1,0

50_Level_7_4_4_Trial_43_Move_2

3,3,2,0
0,2,0,1
2,1,3,2
1,1,2,0
0,3,3,1
2,3,0,2
0,2,0,0

50_Level_7_4_4_Trial_43_Move_3

3,0,1,2
0,3,2,0
2,2,0,1
1,1,3,2
0,1,2,0
2,3,3,1
2,3,0,2

50_Level_7_4_4_Trial_44_Move_0

0,1,2,2
1,0,3,3
3,1,3,2
0,2,1,0
3,3,0,2
1,0,1,3
1,3,2,3

50_Level_7_4_4_Trial_44_Move_1

0,0,2,2
0,1,3,3
3,2,3,2
0,2,1,0
3,3,0,2
1,0,1,3
1,3,2,3

50_Level_7_4_4_Trial_44_Move_2

0,0,2,2
1,1,3,3
2,2,3,2
3,2,1,0
3,3,0,2
1,0,1,3
1,3,2,3

50_Level_7_4_4_Trial_44_Move_3

0,1,2,2
0,0,2,3
1,1,3,3
3,2,1,0
3,3,0,2
1,0,1,3
1,3,2,3

50_Level_7_4_4_Trial_45_Move_0

0,0,1,2
1,3,3,2
1,0,2,0
3,2,1,3
2,3,0,3
1,1,2,2
2,0,3,2

50_Level_7_4_4_Trial_45_Move_1

0,0,1,0
1,3,3,1
1,0,0,2
3,2,1,3
2,3,0,3
1,1,2,2
2,0,3,2

50_Level_7_4_4_Trial_45_Move_2

0,1,2,1
1,3,3,1
1,0,0,2
3,2,1,3
2,3,0,3
1,1,2,2
2,0,3,2

50_Level_7_4_4_Trial_45_Move_3

0,0,2,1
1,3,3,1
2,0,0,2
3,2,1,3
2,3,0,3
1,1,2,2
2,0,3,2

50_Level_7_4_4_Trial_46_Move_0

2,0,3,0
3,2,3,2
1,2,0,1
3,0,0,2
2,1,3,1
2,1,2,0
3,3,0,1

50_Level_7_4_4_Trial_46_Move_1

0,0,3,0
3,1,3,2
1,2,0,1
3,0,0,2
2,1,3,1
2,1,2,0
3,3,0,1

50_Level_7_4_4_Trial_46_Move_2

0,1,2,3
3,1,3,2
1,2,0,1
3,0,0,2
2,1,3,1
2,1,2,0
3,3,0,1

50_Level_7_4_4_Trial_46_Move_3

0,0,2,3
3,1,3,2
2,2,0,1
3,0,0,2
2,1,3,1
2,1,2,0
3,3,0,1
