# Supplementary material for: Search and Match Task: Development of a Taskified Match-3 Puzzle Game to Assess and Practice Visual Search
Source: JMIR Serious Games. 2019 May 9;7(2):e13620. doi: 10.2196/13620 (PMC6532342; doi:10.2196/13620)
Supplement: Multimedia Appendix 4 [file games_v7i2e13620_app4.zip › SearchAndMatchTask_Win-master/Levels/Long/M3_A/28_75_Level_8_4_8/75_Level_8_4_8.txt]

75_Level_8_4_8_Trial_0_Move_0

2,0,1,3
2,7,5,4
3,1,6,4
6,2,3,1
6,3,7,7
2,5,1,6
4,7,4,7
1,4,5,6

75_Level_8_4_8_Trial_0_Move_1

0,1,2,3
2,0,1,4
2,7,5,4
3,1,6,1
6,2,3,7
6,3,7,6
2,5,1,7
1,7,5,6

75_Level_8_4_8_Trial_0_Move_2

0,1,2,0
2,0,1,1
2,7,5,2
3,1,6,3
6,2,3,4
6,3,6,4
2,5,1,1
1,7,5,6

75_Level_8_4_8_Trial_0_Move_3

0,0,1,2
2,0,2,0
2,7,5,2
3,1,6,3
6,2,3,4
6,3,6,4
2,5,1,1
1,7,5,6

75_Level_8_4_8_Trial_1_Move_0

7,7,3,1
2,4,7,2
3,6,2,6
2,0,0,6
5,4,1,3
6,3,1,1
7,6,0,6
3,1,4,1

75_Level_8_4_8_Trial_1_Move_1

0,1,2,1
2,4,3,2
3,6,2,6
2,0,0,6
5,4,1,3
6,3,1,1
7,6,0,6
3,1,4,1

75_Level_8_4_8_Trial_1_Move_2

0,1,0,1
2,4,1,3
3,6,2,6
2,0,0,6
5,4,1,3
6,3,1,1
7,6,0,6
3,1,4,1

75_Level_8_4_8_Trial_1_Move_3

0,0,1,2
2,4,0,3
3,6,2,6
2,0,0,6
5,4,1,3
6,3,1,1
7,6,0,6
3,1,4,1

75_Level_8_4_8_Trial_2_Move_0

4,0,2,0
3,3,6,0
7,1,5,2
3,6,7,4
5,3,7,6
0,4,3,3
0,6,0,4
2,4,6,3

75_Level_8_4_8_Trial_2_Move_1

4,0,1,2
3,0,2,0
7,3,6,0
3,1,5,2
5,6,7,4
0,4,7,6
0,6,0,4
2,4,6,3

75_Level_8_4_8_Trial_2_Move_2

4,0,1,2
0,0,2,0
1,7,6,0
2,1,5,2
5,6,7,4
0,4,7,6
0,6,0,4
2,4,6,3

75_Level_8_4_8_Trial_2_Move_3

0,1,2,2
4,0,1,2
1,7,6,0
2,1,5,2
5,6,7,4
0,4,7,6
0,6,0,4
2,4,6,3

75_Level_8_4_8_Trial_3_Move_0

5,2,7,7
4,2,5,4
6,3,4,1
7,0,4,0
0,5,5,2
1,5,7,4
2,7,3,2
7,1,5,1

75_Level_8_4_8_Trial_3_Move_1

5,2,0,7
4,2,1,5
6,3,2,1
7,0,7,0
0,5,5,2
1,5,7,4
2,7,3,2
7,1,5,1

75_Level_8_4_8_Trial_3_Move_2

5,0,0,7
4,1,1,5
6,2,3,1
7,0,7,0
0,5,5,2
1,5,7,4
2,7,3,2
7,1,5,1

75_Level_8_4_8_Trial_3_Move_3

5,0,1,2
4,0,0,7
6,2,3,5
7,0,7,0
0,5,5,2
1,5,7,4
2,7,3,2
7,1,5,1

75_Level_8_4_8_Trial_4_Move_0

2,4,3,7
7,6,5,5
3,6,6,7
0,0,2,1
2,4,4,5
7,5,4,5
3,5,3,2
5,7,6,6

75_Level_8_4_8_Trial_4_Move_1

2,0,3,7
7,1,5,5
3,2,6,7
0,4,2,1
2,6,4,5
7,6,4,5
3,0,3,2
7,4,6,6

75_Level_8_4_8_Trial_4_Move_2

2,0,0,7
7,1,1,5
3,2,2,7
0,2,3,1
2,6,5,5
7,6,6,5
3,0,3,2
7,4,6,6

75_Level_8_4_8_Trial_4_Move_3

2,0,0,7
7,1,1,5
3,2,2,7
0,0,3,1
6,1,5,5
7,6,6,5
3,0,3,2
7,4,6,6

75_Level_8_4_8_Trial_5_Move_0

6,4,2,3
6,7,7,0
3,1,4,0
5,0,4,1
6,3,5,6
7,2,3,1
7,1,1,6
0,0,6,2

75_Level_8_4_8_Trial_5_Move_1

6,0,1,2
6,4,2,3
3,7,7,0
5,1,4,0
6,0,4,1
7,3,5,6
7,2,3,6
0,0,6,2

75_Level_8_4_8_Trial_5_Move_2

6,0,1,0
6,4,2,1
3,7,7,2
5,1,4,2
6,0,4,3
7,3,5,0
7,2,3,0
0,0,2,1

75_Level_8_4_8_Trial_5_Move_3

6,0,1,0
6,4,1,1
3,7,7,2
5,1,4,0
6,0,4,3
7,3,5,0
7,2,3,0
0,0,2,1

75_Level_8_4_8_Trial_6_Move_0

5,1,1,3
0,4,2,2
3,6,0,1
4,0,4,6
1,7,7,2
6,3,5,4
2,6,3,6
7,1,3,0

75_Level_8_4_8_Trial_6_Move_1

5,1,0,3
0,4,1,2
3,6,2,1
4,0,1,6
1,7,2,2
6,5,0,4
2,6,4,6
7,1,7,0

75_Level_8_4_8_Trial_6_Move_2

5,1,0,3
0,4,1,2
3,6,2,2
4,0,0,6
1,7,2,2
6,5,0,4
2,6,4,6
7,1,7,0

75_Level_8_4_8_Trial_6_Move_3

5,1,0,0
0,4,1,1
3,6,2,2
4,0,0,3
1,7,2,6
6,5,0,4
2,6,4,6
7,1,7,0

75_Level_8_4_8_Trial_7_Move_0

2,2,3,0
6,4,1,3
0,0,2,0
2,5,4,6
3,6,7,1
3,5,0,2
6,7,1,3
5,2,6,4

75_Level_8_4_8_Trial_7_Move_1

0,1,2,0
2,2,3,3
6,4,1,2
2,5,4,6
3,6,7,1
3,5,0,2
6,7,1,3
5,2,6,4

75_Level_8_4_8_Trial_7_Move_2

0,1,2,0
0,1,3,3
6,4,1,2
2,5,4,6
3,6,7,1
3,5,0,2
6,7,1,3
5,2,6,4

75_Level_8_4_8_Trial_7_Move_3

0,0,2,0
0,1,3,3
6,2,4,2
2,5,4,6
3,6,7,1
3,5,0,2
6,7,1,3
5,2,6,4

75_Level_8_4_8_Trial_8_Move_0

0,5,4,7
7,7,2,2
4,5,0,6
3,7,6,0
0,7,1,3
3,6,4,1
1,1,6,2
0,5,3,0

75_Level_8_4_8_Trial_8_Move_1

0,0,4,7
7,1,2,2
4,2,0,6
3,5,6,0
0,5,1,3
3,6,4,1
1,1,6,2
0,5,3,0

75_Level_8_4_8_Trial_8_Move_2

0,0,1,2
7,0,4,7
4,1,0,6
3,5,6,0
0,5,1,3
3,6,4,1
1,1,6,2
0,5,3,0

75_Level_8_4_8_Trial_8_Move_3

0,0,1,2
7,1,4,7
4,2,1,6
3,5,6,0
0,5,1,3
3,6,4,1
1,1,6,2
0,5,3,0

75_Level_8_4_8_Trial_9_Move_0

0,5,5,7
1,1,4,3
7,6,2,2
2,5,3,6
3,1,5,7
6,4,1,2
6,0,0,7
1,3,7,0

75_Level_8_4_8_Trial_9_Move_1

0,0,1,2
1,5,5,7
7,1,4,3
2,6,2,2
3,5,3,6
6,1,5,7
6,4,1,2
1,3,7,7

75_Level_8_4_8_Trial_9_Move_2

0,0,1,2
1,0,1,2
7,5,5,7
6,1,4,3
3,5,3,6
6,1,5,7
6,4,1,2
1,3,7,7

75_Level_8_4_8_Trial_9_Move_3

0,0,1,2
1,0,1,2
2,5,5,7
0,1,4,3
1,5,3,6
7,1,5,7
3,4,1,2
1,3,7,7

75_Level_8_4_8_Trial_10_Move_0

4,4,3,7
0,5,4,2
2,7,3,7
4,6,1,6
5,1,3,5
3,4,4,2
0,2,6,6
3,4,5,2

75_Level_8_4_8_Trial_10_Move_1

0,1,2,7
0,5,3,2
2,7,3,7
4,6,1,6
5,1,3,5
3,4,4,2
0,2,6,6
3,4,5,2

75_Level_8_4_8_Trial_10_Move_2

0,1,0,7
0,5,1,2
2,7,2,7
4,6,2,6
5,1,1,5
3,4,4,2
0,2,6,6
3,4,5,2

75_Level_8_4_8_Trial_10_Move_3

0,1,0,7
0,5,1,1
2,7,2,7
4,6,0,6
5,1,1,5
3,4,4,2
0,2,6,6
3,4,5,2

75_Level_8_4_8_Trial_11_Move_0

0,2,2,7
5,5,4,4
5,2,3,3
6,0,2,2
2,7,4,0
6,1,0,2
7,5,3,5
4,4,1,3

75_Level_8_4_8_Trial_11_Move_1

0,0,1,2
5,2,2,7
5,5,4,4
6,0,3,3
2,7,4,0
6,1,0,2
7,5,3,5
4,4,1,3

75_Level_8_4_8_Trial_11_Move_2

0,0,1,2
5,0,1,7
5,5,4,4
6,0,3,3
2,7,4,0
6,1,0,2
7,5,3,5
4,4,1,3

75_Level_8_4_8_Trial_11_Move_3

0,0,1,2
5,1,1,7
5,2,4,4
6,5,3,3
2,7,4,0
6,1,0,2
7,5,3,5
4,4,1,3

75_Level_8_4_8_Trial_12_Move_0

4,3,5,7
6,3,1,2
2,0,5,6
3,4,3,7
2,0,3,5
1,2,1,4
3,1,4,6
5,7,3,1

75_Level_8_4_8_Trial_12_Move_1

0,1,2,7
4,3,5,2
6,3,1,6
2,0,5,7
3,4,3,5
2,0,3,4
3,2,4,6
5,7,3,1

75_Level_8_4_8_Trial_12_Move_2

0,1,0,7
4,3,1,2
6,3,2,6
2,0,2,7
3,4,5,5
2,0,1,4
3,2,5,6
5,7,4,1

75_Level_8_4_8_Trial_12_Move_3

0,1,0,7
4,3,1,1
6,3,2,6
2,0,0,7
3,4,5,5
2,0,1,4
3,2,5,6
5,7,4,1

75_Level_8_4_8_Trial_13_Move_0

4,3,2,2
6,2,1,7
1,7,3,4
3,7,3,0
2,2,0,6
1,4,5,4
2,0,2,1
3,5,2,6

75_Level_8_4_8_Trial_13_Move_1

4,0,1,2
6,3,1,7
1,7,3,4
3,7,3,0
2,2,0,6
1,4,5,4
2,0,2,1
3,5,2,6

75_Level_8_4_8_Trial_13_Move_2

4,0,0,2
6,1,1,7
1,7,2,4
3,7,1,0
2,2,0,6
1,4,5,4
2,0,2,1
3,5,2,6

75_Level_8_4_8_Trial_13_Move_3

0,1,2,2
4,0,0,7
6,7,2,4
3,7,1,0
2,2,0,6
1,4,5,4
2,0,2,1
3,5,2,6

75_Level_8_4_8_Trial_14_Move_0

2,7,3,5
2,0,1,0
7,1,5,2
7,4,6,0
0,1,3,1
5,6,7,4
5,4,3,1
6,1,6,1

75_Level_8_4_8_Trial_14_Move_1

2,7,3,0
2,0,1,1
7,1,5,2
7,4,6,5
0,1,3,0
5,6,7,2
5,4,3,0
6,1,6,4

75_Level_8_4_8_Trial_14_Move_2

2,0,1,2
2,7,3,0
7,0,5,2
7,4,6,5
0,1,3,0
5,6,7,2
5,4,3,0
6,1,6,4

75_Level_8_4_8_Trial_14_Move_3

2,0,1,2
0,2,3,0
1,0,5,2
2,4,6,5
0,1,3,0
5,6,7,2
5,4,3,0
6,1,6,4

75_Level_8_4_8_Trial_15_Move_0

2,1,7,0
0,4,4,0
1,5,3,3
5,5,2,0
6,0,6,2
2,1,3,6
1,7,5,2
3,6,5,0

75_Level_8_4_8_Trial_15_Move_1

2,1,7,0
0,4,4,1
1,5,3,2
5,5,2,3
6,0,6,2
2,1,3,6
1,7,5,2
3,6,5,0

75_Level_8_4_8_Trial_15_Move_2

2,1,7,0
0,4,4,1
1,5,3,2
5,5,3,0
6,0,6,1
2,1,3,6
1,7,5,2
3,6,5,0

75_Level_8_4_8_Trial_15_Move_3

2,1,0,0
0,4,1,1
1,5,2,2
5,5,7,0
6,0,4,1
2,1,6,6
1,7,5,2
3,6,5,0

75_Level_8_4_8_Trial_16_Move_0

7,2,0,0
2,5,5,4
7,0,0,4
7,5,3,3
6,6,2,1
4,7,3,2
3,2,7,1
7,1,4,2

75_Level_8_4_8_Trial_16_Move_1

2,2,0,0
0,5,5,4
1,0,0,4
2,5,3,3
6,6,2,1
4,7,3,2
3,2,7,1
7,1,4,2

75_Level_8_4_8_Trial_16_Move_2

0,1,2,0
2,2,0,4
1,5,5,4
2,5,3,3
6,6,2,1
4,7,3,2
3,2,7,1
7,1,4,2

75_Level_8_4_8_Trial_16_Move_3

0,1,2,0
0,1,0,4
1,5,5,4
2,5,3,3
6,6,2,1
4,7,3,2
3,2,7,1
7,1,4,2

75_Level_8_4_8_Trial_17_Move_0

7,0,2,5
1,2,5,3
6,2,1,3
6,6,7,4
0,1,1,2
2,7,5,6
3,4,6,2
3,3,1,7

75_Level_8_4_8_Trial_17_Move_1

7,0,0,5
1,1,5,3
6,2,1,3
6,6,7,4
0,1,1,2
2,7,5,6
3,4,6,2
3,3,1,7

75_Level_8_4_8_Trial_17_Move_2

0,1,2,5
7,0,0,3
6,2,5,3
6,6,7,4
0,1,1,2
2,7,5,6
3,4,6,2
3,3,1,7

75_Level_8_4_8_Trial_17_Move_3

0,1,2,5
7,1,2,3
6,2,5,3
6,6,7,4
0,1,1,2
2,7,5,6
3,4,6,2
3,3,1,7

75_Level_8_4_8_Trial_18_Move_0

1,7,6,6
4,7,6,3
6,1,0,1
7,3,0,7
7,3,6,2
4,6,4,1
0,2,4,3
2,2,5,2

75_Level_8_4_8_Trial_18_Move_1

0,1,2,6
1,7,6,3
4,7,6,1
6,1,0,7
7,3,0,2
7,3,6,1
4,6,4,3
0,2,4,5

75_Level_8_4_8_Trial_18_Move_2

0,1,0,2
1,7,1,3
4,7,2,1
6,1,0,7
7,3,0,2
7,3,6,1
4,6,4,3
0,2,4,5

75_Level_8_4_8_Trial_18_Move_3

0,1,2,2
0,7,0,3
4,7,2,1
6,1,0,7
7,3,0,2
7,3,6,1
4,6,4,3
0,2,4,5

75_Level_8_4_8_Trial_19_Move_0

2,2,3,1
4,0,2,6
7,0,4,0
3,1,5,5
0,2,7,2
6,2,5,3
1,0,0,1
4,6,3,6

75_Level_8_4_8_Trial_19_Move_1

0,1,2,1
4,0,3,6
7,0,4,0
3,1,5,5
0,2,7,2
6,2,5,3
1,0,0,1
4,6,3,6

75_Level_8_4_8_Trial_19_Move_2

1,0,2,1
4,1,3,6
7,2,4,0
3,1,5,5
0,2,7,2
6,2,5,3
1,0,0,1
4,6,3,6

75_Level_8_4_8_Trial_19_Move_3

1,0,2,1
4,1,3,6
7,2,4,0
3,0,5,5
0,1,7,2
6,1,5,3
1,0,0,1
4,6,3,6

75_Level_8_4_8_Trial_20_Move_0

2,4,6,0
1,0,2,2
7,7,1,5
4,3,7,0
0,6,6,2
4,2,4,7
2,6,5,1
1,4,6,3

75_Level_8_4_8_Trial_20_Move_1

0,1,2,0
2,4,6,2
1,0,2,5
4,3,1,0
0,6,6,2
4,2,4,7
2,6,5,1
1,4,6,3

75_Level_8_4_8_Trial_20_Move_2

0,1,0,0
2,4,1,6
1,0,2,5
4,3,1,0
0,6,6,2
4,2,4,7
2,6,5,1
1,4,6,3

75_Level_8_4_8_Trial_20_Move_3

1,0,1,2
2,4,1,6
1,0,2,5
4,3,1,0
0,6,6,2
4,2,4,7
2,6,5,1
1,4,6,3

75_Level_8_4_8_Trial_21_Move_0

2,1,7,0
7,4,5,4
5,1,4,7
2,7,0,2
1,6,5,4
7,2,0,7
7,7,6,5
6,2,0,3

75_Level_8_4_8_Trial_21_Move_1

2,0,1,2
7,1,7,0
5,1,5,7
2,7,0,2
1,6,5,4
7,2,0,7
7,7,6,5
6,2,0,3

75_Level_8_4_8_Trial_21_Move_2

2,0,0,2
7,1,7,0
5,2,5,7
2,7,0,2
1,6,5,4
7,2,0,7
7,7,6,5
6,2,0,3

75_Level_8_4_8_Trial_21_Move_3

2,0,1,2
7,1,7,2
5,2,5,7
2,7,0,2
1,6,5,4
7,2,0,7
7,7,6,5
6,2,0,3

75_Level_8_4_8_Trial_22_Move_0

2,6,7,1
7,3,2,2
0,5,6,4
7,4,0,4
5,1,7,1
5,1,4,3
3,7,6,7
7,3,3,2

75_Level_8_4_8_Trial_22_Move_1

0,1,2,1
2,6,7,2
7,3,2,4
0,5,6,4
7,4,0,1
5,1,7,3
5,1,4,7
7,7,6,2

75_Level_8_4_8_Trial_22_Move_2

0,1,0,1
2,6,1,7
7,3,2,4
0,5,6,4
7,4,0,1
5,1,7,3
5,1,4,7
7,7,6,2

75_Level_8_4_8_Trial_22_Move_3

0,0,1,2
2,6,0,7
7,3,2,4
0,5,6,4
7,4,0,1
5,1,7,3
5,1,4,7
7,7,6,2

75_Level_8_4_8_Trial_23_Move_0

7,5,1,5
0,7,6,0
3,1,1,4
4,3,3,7
2,1,2,4
5,6,0,0
7,1,4,6
0,7,4,4

75_Level_8_4_8_Trial_23_Move_1

0,1,2,5
7,5,1,0
0,7,6,4
4,1,1,7
2,1,2,4
5,6,0,0
7,1,4,6
0,7,4,4

75_Level_8_4_8_Trial_23_Move_2

0,0,2,5
7,1,1,0
0,2,6,4
4,1,1,7
2,5,2,4
5,7,0,0
7,6,4,6
0,7,4,4

75_Level_8_4_8_Trial_23_Move_3

0,0,2,5
7,1,1,0
0,2,6,4
4,0,1,7
2,1,2,4
5,2,0,0
6,1,4,6
0,5,4,4

75_Level_8_4_8_Trial_24_Move_0

7,5,7,0
6,5,4,1
0,7,3,5
2,7,3,2
2,2,0,7
5,3,1,6
6,1,7,7
2,6,6,3

75_Level_8_4_8_Trial_24_Move_1

0,1,2,0
7,5,7,1
6,5,4,5
0,7,3,2
2,7,3,7
2,2,0,6
5,3,1,7
2,1,7,3

75_Level_8_4_8_Trial_24_Move_2

0,1,2,0
1,5,7,1
2,5,4,5
0,7,3,2
7,7,3,7
6,2,0,6
0,3,1,7
5,1,7,3

75_Level_8_4_8_Trial_24_Move_3

0,1,2,0
0,1,2,1
1,5,7,5
2,5,4,2
0,7,3,3
6,2,0,6
0,3,1,7
5,1,7,3

75_Level_8_4_8_Trial_25_Move_0

6,0,2,5
0,4,6,0
5,2,6,2
7,0,7,5
1,5,1,6
7,0,1,1
0,3,2,0
0,4,5,4

75_Level_8_4_8_Trial_25_Move_1

0,0,2,5
1,4,6,0
2,2,6,2
6,0,7,5
0,5,1,6
5,7,1,1
7,3,2,0
1,4,5,4

75_Level_8_4_8_Trial_25_Move_2

0,1,2,5
0,0,2,0
1,4,6,6
6,0,7,5
0,5,1,6
5,7,1,1
7,3,2,0
1,4,5,4

75_Level_8_4_8_Trial_25_Move_3

0,1,2,5
0,1,2,2
1,4,6,6
6,0,7,5
0,5,1,6
5,7,1,1
7,3,2,0
1,4,5,4

75_Level_8_4_8_Trial_26_Move_0

7,4,6,1
1,4,6,2
3,7,0,0
7,5,1,0
0,3,4,7
0,4,7,6
2,4,3,0
1,7,1,5

75_Level_8_4_8_Trial_26_Move_1

7,0,6,1
1,1,6,2
3,2,0,0
7,4,1,0
0,4,3,7
0,7,7,6
2,5,3,0
1,7,1,5

75_Level_8_4_8_Trial_26_Move_2

7,0,1,2
1,0,6,1
3,1,6,2
7,2,0,0
0,4,1,0
0,4,3,6
2,5,3,0
1,7,1,5

75_Level_8_4_8_Trial_26_Move_3

7,0,1,0
1,0,6,1
3,1,6,2
7,2,0,2
0,4,1,1
0,4,3,2
2,5,3,6
1,7,1,5

75_Level_8_4_8_Trial_27_Move_0

7,5,1,2
2,0,4,6
7,7,1,3
5,0,3,3
7,4,0,7
2,1,2,3
3,1,2,7
3,4,5,5

75_Level_8_4_8_Trial_27_Move_1

7,5,1,0
2,0,4,1
7,7,1,2
5,0,3,2
7,4,0,6
2,1,2,7
3,1,2,7
3,4,5,5

75_Level_8_4_8_Trial_27_Move_2

7,5,0,0
2,0,1,4
7,7,2,2
5,0,3,2
7,4,0,6
2,1,2,7
3,1,2,7
3,4,5,5

75_Level_8_4_8_Trial_27_Move_3

7,0,1,2
2,5,1,4
7,7,2,2
5,0,3,2
7,4,0,6
2,1,2,7
3,1,2,7
3,4,5,5

75_Level_8_4_8_Trial_28_Move_0

7,6,5,4
6,5,1,7
0,3,1,3
6,2,6,4
0,3,7,6
5,7,0,3
6,1,7,4
1,0,6,7

75_Level_8_4_8_Trial_28_Move_1

7,6,0,4
6,5,1,7
0,3,2,3
6,2,5,4
0,3,1,6
5,0,1,3
6,1,6,4
1,0,6,7

75_Level_8_4_8_Trial_28_Move_2

7,6,0,4
6,5,1,7
0,3,2,3
6,2,0,4
0,3,1,6
5,0,2,3
6,6,5,4
1,0,6,7

75_Level_8_4_8_Trial_28_Move_3

0,1,2,4
7,6,0,7
6,5,1,3
0,3,2,4
6,2,0,6
0,3,1,3
5,0,2,4
1,0,5,7

75_Level_8_4_8_Trial_29_Move_0

2,7,0,2
3,0,5,7
7,3,7,6
7,4,0,0
6,7,5,5
6,1,0,2
3,0,1,4
0,6,3,1

75_Level_8_4_8_Trial_29_Move_1

0,7,0,2
1,0,5,7
2,3,7,6
2,4,0,0
3,6,5,5
6,1,0,2
3,0,1,4
0,6,3,1

75_Level_8_4_8_Trial_29_Move_2

0,1,2,2
1,7,5,7
2,3,7,6
2,4,0,0
3,6,5,5
6,1,0,2
3,0,1,4
0,6,3,1

75_Level_8_4_8_Trial_29_Move_3

0,0,1,2
1,1,2,2
2,3,5,6
2,4,0,0
3,6,5,5
6,1,0,2
3,0,1,4
0,6,3,1

75_Level_8_4_8_Trial_30_Move_0

3,6,7,1
7,0,0,3
3,5,1,5
0,4,5,2
4,6,2,0
2,0,4,7
3,0,7,2
4,6,1,2

75_Level_8_4_8_Trial_30_Move_1

3,0,1,2
7,6,7,1
3,0,0,3
0,4,1,2
4,6,2,0
2,0,4,7
3,0,7,2
4,6,1,2

75_Level_8_4_8_Trial_30_Move_2

0,1,2,2
3,0,1,1
7,6,7,3
3,4,1,2
4,6,2,0
2,0,4,7
3,0,7,2
4,6,1,2

75_Level_8_4_8_Trial_30_Move_3

0,0,1,2
3,0,2,2
7,6,7,3
3,4,1,2
4,6,2,0
2,0,4,7
3,0,7,2
4,6,1,2

75_Level_8_4_8_Trial_31_Move_0

5,4,0,1
6,2,7,3
3,0,0,1
6,5,6,4
7,0,4,6
4,4,7,2
2,1,6,5
1,2,3,1

75_Level_8_4_8_Trial_31_Move_1

0,1,2,1
5,4,0,3
6,2,7,1
3,0,0,4
6,5,6,6
7,0,7,2
2,1,6,5
1,2,3,1

75_Level_8_4_8_Trial_31_Move_2

0,0,1,2
5,1,2,1
6,4,0,3
3,2,7,1
5,0,0,4
7,0,7,2
2,1,6,5
1,2,3,1

75_Level_8_4_8_Trial_31_Move_3

0,0,1,2
5,0,2,2
6,4,0,3
3,2,7,1
5,0,0,4
7,0,7,2
2,1,6,5
1,2,3,1

75_Level_8_4_8_Trial_32_Move_0

2,4,4,6
7,3,2,0
5,4,0,3
3,7,7,0
0,1,4,1
5,1,0,6
7,3,7,6
5,4,0,1

75_Level_8_4_8_Trial_32_Move_1

2,4,4,0
7,3,2,1
5,4,3,2
3,7,7,6
0,1,4,1
5,1,0,6
7,3,7,6
5,4,0,1

75_Level_8_4_8_Trial_32_Move_2

2,4,4,0
7,3,2,1
5,4,3,2
3,7,7,0
0,1,4,1
5,1,0,2
7,3,7,1
5,4,0,1

75_Level_8_4_8_Trial_32_Move_3

2,4,4,0
7,3,2,1
5,4,3,2
3,7,7,0
0,1,4,1
5,1,0,2
7,3,7,0
5,4,0,2

75_Level_8_4_8_Trial_33_Move_0

6,0,1,2
5,1,3,5
7,5,4,5
6,4,4,2
6,5,7,1
3,4,1,3
7,6,2,4
2,2,3,0

75_Level_8_4_8_Trial_33_Move_1

0,1,2,2
6,0,1,5
5,1,3,5
7,5,4,2
6,4,4,1
6,5,7,3
3,4,1,4
7,6,3,0

75_Level_8_4_8_Trial_33_Move_2

0,0,2,2
6,1,0,5
5,2,3,5
7,5,4,2
6,4,4,1
6,5,7,3
3,4,1,4
7,6,3,0

75_Level_8_4_8_Trial_33_Move_3

0,1,2,2
6,1,2,5
5,2,3,5
7,5,4,2
6,4,4,1
6,5,7,3
3,4,1,4
7,6,3,0

75_Level_8_4_8_Trial_34_Move_0

5,6,3,2
3,1,0,3
7,7,5,3
6,3,2,7
6,0,5,2
5,1,4,3
0,6,1,0
2,0,2,0

75_Level_8_4_8_Trial_34_Move_1

5,6,2,0
3,1,0,1
7,7,5,2
6,3,2,7
6,0,5,2
5,1,4,3
0,6,1,0
2,0,2,0

75_Level_8_4_8_Trial_34_Move_2

5,6,2,0
3,1,0,1
7,7,5,2
6,3,7,0
6,0,5,1
5,1,4,3
0,6,1,0
2,0,2,0

75_Level_8_4_8_Trial_34_Move_3

0,1,2,0
5,6,2,1
3,1,0,2
6,3,5,0
6,0,5,1
5,1,4,3
0,6,1,0
2,0,2,0

75_Level_8_4_8_Trial_35_Move_0

0,5,7,7
6,2,0,7
3,4,6,3
5,7,5,6
3,3,4,2
1,0,6,7
5,4,0,6
3,3,0,5

75_Level_8_4_8_Trial_35_Move_1

0,5,0,7
6,2,1,7
3,4,2,3
5,7,7,6
3,3,0,2
1,6,6,7
5,4,5,6
3,3,4,5

75_Level_8_4_8_Trial_35_Move_2

0,0,1,2
6,5,0,7
3,2,1,7
5,4,2,3
3,7,7,6
1,3,0,2
5,4,5,7
3,3,4,5

75_Level_8_4_8_Trial_35_Move_3

0,1,2,2
6,5,1,7
3,2,1,7
5,4,2,3
3,7,7,6
1,3,0,2
5,4,5,7
3,3,4,5

75_Level_8_4_8_Trial_36_Move_0

7,5,1,0
7,4,3,7
2,0,1,4
3,4,1,7
2,7,2,5
5,3,2,6
1,4,0,3
5,3,4,0

75_Level_8_4_8_Trial_36_Move_1

7,5,0,0
7,4,1,7
2,0,2,4
3,4,3,7
2,7,2,5
5,3,2,6
1,4,0,3
5,3,4,0

75_Level_8_4_8_Trial_36_Move_2

7,5,0,0
7,4,1,7
2,0,2,4
3,4,0,7
2,7,1,5
5,3,3,6
1,4,0,3
5,3,4,0

75_Level_8_4_8_Trial_36_Move_3

7,0,1,2
7,5,0,0
2,4,1,7
3,0,2,4
2,4,0,7
5,7,1,5
1,4,0,6
5,3,4,0

75_Level_8_4_8_Trial_37_Move_0

4,2,6,3
6,0,3,2
5,7,5,7
0,0,2,7
5,6,6,4
4,2,6,1
0,3,0,0
2,2,4,3

75_Level_8_4_8_Trial_37_Move_1

4,0,1,2
6,2,6,3
5,0,3,2
0,7,5,7
5,0,2,7
4,6,6,4
3,2,6,1
2,2,4,3

75_Level_8_4_8_Trial_37_Move_2

4,0,1,2
6,1,6,3
5,2,3,2
7,0,5,7
5,2,2,7
4,6,6,4
3,2,6,1
2,2,4,3

75_Level_8_4_8_Trial_37_Move_3

4,0,1,2
6,1,6,3
5,2,3,2
7,0,5,7
5,1,2,7
4,2,6,4
3,0,6,1
2,6,4,3

75_Level_8_4_8_Trial_38_Move_0

1,4,1,5
0,0,2,0
2,5,6,4
6,1,2,6
4,7,4,3
0,3,5,1
4,6,2,0
1,6,6,1

75_Level_8_4_8_Trial_38_Move_1

0,1,2,5
1,4,1,2
2,5,6,4
6,1,2,6
4,7,4,3
0,3,5,1
4,6,2,0
1,6,6,1

75_Level_8_4_8_Trial_38_Move_2

0,1,2,5
0,4,2,2
2,5,6,4
6,1,2,6
4,7,4,3
0,3,5,1
4,6,2,0
1,6,6,1

75_Level_8_4_8_Trial_38_Move_3

0,1,0,5
0,4,1,2
2,5,2,4
6,1,6,6
4,7,4,3
0,3,5,1
4,6,2,0
1,6,6,1

75_Level_8_4_8_Trial_39_Move_0

7,7,6,5
1,2,7,2
7,3,4,0
0,2,7,6
2,7,0,6
4,6,2,0
5,6,4,1
2,3,0,1

75_Level_8_4_8_Trial_39_Move_1

0,1,2,5
1,2,6,2
7,3,4,0
0,2,7,6
2,7,0,6
4,6,2,0
5,6,4,1
2,3,0,1

75_Level_8_4_8_Trial_39_Move_2

0,0,1,2
1,1,6,5
7,3,4,0
0,2,7,6
2,7,0,6
4,6,2,0
5,6,4,1
2,3,0,1

75_Level_8_4_8_Trial_39_Move_3

0,1,2,2
0,0,6,5
7,3,4,0
0,2,7,6
2,7,0,6
4,6,2,0
5,6,4,1
2,3,0,1

75_Level_8_4_8_Trial_40_Move_0

3,2,6,1
7,7,2,0
0,7,6,0
1,1,4,4
4,2,7,7
5,4,0,3
4,2,3,3
5,7,5,2

75_Level_8_4_8_Trial_40_Move_1

0,2,6,1
1,7,2,0
2,7,6,0
3,1,4,4
7,2,7,7
0,5,0,3
1,2,3,3
5,7,5,2

75_Level_8_4_8_Trial_40_Move_2

0,0,1,2
1,2,6,1
2,7,2,0
3,7,6,0
2,1,4,4
0,5,0,3
1,2,3,3
5,7,5,2

75_Level_8_4_8_Trial_40_Move_3

0,1,2,2
0,0,1,1
1,7,6,0
3,7,6,0
2,1,4,4
0,5,0,3
1,2,3,3
5,7,5,2

75_Level_8_4_8_Trial_41_Move_0

4,7,5,6
3,6,5,3
3,2,1,1
0,3,4,7
7,6,2,1
3,6,0,4
2,1,2,0
3,1,5,4

75_Level_8_4_8_Trial_41_Move_1

4,7,5,6
0,6,5,3
1,2,1,1
2,0,4,7
7,6,2,1
3,6,0,4
2,1,2,0
3,1,5,4

75_Level_8_4_8_Trial_41_Move_2

4,0,1,2
0,7,5,6
2,6,5,3
2,0,4,7
7,6,2,1
3,6,0,4
2,1,2,0
3,1,5,4

75_Level_8_4_8_Trial_41_Move_3

4,0,1,2
0,1,5,6
2,2,5,3
2,0,4,7
7,7,2,1
3,0,0,4
2,1,2,0
3,1,5,4

75_Level_8_4_8_Trial_42_Move_0

7,6,4,6
6,6,5,3
0,3,1,5
5,1,6,6
3,6,4,2
1,2,5,3
3,5,1,4
6,4,1,7

75_Level_8_4_8_Trial_42_Move_1

7,0,1,2
6,6,4,6
0,6,5,3
5,3,1,5
3,1,4,2
1,2,5,3
3,5,1,4
6,4,1,7

75_Level_8_4_8_Trial_42_Move_2

0,1,2,2
7,0,1,4
0,6,5,3
5,3,1,5
3,1,4,2
1,2,5,3
3,5,1,4
6,4,1,7

75_Level_8_4_8_Trial_42_Move_3

0,1,2,2
1,7,1,4
2,6,5,3
5,3,1,5
3,1,4,2
1,2,5,3
3,5,1,4
6,4,1,7

75_Level_8_4_8_Trial_43_Move_0

0,3,6,6
7,6,4,2
2,3,2,6
0,7,4,1
6,7,0,7
3,6,3,6
5,5,3,2
3,7,4,1

75_Level_8_4_8_Trial_43_Move_1

0,0,1,2
7,3,4,2
2,3,2,6
0,7,4,1
6,7,0,7
3,6,3,6
5,5,3,2
3,7,4,1

75_Level_8_4_8_Trial_43_Move_2

0,0,1,0
7,3,4,1
2,3,6,2
0,7,4,1
6,7,0,7
3,6,3,6
5,5,3,2
3,7,4,1

75_Level_8_4_8_Trial_43_Move_3

0,1,2,1
7,3,4,1
2,3,6,2
0,7,4,1
6,7,0,7
3,6,3,6
5,5,3,2
3,7,4,1

75_Level_8_4_8_Trial_44_Move_0

0,6,4,0
5,5,2,4
6,0,0,4
2,4,1,3
0,0,3,6
2,2,1,4
0,3,7,3
7,3,0,0

75_Level_8_4_8_Trial_44_Move_1

0,6,0,0
5,5,2,1
6,0,0,2
2,4,1,3
0,0,3,6
2,2,1,4
0,3,7,3
7,3,0,0

75_Level_8_4_8_Trial_44_Move_2

6,0,1,2
5,5,2,1
6,0,0,2
2,4,1,3
0,0,3,6
2,2,1,4
0,3,7,3
7,3,0,0

75_Level_8_4_8_Trial_44_Move_3

6,0,1,0
5,5,1,1
6,0,0,2
2,4,1,3
0,0,3,6
2,2,1,4
0,3,7,3
7,3,0,0

75_Level_8_4_8_Trial_45_Move_0

7,5,2,1
0,2,6,6
5,4,3,3
6,6,1,4
0,5,0,2
2,6,7,2
5,7,5,3
4,5,0,3

75_Level_8_4_8_Trial_45_Move_1

0,1,2,1
7,5,2,6
0,2,6,3
5,4,3,4
6,6,1,2
0,5,0,2
2,6,7,3
4,7,0,3

75_Level_8_4_8_Trial_45_Move_2

0,1,0,1
7,5,1,6
0,6,2,3
5,4,3,4
6,6,1,2
0,5,0,2
2,6,7,3
4,7,0,3

75_Level_8_4_8_Trial_45_Move_3

0,0,1,2
7,5,0,6
0,6,2,3
5,4,3,4
6,6,1,2
0,5,0,2
2,6,7,3
4,7,0,3

75_Level_8_4_8_Trial_46_Move_0

6,7,6,1
7,5,3,4
1,5,2,6
2,1,7,3
1,0,3,4
6,2,5,7
0,6,5,0
2,0,2,1

75_Level_8_4_8_Trial_46_Move_1

0,7,6,1
1,5,3,4
2,5,2,6
6,2,7,3
7,0,3,4
6,2,5,7
0,6,5,0
2,0,2,1

75_Level_8_4_8_Trial_46_Move_2

0,1,2,1
0,7,6,4
1,5,3,6
6,5,7,3
7,0,3,4
6,2,5,7
0,6,5,0
2,0,2,1

75_Level_8_4_8_Trial_46_Move_3

0,1,0,1
0,7,1,4
1,5,2,6
6,5,2,7
7,0,6,4
6,2,5,7
0,6,5,0
2,0,2,1

75_Level_8_4_8_Trial_47_Move_0

2,3,6,6
4,0,5,6
7,2,7,5
4,3,7,7
4,5,1,0
2,7,3,7
5,0,2,5
1,2,3,5

75_Level_8_4_8_Trial_47_Move_1

0,3,6,6
1,0,5,6
2,2,7,5
2,3,7,7
7,5,1,0
2,7,3,7
5,0,2,5
1,2,3,5

75_Level_8_4_8_Trial_47_Move_2

0,3,6,6
1,0,5,6
2,2,7,5
0,3,7,7
1,5,1,0
7,7,3,7
5,0,2,5
1,2,3,5

75_Level_8_4_8_Trial_47_Move_3

0,1,2,6
0,3,6,6
1,0,5,5
2,2,7,7
0,3,7,0
1,5,1,3
5,0,2,5
1,2,3,5

75_Level_8_4_8_Trial_48_Move_0

0,2,4,4
0,3,7,0
2,5,5,6
0,4,4,3
7,2,0,3
3,0,7,7
6,2,3,4
6,1,4,5

75_Level_8_4_8_Trial_48_Move_1

0,2,4,4
1,3,7,0
2,5,5,6
2,4,4,3
7,2,0,3
3,0,7,7
6,2,3,4
6,1,4,5

75_Level_8_4_8_Trial_48_Move_2

0,2,4,4
1,3,7,0
2,5,5,6
0,4,4,3
1,7,0,3
3,0,7,7
6,2,3,4
6,1,4,5

75_Level_8_4_8_Trial_48_Move_3

0,0,1,2
1,2,4,4
2,3,7,0
0,5,5,6
1,4,4,3
3,0,0,3
6,2,3,4
6,1,4,5

75_Level_8_4_8_Trial_49_Move_0

3,2,7,4
0,1,1,3
7,4,2,6
2,0,0,4
5,2,1,6
0,7,2,2
3,5,6,0
2,3,7,4

75_Level_8_4_8_Trial_49_Move_1

3,0,1,2
0,2,7,4
7,1,1,3
2,4,2,6
5,0,0,4
0,7,1,6
3,5,6,0
2,3,7,4

75_Level_8_4_8_Trial_49_Move_2

0,1,2,2
3,0,1,4
0,2,7,3
7,1,1,6
2,4,2,4
5,7,1,6
3,5,6,0
2,3,7,4

75_Level_8_4_8_Trial_49_Move_3

0,1,2,2
1,3,1,4
2,2,7,3
7,1,1,6
2,4,2,4
5,7,1,6
3,5,6,0
2,3,7,4

75_Level_8_4_8_Trial_50_Move_0

5,1,7,7
3,3,2,3
0,4,6,0
0,6,6,7
4,2,1,2
6,4,7,1
3,6,0,7
3,0,0,3

75_Level_8_4_8_Trial_50_Move_1

0,1,2,7
5,1,7,2
0,4,6,0
0,6,6,7
4,2,1,2
6,4,7,1
3,6,0,7
3,0,0,3

75_Level_8_4_8_Trial_50_Move_2

5,1,2,7
0,1,7,2
1,4,6,0
2,6,6,7
4,2,1,2
6,4,7,1
3,6,0,7
3,0,0,3

75_Level_8_4_8_Trial_50_Move_3

5,0,2,7
0,1,7,2
4,2,6,0
2,6,6,7
4,2,1,2
6,4,7,1
3,6,0,7
3,0,0,3

75_Level_8_4_8_Trial_51_Move_0

4,3,0,7
7,6,5,2
3,6,7,7
5,0,0,6
1,1,2,7
7,6,6,0
2,5,0,7
4,1,0,2

75_Level_8_4_8_Trial_51_Move_1

4,3,0,7
7,6,1,2
3,6,2,7
5,0,0,6
1,1,5,7
7,6,7,6
2,5,0,7
4,1,2,2

75_Level_8_4_8_Trial_51_Move_2

4,3,0,0
7,6,1,1
3,6,2,2
5,0,0,7
1,1,5,2
7,6,6,7
2,5,0,6
4,1,2,2

75_Level_8_4_8_Trial_51_Move_3

4,0,1,2
7,3,0,0
3,6,1,1
5,6,2,2
1,0,0,7
7,1,5,2
2,5,0,7
4,1,2,2

75_Level_8_4_8_Trial_52_Move_0

1,0,2,5
6,3,3,5
7,0,0,2
5,3,6,7
7,5,3,3
2,1,4,5
2,3,5,2
3,1,1,7

75_Level_8_4_8_Trial_52_Move_1

1,0,1,2
6,0,2,5
7,3,3,5
5,0,0,2
7,5,6,7
2,1,4,5
2,3,5,2
3,1,1,7

75_Level_8_4_8_Trial_52_Move_2

1,0,1,2
6,1,2,5
7,2,3,5
5,3,0,2
7,5,6,7
2,1,4,5
2,3,5,2
3,1,1,7

75_Level_8_4_8_Trial_52_Move_3

0,1,2,2
6,0,2,5
7,2,3,5
5,3,0,2
7,5,6,7
2,1,4,5
2,3,5,2
3,1,1,7

75_Level_8_4_8_Trial_53_Move_0

7,2,6,0
2,5,4,1
1,1,5,2
7,1,0,0
4,2,2,5
0,7,7,2
1,5,1,4
4,3,0,2

75_Level_8_4_8_Trial_53_Move_1

7,0,1,2
2,2,6,0
1,5,4,1
7,1,5,2
4,1,0,0
0,7,7,5
1,5,1,4
4,3,0,2

75_Level_8_4_8_Trial_53_Move_2

7,0,1,2
2,1,6,0
5,2,4,1
7,0,5,2
4,2,0,0
0,7,7,5
1,5,1,4
4,3,0,2

75_Level_8_4_8_Trial_53_Move_3

7,0,1,2
2,0,1,2
5,1,6,0
7,2,4,1
4,2,5,2
0,7,7,5
1,5,1,4
4,3,0,2

75_Level_8_4_8_Trial_54_Move_0

2,1,5,5
5,6,6,1
4,7,5,6
4,4,3,3
6,5,7,2
2,5,0,3
3,1,2,0
5,1,2,4

75_Level_8_4_8_Trial_54_Move_1

2,0,1,2
5,1,5,5
4,7,5,1
4,4,3,3
6,5,7,2
2,5,0,3
3,1,2,0
5,1,2,4

75_Level_8_4_8_Trial_54_Move_2

2,0,1,2
1,0,1,2
4,7,5,1
4,4,3,3
6,5,7,2
2,5,0,3
3,1,2,0
5,1,2,4

75_Level_8_4_8_Trial_54_Move_3

2,0,0,2
1,0,1,2
4,7,2,5
4,4,3,3
6,5,7,2
2,5,0,3
3,1,2,0
5,1,2,4

75_Level_8_4_8_Trial_55_Move_0

4,6,3,0
5,4,5,4
7,2,3,0
1,1,6,5
3,2,6,3
0,0,5,0
3,2,7,1
7,1,3,6

75_Level_8_4_8_Trial_55_Move_1

0,1,2,0
4,6,3,4
5,4,5,0
7,2,3,5
1,1,6,3
3,2,6,5
3,2,7,1
7,1,3,6

75_Level_8_4_8_Trial_55_Move_2

0,0,2,0
4,1,3,4
5,2,5,0
7,1,3,5
1,6,6,3
3,4,6,5
3,1,7,1
7,1,3,6

75_Level_8_4_8_Trial_55_Move_3

0,1,2,2
4,1,3,4
5,2,5,0
7,1,3,5
1,6,6,3
3,4,6,5
3,1,7,1
7,1,3,6

75_Level_8_4_8_Trial_56_Move_0

3,3,4,0
4,1,6,2
6,5,6,3
2,5,2,0
7,0,1,7
6,3,4,7
0,6,6,3
7,0,2,0

75_Level_8_4_8_Trial_56_Move_1

0,1,2,0
3,3,4,2
4,1,6,3
6,5,6,0
2,5,2,7
7,0,1,7
0,3,4,3
7,0,2,0

75_Level_8_4_8_Trial_56_Move_2

0,0,2,0
3,1,4,2
4,2,6,3
6,1,6,0
2,3,2,7
7,1,1,7
3,5,4,3
7,5,2,0

75_Level_8_4_8_Trial_56_Move_3

0,1,2,2
3,1,4,2
4,2,6,3
6,1,6,0
2,3,2,7
7,1,1,7
3,5,4,3
7,5,2,0

75_Level_8_4_8_Trial_57_Move_0

5,3,5,4
6,2,3,5
7,4,5,2
6,3,1,0
2,0,7,3
4,4,6,2
3,7,5,0
0,1,0,5

75_Level_8_4_8_Trial_57_Move_1

5,3,0,4
6,2,1,3
7,4,2,2
6,3,1,0
2,0,7,3
4,4,6,2
3,7,5,0
0,1,0,5

75_Level_8_4_8_Trial_57_Move_2

5,0,1,2
6,3,0,4
7,4,1,3
6,3,1,0
2,0,7,3
4,4,6,2
3,7,5,0
0,1,0,5

75_Level_8_4_8_Trial_57_Move_3

5,0,0,2
6,3,1,4
7,4,2,3
6,3,0,0
2,0,7,3
4,4,6,2
3,7,5,0
0,1,0,5

75_Level_8_4_8_Trial_58_Move_0

6,4,5,7
1,0,5,1
3,5,2,7
1,2,2,1
7,0,3,3
7,7,6,1
3,2,6,4
2,0,4,2

75_Level_8_4_8_Trial_58_Move_1

6,4,0,7
1,0,1,1
3,2,2,7
1,2,2,1
7,0,3,3
7,7,6,1
3,2,6,4
2,0,4,2

75_Level_8_4_8_Trial_58_Move_2

6,0,1,2
0,4,0,7
3,2,2,7
1,2,2,1
7,0,3,3
7,7,6,1
3,2,6,4
2,0,4,2

75_Level_8_4_8_Trial_58_Move_3

0,1,2,2
6,4,1,7
3,2,2,7
1,2,2,1
7,0,3,3
7,7,6,1
3,2,6,4
2,0,4,2

75_Level_8_4_8_Trial_59_Move_0

7,2,7,3
7,1,3,6
5,3,1,4
0,1,2,0
0,6,5,7
2,7,2,3
5,1,5,2
2,4,6,6

75_Level_8_4_8_Trial_59_Move_1

7,0,7,3
7,1,3,6
5,2,3,4
0,2,2,0
0,6,5,7
2,7,2,3
5,1,5,2
2,4,6,6

75_Level_8_4_8_Trial_59_Move_2

7,0,0,7
7,1,1,6
5,2,2,4
0,2,2,0
0,6,5,7
2,7,2,3
5,1,5,2
2,4,6,6

75_Level_8_4_8_Trial_59_Move_3

7,0,0,7
7,1,1,6
5,2,2,4
0,2,0,0
0,6,1,7
2,7,5,3
5,1,5,2
2,4,6,6

75_Level_8_4_8_Trial_60_Move_0

6,3,0,4
2,4,7,2
4,6,7,1
6,2,1,3
1,4,5,2
6,7,0,7
7,1,3,0
6,0,1,0

75_Level_8_4_8_Trial_60_Move_1

6,3,0,0
2,4,7,1
4,6,7,2
6,2,1,4
1,4,5,2
6,7,7,1
7,1,3,3
6,0,1,2

75_Level_8_4_8_Trial_60_Move_2

0,1,2,0
6,3,0,1
2,4,7,2
4,6,7,4
6,2,1,2
1,4,5,1
6,1,3,3
6,0,1,2

75_Level_8_4_8_Trial_60_Move_3

0,1,2,0
1,3,0,1
2,4,7,2
0,6,7,4
6,2,1,2
2,4,5,1
4,1,3,3
1,0,1,2

75_Level_8_4_8_Trial_61_Move_0

2,7,6,2
5,2,3,7
2,0,4,5
0,5,2,0
6,5,1,6
4,2,2,5
1,4,5,0
0,2,0,4

75_Level_8_4_8_Trial_61_Move_1

0,7,6,2
1,5,3,7
2,0,4,5
0,5,2,0
6,5,1,6
4,2,2,5
1,4,5,0
0,2,0,4

75_Level_8_4_8_Trial_61_Move_2

0,0,6,2
1,1,3,7
2,2,4,5
0,7,2,0
6,0,1,6
4,2,2,5
1,4,5,0
0,2,0,4

75_Level_8_4_8_Trial_61_Move_3

0,1,2,2
0,0,6,7
1,1,3,5
0,7,4,0
6,0,1,6
4,2,2,5
1,4,5,0
0,2,0,4

75_Level_8_4_8_Trial_62_Move_0

0,3,6,3
4,2,2,4
7,0,1,5
2,1,6,5
6,4,5,2
3,3,7,2
3,4,4,7
2,2,4,5

75_Level_8_4_8_Trial_62_Move_1

0,3,6,0
4,2,2,1
7,0,1,2
2,1,6,3
6,4,2,4
3,3,7,2
3,4,4,7
2,2,4,5

75_Level_8_4_8_Trial_62_Move_2

0,0,1,2
4,3,6,0
7,0,1,1
2,1,6,3
6,4,2,4
3,3,7,2
3,4,4,7
2,2,4,5

75_Level_8_4_8_Trial_62_Move_3

0,0,1,2
4,0,1,2
7,3,6,0
2,0,6,3
6,4,2,4
3,3,7,2
3,4,4,7
2,2,4,5

75_Level_8_4_8_Trial_63_Move_0

6,4,6,0
3,1,7,3
0,4,6,0
0,6,5,4
6,4,1,7
3,1,0,0
1,3,2,4
6,1,6,5

75_Level_8_4_8_Trial_63_Move_1

6,0,6,0
3,1,7,3
0,2,6,0
0,4,5,4
6,1,1,7
3,4,0,0
3,6,2,4
6,4,6,5

75_Level_8_4_8_Trial_63_Move_2

0,1,2,0
6,0,6,3
3,1,7,0
0,2,6,4
0,4,5,7
6,1,1,0
3,4,0,4
3,4,2,5

75_Level_8_4_8_Trial_63_Move_3

0,0,2,0
6,1,6,3
3,2,7,0
0,1,6,4
0,0,5,7
6,1,1,0
3,2,0,4
3,1,2,5

75_Level_8_4_8_Trial_64_Move_0

4,5,2,2
2,5,5,6
7,1,2,7
0,5,6,3
7,2,6,2
5,5,3,7
2,1,4,4
1,1,5,7

75_Level_8_4_8_Trial_64_Move_1

4,0,2,2
2,1,5,6
7,2,2,7
0,1,6,3
7,2,6,2
5,5,3,7
2,1,4,4
1,1,5,7

75_Level_8_4_8_Trial_64_Move_2

0,1,2,2
4,0,2,6
7,1,5,7
0,1,6,3
7,2,6,2
5,5,3,7
2,1,4,4
1,1,5,7

75_Level_8_4_8_Trial_64_Move_3

0,0,2,2
4,1,2,6
7,2,5,7
0,0,6,3
7,2,6,2
5,5,3,7
2,1,4,4
1,1,5,7

75_Level_8_4_8_Trial_65_Move_0

6,6,7,2
1,5,0,6
0,1,5,7
1,4,3,1
2,2,5,0
4,7,1,1
1,5,5,3
1,6,6,3

75_Level_8_4_8_Trial_65_Move_1

6,6,7,2
0,5,0,6
1,0,5,7
2,4,3,1
2,2,5,0
4,7,1,1
1,5,5,3
1,6,6,3

75_Level_8_4_8_Trial_65_Move_2

0,1,2,2
6,6,7,6
1,5,5,7
2,4,3,1
2,2,5,0
4,7,1,1
1,5,5,3
1,6,6,3

75_Level_8_4_8_Trial_65_Move_3

0,1,2,2
0,1,2,7
1,5,5,7
2,4,3,1
2,2,5,0
4,7,1,1
1,5,5,3
1,6,6,3

75_Level_8_4_8_Trial_66_Move_0

3,5,5,7
1,6,6,2
4,2,7,0
0,7,3,3
3,2,1,5
6,4,3,3
5,6,2,5
1,2,5,2

75_Level_8_4_8_Trial_66_Move_1

3,0,1,2
1,5,5,7
4,6,6,2
0,2,7,0
3,7,3,3
6,2,1,5
5,4,3,3
1,6,5,5

75_Level_8_4_8_Trial_66_Move_2

3,0,1,2
1,0,1,2
4,5,5,7
0,6,6,2
7,2,7,0
6,2,1,5
5,4,3,3
1,6,5,5

75_Level_8_4_8_Trial_66_Move_3

3,0,1,0
1,0,1,1
4,5,5,2
0,6,6,7
7,2,7,0
6,2,1,5
5,4,3,3
1,6,5,5

75_Level_8_4_8_Trial_67_Move_0

5,6,2,5
6,3,4,4
2,7,2,1
6,5,1,5
3,1,6,7
1,2,0,6
1,7,1,4
0,4,7,4

75_Level_8_4_8_Trial_67_Move_1

0,6,2,5
1,3,4,4
2,7,2,1
5,5,1,5
6,3,6,7
2,2,0,6
6,7,1,4
0,4,7,4

75_Level_8_4_8_Trial_67_Move_2

0,1,2,5
0,6,2,4
1,3,4,1
2,7,2,1
6,3,6,7
2,2,0,6
6,7,1,4
0,4,7,4

75_Level_8_4_8_Trial_67_Move_3

0,1,0,5
0,6,1,4
1,3,2,1
2,7,4,1
6,3,6,7
2,2,0,6
6,7,1,4
0,4,7,4

75_Level_8_4_8_Trial_68_Move_0

1,6,3,4
5,3,6,1
1,7,5,1
0,5,5,2
4,4,1,7
3,1,6,4
1,5,7,1
1,2,2,6

75_Level_8_4_8_Trial_68_Move_1

0,6,3,4
1,3,6,1
2,7,5,1
1,5,5,2
5,4,1,7
1,3,6,4
0,5,7,1
4,2,2,6

75_Level_8_4_8_Trial_68_Move_2

0,1,2,4
0,6,3,1
1,3,6,1
2,7,5,2
1,4,1,7
1,3,6,4
0,5,7,1
4,2,2,6

75_Level_8_4_8_Trial_68_Move_3

0,1,2,4
1,6,3,1
2,3,6,1
0,7,5,2
0,4,1,7
2,3,6,4
0,5,7,1
4,2,2,6

75_Level_8_4_8_Trial_69_Move_0

6,0,5,3
7,6,2,7
5,1,4,0
5,0,1,2
1,4,7,2
0,7,0,5
0,4,1,1
3,0,5,4

75_Level_8_4_8_Trial_69_Move_1

0,0,5,3
1,6,2,7
2,1,4,0
6,0,1,2
7,4,7,2
5,7,0,5
5,4,1,1
1,3,5,4

75_Level_8_4_8_Trial_69_Move_2

0,1,2,3
0,0,5,7
1,6,2,0
2,1,4,2
6,0,1,2
5,4,0,5
5,4,1,1
1,3,5,4

75_Level_8_4_8_Trial_69_Move_3

0,1,2,0
0,0,5,1
1,6,0,2
2,1,4,3
6,0,1,7
5,4,0,5
5,4,1,1
1,3,5,4

75_Level_8_4_8_Trial_70_Move_0

5,3,4,3
7,7,1,7
3,2,0,2
5,3,7,4
7,6,3,7
4,5,4,3
4,5,6,6
1,3,2,6

75_Level_8_4_8_Trial_70_Move_1

0,1,2,3
5,3,4,1
3,2,0,2
5,3,7,4
7,6,3,7
4,5,4,3
4,5,6,6
1,3,2,6

75_Level_8_4_8_Trial_70_Move_2

0,0,2,3
5,1,4,1
2,2,0,2
5,1,7,4
7,6,3,7
4,5,4,3
4,5,6,6
1,3,2,6

75_Level_8_4_8_Trial_70_Move_3

0,1,2,3
0,0,2,1
5,1,4,0
5,1,7,4
7,6,3,7
4,5,4,3
4,5,6,6
1,3,2,6

75_Level_8_4_8_Trial_71_Move_0

5,3,1,6
1,2,1,3
1,4,7,0
5,6,2,7
4,1,2,3
0,6,3,4
0,3,6,7
1,7,6,0

75_Level_8_4_8_Trial_71_Move_1

5,3,0,6
1,2,1,3
1,4,2,0
5,6,1,7
4,1,1,3
0,3,7,4
0,3,2,7
1,7,2,0

75_Level_8_4_8_Trial_71_Move_2

5,3,0,6
1,2,1,3
1,4,2,0
5,6,0,7
4,1,2,3
0,3,7,4
0,3,2,7
1,7,2,0

75_Level_8_4_8_Trial_71_Move_3

5,3,0,6
1,2,1,3
1,4,2,0
5,6,0,7
4,1,1,3
0,3,2,4
0,3,0,7
1,7,7,0

75_Level_8_4_8_Trial_72_Move_0

2,7,4,1
0,5,0,1
6,1,7,6
6,4,0,0
7,5,6,1
3,1,2,7
7,4,7,3
4,4,7,2

75_Level_8_4_8_Trial_72_Move_1

2,7,0,1
0,5,1,1
6,1,2,6
6,4,4,0
7,5,0,1
3,1,7,2
7,4,0,3
4,4,6,2

75_Level_8_4_8_Trial_72_Move_2

2,0,1,2
0,7,0,1
6,5,2,6
6,4,4,0
7,5,0,1
3,1,7,2
7,4,0,3
4,4,6,2

75_Level_8_4_8_Trial_72_Move_3

0,1,2,2
2,7,1,1
6,5,2,6
6,4,4,0
7,5,0,1
3,1,7,2
7,4,0,3
4,4,6,2

75_Level_8_4_8_Trial_73_Move_0

7,5,5,3
0,7,0,5
3,3,2,1
4,2,2,3
3,3,4,4
2,7,1,2
7,6,4,5
0,4,7,1

75_Level_8_4_8_Trial_73_Move_1

7,0,1,2
0,7,0,3
3,3,2,1
4,2,2,3
3,3,4,4
2,7,1,2
7,6,4,5
0,4,7,1

75_Level_8_4_8_Trial_73_Move_2

0,1,2,2
7,7,1,3
3,3,2,1
4,2,2,3
3,3,4,4
2,7,1,2
7,6,4,5
0,4,7,1

75_Level_8_4_8_Trial_73_Move_3

0,1,0,2
7,7,1,3
3,3,2,1
4,2,1,3
3,3,4,4
2,7,1,2
7,6,4,5
0,4,7,1

75_Level_8_4_8_Trial_74_Move_0

2,6,7,7
0,2,6,7
3,5,2,5
7,6,6,2
0,3,2,3
6,4,0,1
5,4,6,7
1,5,2,3

75_Level_8_4_8_Trial_74_Move_1

2,6,0,7
0,2,1,7
3,5,2,5
7,6,7,6
0,3,6,3
6,4,0,1
5,4,6,7
1,5,2,3

75_Level_8_4_8_Trial_74_Move_2

2,0,1,2
0,6,0,7
3,2,1,7
7,5,2,5
0,3,7,3
6,4,0,1
5,4,6,7
1,5,2,3

75_Level_8_4_8_Trial_74_Move_3

0,1,2,2
2,6,1,7
3,2,1,7
7,5,2,5
0,3,7,3
6,4,0,1
5,4,6,7
1,5,2,3

75_Level_8_4_8_Trial_75_Move_0

2,0,3,6
1,4,7,5
4,3,0,7
5,0,4,3
7,5,6,5
7,2,4,4
5,7,0,1
2,6,6,7

75_Level_8_4_8_Trial_75_Move_1

0,0,3,6
1,4,7,5
2,3,0,7
2,0,4,3
1,5,6,5
4,2,4,4
5,5,0,1
2,6,6,7

75_Level_8_4_8_Trial_75_Move_2

0,0,1,2
1,0,3,6
2,4,7,5
2,3,0,7
1,0,4,3
2,5,6,5
5,5,0,1
2,6,6,7

75_Level_8_4_8_Trial_75_Move_3

0,0,1,2
1,0,3,6
2,4,7,5
0,3,0,7
1,0,4,3
1,5,6,5
5,5,0,1
2,6,6,7

75_Level_8_4_8_Trial_76_Move_0

1,1,5,3
4,4,0,3
4,6,5,1
1,7,3,0
3,4,0,7
5,5,2,3
7,7,5,3
5,4,6,5

75_Level_8_4_8_Trial_76_Move_1

0,1,2,3
1,1,5,3
4,4,0,1
4,6,5,0
1,7,3,7
3,4,0,3
7,7,2,3
5,4,6,5

75_Level_8_4_8_Trial_76_Move_2

0,1,2,0
1,1,5,1
4,4,0,2
4,6,5,3
1,7,7,3
3,4,0,1
7,7,2,0
5,4,6,5

75_Level_8_4_8_Trial_76_Move_3

0,1,2,0
0,1,2,5
4,4,0,2
4,6,5,3
1,7,7,3
3,4,0,1
7,7,2,0
5,4,6,5

75_Level_8_4_8_Trial_77_Move_0

2,7,3,3
0,5,5,4
3,5,3,0
7,0,6,2
7,7,3,0
4,3,6,4
6,2,3,2
7,0,0,7

75_Level_8_4_8_Trial_77_Move_1

2,7,0,3
0,5,1,4
3,5,2,0
7,0,3,2
7,7,5,0
4,6,3,4
6,2,6,2
7,0,0,7

75_Level_8_4_8_Trial_77_Move_2

0,1,2,3
2,7,0,4
0,5,1,0
3,5,2,2
7,0,3,0
7,7,5,4
4,2,3,2
7,0,0,7

75_Level_8_4_8_Trial_77_Move_3

0,1,2,3
1,7,0,4
2,5,1,0
0,5,2,2
2,0,3,0
0,7,5,4
3,2,3,2
4,0,0,7

75_Level_8_4_8_Trial_78_Move_0

6,5,1,2
3,1,6,3
5,0,7,7
1,2,7,0
0,3,2,6
0,3,7,7
5,2,4,4
7,2,4,4

75_Level_8_4_8_Trial_78_Move_1

6,5,0,2
3,1,1,3
5,0,2,7
1,2,1,0
0,3,6,6
0,3,2,7
5,2,4,4
7,2,4,4

75_Level_8_4_8_Trial_78_Move_2

6,0,0,2
3,1,1,3
5,2,2,7
1,5,1,0
0,1,6,6
0,0,3,7
5,2,4,4
7,3,4,4

75_Level_8_4_8_Trial_78_Move_3

0,1,2,2
6,0,0,3
3,1,1,7
5,2,2,0
0,5,6,6
0,0,3,7
5,2,4,4
7,3,4,4

75_Level_8_4_8_Trial_79_Move_0

0,7,2,5
0,4,3,2
3,7,4,6
6,4,1,7
3,6,5,1
5,4,7,5
0,7,1,0
3,5,2,0

75_Level_8_4_8_Trial_79_Move_1

0,0,2,5
0,1,3,2
3,2,7,6
6,7,1,7
3,6,5,1
5,4,7,5
0,7,1,0
3,5,2,0

75_Level_8_4_8_Trial_79_Move_2

0,0,1,2
0,0,2,5
3,1,3,2
6,2,1,6
3,6,5,1
5,4,7,5
0,7,1,0
3,5,2,0

75_Level_8_4_8_Trial_79_Move_3

0,0,1,0
0,0,5,1
3,1,3,2
6,2,1,6
3,6,5,1
5,4,7,5
0,7,1,0
3,5,2,0

75_Level_8_4_8_Trial_80_Move_0

6,3,0,0
1,2,1,5
5,5,2,1
4,6,3,4
0,1,4,5
6,5,4,6
4,7,1,2
7,1,2,4

75_Level_8_4_8_Trial_80_Move_1

6,3,0,0
1,2,1,5
5,5,2,1
4,6,0,3
0,1,1,5
6,5,2,6
4,7,1,2
7,1,2,4

75_Level_8_4_8_Trial_80_Move_2

6,3,0,0
1,2,1,5
5,5,2,1
4,6,0,3
0,1,1,5
6,5,2,6
4,7,0,1
7,1,1,4

75_Level_8_4_8_Trial_80_Move_3

6,0,1,2
1,3,0,0
5,2,1,5
4,5,2,1
0,6,0,3
6,1,1,5
4,5,2,6
7,7,0,4

75_Level_8_4_8_Trial_81_Move_0

3,7,4,1
6,7,0,2
6,2,6,7
0,5,7,5
1,5,0,2
7,1,7,2
5,6,2,1
0,4,6,0

75_Level_8_4_8_Trial_81_Move_1

3,7,4,0
6,7,0,1
6,2,6,2
0,5,7,1
1,5,0,2
7,1,7,7
5,6,1,5
0,4,6,0

75_Level_8_4_8_Trial_81_Move_2

3,0,1,2
6,7,4,0
6,7,0,1
0,2,6,2
1,5,7,1
1,5,0,2
5,6,1,5
0,4,6,0

75_Level_8_4_8_Trial_81_Move_3

3,0,1,2
6,1,4,0
6,2,0,1
0,0,6,2
1,7,7,1
1,7,0,2
6,2,1,5
0,4,6,0

75_Level_8_4_8_Trial_82_Move_0

3,5,1,1
3,6,0,5
6,6,3,0
4,5,1,5
0,4,2,6
0,2,3,4
4,2,0,1
4,4,0,1

75_Level_8_4_8_Trial_82_Move_1

3,0,1,1
3,1,0,5
6,2,3,0
4,5,1,5
0,6,4,6
0,6,3,4
4,5,0,1
4,4,0,1

75_Level_8_4_8_Trial_82_Move_2

3,0,1,2
3,0,0,5
6,2,3,0
4,5,1,5
0,6,4,6
0,6,3,4
4,5,0,1
4,4,0,1

75_Level_8_4_8_Trial_82_Move_3

3,0,1,2
3,0,1,2
6,2,3,5
4,5,1,5
0,6,4,6
0,6,3,4
4,5,0,1
4,4,0,1

75_Level_8_4_8_Trial_83_Move_0

0,4,2,6
5,2,7,0
7,4,7,0
1,6,2,6
7,4,5,7
1,4,0,2
5,7,2,0
1,2,4,7

75_Level_8_4_8_Trial_83_Move_1

0,0,2,6
5,1,7,0
7,2,7,0
1,4,2,6
7,2,5,7
1,6,0,2
5,7,2,0
1,2,4,7

75_Level_8_4_8_Trial_83_Move_2

0,0,2,6
5,1,7,0
7,2,7,0
1,0,4,6
7,1,5,7
1,6,0,2
5,7,2,0
1,2,4,7

75_Level_8_4_8_Trial_83_Move_3

0,0,2,6
1,1,7,0
2,2,7,0
0,0,4,6
5,7,5,7
7,6,0,2
5,7,2,0
1,2,4,7

75_Level_8_4_8_Trial_84_Move_0

2,7,7,1
1,3,5,6
6,4,7,1
5,0,5,6
3,7,0,4
7,1,7,0
3,5,3,7
4,7,1,5

75_Level_8_4_8_Trial_84_Move_1

0,1,2,1
2,7,7,6
1,3,5,1
6,4,7,6
5,0,5,4
3,1,0,0
3,5,3,7
4,7,1,5

75_Level_8_4_8_Trial_84_Move_2

0,0,1,2
2,1,2,1
1,7,7,6
6,3,5,1
5,4,7,6
3,1,5,4
3,5,3,7
4,7,1,5

75_Level_8_4_8_Trial_84_Move_3

0,0,1,2
2,0,2,2
1,7,7,6
6,3,5,1
5,4,7,6
3,1,5,4
3,5,3,7
4,7,1,5

75_Level_8_4_8_Trial_85_Move_0

6,5,1,7
5,1,2,6
0,6,7,3
7,4,2,6
7,5,1,2
2,6,5,2
3,4,3,7
7,7,5,4

75_Level_8_4_8_Trial_85_Move_1

6,5,1,0
5,1,2,1
0,6,7,2
7,4,6,7
7,5,1,6
2,6,5,3
3,4,3,7
7,7,5,4

75_Level_8_4_8_Trial_85_Move_2

6,0,1,2
5,5,2,0
0,6,7,2
7,4,6,7
7,5,1,6
2,6,5,3
3,4,3,7
7,7,5,4

75_Level_8_4_8_Trial_85_Move_3

6,0,1,0
5,5,0,1
0,6,7,2
7,4,6,7
7,5,1,6
2,6,5,3
3,4,3,7
7,7,5,4

75_Level_8_4_8_Trial_86_Move_0

3,2,5,4
7,6,2,7
3,4,0,0
4,2,3,7
1,0,4,7
5,7,0,5
4,2,7,4
5,3,6,1

75_Level_8_4_8_Trial_86_Move_1

3,2,5,0
7,6,2,1
3,4,0,2
4,2,3,4
1,0,4,0
5,7,0,5
4,2,7,4
5,3,6,1

75_Level_8_4_8_Trial_86_Move_2

3,0,1,2
7,2,5,0
3,6,2,1
4,4,0,2
1,2,3,4
5,7,4,5
4,2,7,4
5,3,6,1

75_Level_8_4_8_Trial_86_Move_3

3,0,1,0
7,2,5,1
3,6,2,2
4,4,0,2
1,2,3,0
5,7,5,1
4,2,7,2
5,3,6,1

75_Level_8_4_8_Trial_87_Move_0

0,5,7,1
3,7,5,5
7,2,3,0
1,1,3,7
0,7,4,0
3,2,6,5
2,4,6,2
4,5,0,2

75_Level_8_4_8_Trial_87_Move_1

0,0,1,2
3,7,7,1
7,2,3,0
1,1,3,7
0,7,4,0
3,2,6,5
2,4,6,2
4,5,0,2

75_Level_8_4_8_Trial_87_Move_2

0,1,2,2
0,0,1,1
3,2,3,0
1,1,3,7
0,7,4,0
3,2,6,5
2,4,6,2
4,5,0,2

75_Level_8_4_8_Trial_87_Move_3

0,0,1,2
0,0,2,2
3,2,3,0
1,1,3,7
0,7,4,0
3,2,6,5
2,4,6,2
4,5,0,2

75_Level_8_4_8_Trial_88_Move_0

6,0,6,2
2,6,5,5
5,1,0,5
6,0,3,7
1,7,6,2
3,3,0,7
5,3,5,6
0,1,4,5

75_Level_8_4_8_Trial_88_Move_1

0,1,2,2
2,0,5,5
5,1,0,5
6,0,3,7
1,7,6,2
3,3,0,7
5,3,5,6
0,1,4,5

75_Level_8_4_8_Trial_88_Move_2

0,0,2,2
2,1,5,5
5,2,1,5
6,1,3,7
1,7,6,2
3,3,0,7
5,3,5,6
0,1,4,5

75_Level_8_4_8_Trial_88_Move_3

0,0,2,2
2,1,5,5
5,2,2,5
6,0,3,7
1,7,6,2
3,3,0,7
5,3,5,6
0,1,4,5

75_Level_8_4_8_Trial_89_Move_0

7,3,5,4
5,4,4,2
0,5,6,1
2,6,0,5
1,1,0,0
5,7,2,3
1,2,4,1
6,3,5,6

75_Level_8_4_8_Trial_89_Move_1

7,0,1,2
5,3,5,2
0,5,6,1
2,6,0,5
1,1,0,0
5,7,2,3
1,2,4,1
6,3,5,6

75_Level_8_4_8_Trial_89_Move_2

0,1,2,2
7,0,1,2
0,3,6,1
2,6,0,5
1,1,0,0
5,7,2,3
1,2,4,1
6,3,5,6

75_Level_8_4_8_Trial_89_Move_3

0,1,2,2
1,7,1,2
2,3,6,1
2,6,0,5
1,1,0,0
5,7,2,3
1,2,4,1
6,3,5,6

75_Level_8_4_8_Trial_90_Move_0

7,3,7,3
6,3,4,1
6,0,5,1
0,6,2,0
7,3,3,7
2,1,6,2
7,6,4,0
5,3,5,7

75_Level_8_4_8_Trial_90_Move_1

7,3,7,3
0,3,4,1
1,0,5,1
2,0,2,0
7,3,3,7
2,1,6,2
7,6,4,0
5,3,5,7

75_Level_8_4_8_Trial_90_Move_2

7,0,7,3
3,1,4,1
1,2,5,1
2,3,2,0
7,3,3,7
2,1,6,2
7,6,4,0
5,3,5,7

75_Level_8_4_8_Trial_90_Move_3

0,1,2,3
7,0,7,1
3,1,4,1
1,3,5,0
7,3,3,7
2,1,6,2
7,6,4,0
5,3,5,7

75_Level_8_4_8_Trial_91_Move_0

3,0,1,3
5,7,5,6
5,3,7,5
7,3,2,3
3,7,0,5
0,4,0,3
4,6,1,1
1,6,2,7

75_Level_8_4_8_Trial_91_Move_1

3,0,1,3
5,1,5,6
5,2,7,5
7,0,2,3
7,7,0,5
0,4,0,3
4,6,1,1
1,6,2,7

75_Level_8_4_8_Trial_91_Move_2

3,0,0,3
5,1,1,6
5,2,2,5
7,2,1,3
7,7,5,5
0,4,7,3
4,6,1,1
1,6,2,7

75_Level_8_4_8_Trial_91_Move_3

0,1,2,3
3,0,0,6
5,1,1,5
5,2,2,3
7,2,1,5
0,4,5,3
4,6,1,1
1,6,2,7

75_Level_8_4_8_Trial_92_Move_0

0,0,7,0
6,3,1,2
7,0,0,2
3,1,6,3
7,7,2,0
5,3,0,2
3,2,7,6
5,4,7,3

75_Level_8_4_8_Trial_92_Move_1

0,1,2,7
6,3,1,2
7,0,0,2
3,1,6,3
7,7,2,0
5,3,0,2
3,2,7,6
5,4,7,3

75_Level_8_4_8_Trial_92_Move_2

0,1,7,0
6,3,1,1
7,0,0,2
3,1,6,3
7,7,2,0
5,3,0,2
3,2,7,6
5,4,7,3

75_Level_8_4_8_Trial_92_Move_3

0,0,1,2
6,3,7,0
7,0,0,2
3,1,6,3
7,7,2,0
5,3,0,2
3,2,7,6
5,4,7,3

75_Level_8_4_8_Trial_93_Move_0

4,2,2,4
3,4,6,7
1,3,1,1
2,0,3,5
6,2,7,6
4,4,3,0
3,7,6,1
1,2,6,0

75_Level_8_4_8_Trial_93_Move_1

4,0,1,2
3,2,2,4
3,4,6,7
2,0,3,5
6,2,7,6
4,4,3,0
3,7,6,1
1,2,6,0

75_Level_8_4_8_Trial_93_Move_2

4,0,1,2
3,0,1,4
3,4,6,7
2,0,3,5
6,2,7,6
4,4,3,0
3,7,6,1
1,2,6,0

75_Level_8_4_8_Trial_93_Move_3

4,0,1,2
3,1,1,4
3,2,6,7
2,4,3,5
6,2,7,6
4,4,3,0
3,7,6,1
1,2,6,0

75_Level_8_4_8_Trial_94_Move_0

5,1,7,5
3,1,1,6
4,4,0,7
0,6,6,5
5,0,1,0
2,4,6,4
0,4,3,2
4,0,3,7

75_Level_8_4_8_Trial_94_Move_1

5,0,7,5
3,1,1,6
4,2,0,7
0,1,6,5
5,1,1,0
2,4,6,4
0,6,3,2
0,0,3,7

75_Level_8_4_8_Trial_94_Move_2

5,0,7,5
3,1,1,6
4,2,0,7
0,0,6,5
5,2,1,0
2,4,6,4
0,6,3,2
0,0,3,7

75_Level_8_4_8_Trial_94_Move_3

0,1,2,5
5,0,7,6
3,1,1,7
4,2,6,5
5,2,1,0
2,4,6,4
0,6,3,2
0,0,3,7

75_Level_8_4_8_Trial_95_Move_0

6,5,4,3
0,0,4,6
6,3,3,5
4,0,6,6
0,0,5,4
4,5,1,6
7,1,7,0
4,3,0,3

75_Level_8_4_8_Trial_95_Move_1

6,0,4,3
0,1,4,6
6,2,3,5
4,5,6,6
0,3,5,4
4,5,1,6
7,1,7,0
4,3,0,3

75_Level_8_4_8_Trial_95_Move_2

6,0,4,3
0,1,4,6
6,2,3,5
4,0,6,6
0,1,3,4
4,2,1,6
7,1,7,0
4,3,0,3

75_Level_8_4_8_Trial_95_Move_3

6,0,4,3
0,1,4,6
6,2,3,5
4,0,6,6
0,1,3,4
4,2,2,6
7,0,7,0
4,3,0,3

75_Level_8_4_8_Trial_96_Move_0

0,5,7,5
7,6,3,2
5,7,7,1
4,5,3,0
6,1,0,4
7,5,4,2
0,4,1,3
0,7,1,4

75_Level_8_4_8_Trial_96_Move_1

0,1,2,5
0,5,7,2
5,6,3,1
4,5,3,0
6,1,0,4
7,5,4,2
0,4,1,3
0,7,1,4

75_Level_8_4_8_Trial_96_Move_2

0,0,2,5
0,1,7,2
6,2,3,1
4,1,3,0
6,1,0,4
7,5,4,2
0,4,1,3
0,7,1,4

75_Level_8_4_8_Trial_96_Move_3

0,0,2,5
0,1,7,2
6,2,3,1
4,0,3,0
6,2,0,4
7,5,4,2
0,4,1,3
0,7,1,4

75_Level_8_4_8_Trial_97_Move_0

6,1,6,1
4,3,7,0
2,1,6,4
1,7,3,3
3,5,7,6
2,0,0,6
1,7,6,5
2,0,2,7

75_Level_8_4_8_Trial_97_Move_1

6,1,6,0
4,3,7,1
2,1,6,2
1,7,3,1
3,5,7,0
2,0,0,4
1,7,5,3
2,0,2,7

75_Level_8_4_8_Trial_97_Move_2

6,0,1,2
4,1,6,0
2,3,7,1
1,1,6,2
3,7,3,1
2,5,7,4
1,7,5,3
2,0,2,7

75_Level_8_4_8_Trial_97_Move_3

6,0,1,2
4,1,6,0
2,2,7,1
1,0,6,2
3,1,3,1
2,3,5,4
1,1,5,3
2,0,2,7

75_Level_8_4_8_Trial_98_Move_0

5,6,3,1
1,7,5,0
4,7,6,7
0,2,6,7
6,3,0,0
5,7,5,3
7,5,1,0
6,3,4,1

75_Level_8_4_8_Trial_98_Move_1

0,1,2,1
5,6,3,0
1,7,5,7
4,7,6,7
0,2,6,0
6,3,0,3
7,7,1,0
6,3,4,1

75_Level_8_4_8_Trial_98_Move_2

0,1,2,0
5,6,3,1
1,7,5,2
4,7,6,1
0,2,6,0
6,3,3,7
7,7,1,7
6,3,4,1

75_Level_8_4_8_Trial_98_Move_3

0,1,2,0
0,1,2,1
5,6,3,2
1,7,5,1
4,7,6,0
0,2,6,7
6,3,3,1
6,3,4,1

75_Level_8_4_8_Trial_99_Move_0

1,0,3,0
0,4,7,4
1,1,6,6
7,3,7,3
6,6,4,2
7,2,6,3
5,4,7,2
6,5,0,3

75_Level_8_4_8_Trial_99_Move_1

0,1,2,0
1,0,3,4
0,4,7,6
1,1,6,3
7,3,7,2
7,2,4,3
5,4,7,2
6,5,0,3

75_Level_8_4_8_Trial_99_Move_2

0,1,2,0
1,1,3,4
2,4,7,6
1,1,6,3
7,3,7,2
7,2,4,3
5,4,7,2
6,5,0,3

75_Level_8_4_8_Trial_99_Move_3

0,0,2,0
1,1,3,4
2,2,7,6
1,4,6,3
7,3,7,2
7,2,4,3
5,4,7,2
6,5,0,3

75_Level_8_4_8_Trial_100_Move_0

0,6,0,7
3,4,4,3
1,7,2,1
4,7,0,4
5,1,3,3
0,4,5,4
4,6,7,1
4,6,1,7

75_Level_8_4_8_Trial_100_Move_1

0,6,0,7
1,4,4,3
2,7,2,1
0,7,0,4
3,1,3,3
1,0,5,4
4,6,7,1
5,6,1,7

75_Level_8_4_8_Trial_100_Move_2

0,0,1,2
1,6,0,7
2,4,4,3
0,7,2,1
1,7,0,4
1,0,5,4
4,6,7,1
5,6,1,7

75_Level_8_4_8_Trial_100_Move_3

0,1,2,2
1,6,1,7
2,4,4,3
0,7,2,1
1,7,0,4
1,0,5,4
4,6,7,1
5,6,1,7

75_Level_8_4_8_Trial_101_Move_0

0,2,3,2
3,5,7,1
6,4,7,5
6,2,1,1
7,2,4,4
6,1,1,6
0,0,4,5
0,5,3,0

75_Level_8_4_8_Trial_101_Move_1

0,2,3,2
1,5,7,1
2,4,7,5
0,2,1,1
3,2,4,4
7,1,1,6
0,0,4,5
0,5,3,0

75_Level_8_4_8_Trial_101_Move_2

0,0,3,2
1,1,7,1
4,2,7,5
0,2,1,1
3,5,4,4
7,1,1,6
0,0,4,5
0,5,3,0

75_Level_8_4_8_Trial_101_Move_3

0,1,2,2
0,0,3,7
4,2,7,5
0,2,1,1
3,5,4,4
7,1,1,6
0,0,4,5
0,5,3,0

75_Level_8_4_8_Trial_102_Move_0

2,1,1,5
1,6,6,3
3,4,2,1
3,0,2,1
7,0,7,3
2,5,7,5
6,4,0,0
5,3,5,2

75_Level_8_4_8_Trial_102_Move_1

0,1,2,5
2,6,6,3
3,4,2,1
3,0,2,1
7,0,7,3
2,5,7,5
6,4,0,0
5,3,5,2

75_Level_8_4_8_Trial_102_Move_2

0,1,0,5
2,6,1,3
3,4,2,1
3,0,6,1
7,0,7,3
2,5,7,5
6,4,0,0
5,3,5,2

75_Level_8_4_8_Trial_102_Move_3

0,1,0,0
2,6,3,1
3,4,2,2
3,0,6,5
7,0,7,3
2,5,7,5
6,4,0,0
5,3,5,2

75_Level_8_4_8_Trial_103_Move_0

6,5,4,1
2,7,2,2
7,4,5,7
4,5,2,0
5,1,3,6
0,1,3,6
7,5,7,1
3,6,6,0

75_Level_8_4_8_Trial_103_Move_1

6,0,1,2
7,5,4,1
7,4,5,7
4,5,2,0
5,1,3,6
0,1,3,6
7,5,7,1
3,6,6,0

75_Level_8_4_8_Trial_103_Move_2

6,0,1,2
7,1,4,1
7,2,4,7
4,0,2,0
5,1,3,6
0,1,3,6
7,5,7,1
3,6,6,0

75_Level_8_4_8_Trial_103_Move_3

6,0,1,2
7,0,4,2
7,2,4,7
4,0,2,0
5,1,3,6
0,1,3,6
7,5,7,1
3,6,6,0

75_Level_8_4_8_Trial_104_Move_0

5,4,0,2
7,1,7,6
4,4,2,2
1,2,6,6
0,7,3,0
4,5,6,7
5,1,0,5
1,3,3,6

75_Level_8_4_8_Trial_104_Move_1

5,0,1,2
7,4,0,2
4,1,7,6
1,4,6,6
0,7,3,0
4,5,6,7
5,1,0,5
1,3,3,6

75_Level_8_4_8_Trial_104_Move_2

5,0,1,2
7,1,0,2
1,2,7,6
1,0,6,6
0,7,3,0
4,5,6,7
5,1,0,5
1,3,3,6

75_Level_8_4_8_Trial_104_Move_3

5,0,1,2
0,7,0,2
1,2,7,6
2,0,6,6
0,7,3,0
4,5,6,7
5,1,0,5
1,3,3,6

75_Level_8_4_8_Trial_105_Move_0

4,0,1,5
3,2,6,6
2,2,0,1
5,4,5,0
7,2,7,6
4,3,1,1
6,7,4,0
7,4,2,6

75_Level_8_4_8_Trial_105_Move_1

4,0,1,5
3,1,6,6
2,2,0,1
5,0,5,0
7,4,7,6
4,3,1,1
6,7,4,0
7,4,2,6

75_Level_8_4_8_Trial_105_Move_2

4,0,1,2
3,0,1,5
2,1,6,6
5,2,5,1
7,4,7,6
4,3,1,1
6,7,4,0
7,4,2,6

75_Level_8_4_8_Trial_105_Move_3

4,0,0,2
3,0,1,5
2,6,2,6
5,2,5,1
7,4,7,6
4,3,1,1
6,7,4,0
7,4,2,6

75_Level_8_4_8_Trial_106_Move_0

0,2,4,0
0,0,4,0
1,2,5,5
3,4,6,2
5,3,7,4
1,2,3,6
1,2,6,4
0,0,1,7

75_Level_8_4_8_Trial_106_Move_1

0,1,2,0
0,2,4,4
1,2,5,5
3,4,6,2
5,3,7,4
1,2,3,6
1,2,6,4
0,0,1,7

75_Level_8_4_8_Trial_106_Move_2

0,0,1,0
0,1,4,4
1,2,5,5
3,4,6,2
5,3,7,4
1,2,3,6
1,2,6,4
0,0,1,7

75_Level_8_4_8_Trial_106_Move_3

0,1,2,1
0,1,4,4
1,2,5,5
3,4,6,2
5,3,7,4
1,2,3,6
1,2,6,4
0,0,1,7

75_Level_8_4_8_Trial_107_Move_0

0,2,3,0
7,7,5,7
5,6,2,6
6,3,1,4
1,2,0,0
6,6,2,3
4,5,4,3
7,2,2,6

75_Level_8_4_8_Trial_107_Move_1

0,1,2,0
0,2,3,5
5,6,2,6
6,3,1,4
1,2,0,0
6,6,2,3
4,5,4,3
7,2,2,6

75_Level_8_4_8_Trial_107_Move_2

0,1,0,0
0,3,1,5
5,6,2,6
6,3,1,4
1,2,0,0
6,6,2,3
4,5,4,3
7,2,2,6

75_Level_8_4_8_Trial_107_Move_3

1,0,1,2
0,3,1,5
5,6,2,6
6,3,1,4
1,2,0,0
6,6,2,3
4,5,4,3
7,2,2,6

75_Level_8_4_8_Trial_108_Move_0

2,6,6,7
4,1,5,1
0,4,6,5
4,3,0,0
1,7,3,2
4,4,0,3
1,7,7,0
5,0,5,2

75_Level_8_4_8_Trial_108_Move_1

2,6,6,7
0,1,5,1
1,0,6,5
2,3,0,0
1,7,3,2
4,4,0,3
1,7,7,0
5,0,5,2

75_Level_8_4_8_Trial_108_Move_2

2,0,1,2
0,6,6,7
1,1,5,1
2,3,6,5
1,7,3,2
4,4,0,3
1,7,7,0
5,0,5,2

75_Level_8_4_8_Trial_108_Move_3

0,1,2,2
2,0,1,7
0,6,6,5
2,3,6,5
1,7,3,2
4,4,0,3
1,7,7,0
5,0,5,2

75_Level_8_4_8_Trial_109_Move_0

6,1,7,7
7,0,3,5
6,1,6,1
2,7,6,1
1,7,0,2
7,6,4,5
4,5,1,7
0,2,7,7

75_Level_8_4_8_Trial_109_Move_1

6,0,7,7
7,1,3,5
6,2,6,1
2,1,6,1
1,0,0,2
6,1,4,5
4,5,1,7
0,2,7,7

75_Level_8_4_8_Trial_109_Move_2

6,0,7,7
7,1,3,5
6,2,6,1
2,0,6,1
0,1,0,2
6,2,4,5
4,5,1,7
0,2,7,7

75_Level_8_4_8_Trial_109_Move_3

0,1,2,7
6,0,7,5
7,1,3,1
6,2,6,1
2,1,6,2
6,2,4,5
4,5,1,7
0,2,7,7

75_Level_8_4_8_Trial_110_Move_0

6,7,6,7
6,3,0,7
3,0,2,2
5,4,5,0
5,3,2,0
6,6,5,7
2,7,1,0
7,0,1,4

75_Level_8_4_8_Trial_110_Move_1

6,7,6,0
6,3,0,1
3,0,2,2
5,4,5,7
5,3,2,7
6,6,5,2
2,7,1,7
7,0,1,4

75_Level_8_4_8_Trial_110_Move_2

6,7,6,0
6,3,0,1
3,0,2,2
5,4,5,0
5,3,2,1
6,6,5,2
2,7,1,2
7,0,1,4

75_Level_8_4_8_Trial_110_Move_3

6,7,6,0
6,3,0,1
3,0,2,2
5,4,5,0
5,3,1,1
6,6,5,2
2,7,1,0
7,0,1,4

75_Level_8_4_8_Trial_111_Move_0

3,6,3,3
1,6,1,5
5,3,4,3
5,2,1,1
1,4,2,3
4,3,0,7
1,5,7,5
7,1,2,4

75_Level_8_4_8_Trial_111_Move_1

6,0,1,2
1,6,1,5
5,3,4,3
5,2,1,1
1,4,2,3
4,3,0,7
1,5,7,5
7,1,2,4

75_Level_8_4_8_Trial_111_Move_2

6,0,0,2
1,6,1,5
5,3,2,3
5,2,4,1
1,4,2,3
4,3,0,7
1,5,7,5
7,1,2,4

75_Level_8_4_8_Trial_111_Move_3

6,0,0,2
1,6,1,5
5,3,2,3
5,4,0,1
1,4,1,3
4,3,0,7
1,5,7,5
7,1,2,4

75_Level_8_4_8_Trial_112_Move_0

6,4,6,1
0,5,5,7
1,3,7,6
5,3,1,0
6,1,2,6
7,5,0,6
4,7,0,4
4,2,6,3

75_Level_8_4_8_Trial_112_Move_1

6,4,6,0
0,5,5,1
1,3,7,2
5,3,1,1
6,1,2,7
7,5,0,0
4,7,0,4
4,2,6,3

75_Level_8_4_8_Trial_112_Move_2

6,0,1,2
0,4,6,0
1,5,5,1
5,3,7,2
6,3,2,7
7,5,0,0
4,7,0,4
4,2,6,3

75_Level_8_4_8_Trial_112_Move_3

0,1,2,2
6,0,1,0
0,4,6,1
1,3,7,2
6,3,2,7
7,5,0,0
4,7,0,4
4,2,6,3

75_Level_8_4_8_Trial_113_Move_0

2,2,1,6
4,1,5,6
0,6,0,2
6,5,2,4
0,7,5,3
0,4,7,0
7,3,5,6
6,6,2,4

75_Level_8_4_8_Trial_113_Move_1

0,2,1,6
1,1,5,6
2,6,0,2
2,5,2,4
4,7,5,3
6,4,7,0
7,3,5,6
6,6,2,4

75_Level_8_4_8_Trial_113_Move_2

0,1,2,6
0,2,5,6
2,6,0,2
2,5,2,4
4,7,5,3
6,4,7,0
7,3,5,6
6,6,2,4

75_Level_8_4_8_Trial_113_Move_3

0,1,2,6
0,0,5,6
1,6,0,2
2,5,2,4
4,7,5,3
6,4,7,0
7,3,5,6
6,6,2,4

75_Level_8_4_8_Trial_114_Move_0

7,6,7,6
6,0,4,1
0,2,3,6
7,5,1,3
6,2,7,6
6,0,2,3
5,4,0,7
6,4,6,5

75_Level_8_4_8_Trial_114_Move_1

0,6,7,6
1,0,4,1
2,2,3,6
7,5,1,3
6,2,7,6
0,0,2,3
7,4,0,7
5,4,6,5

75_Level_8_4_8_Trial_114_Move_2

0,1,2,6
0,6,7,1
1,0,4,6
2,2,3,3
7,5,1,6
6,2,7,3
7,4,2,7
5,4,6,5

75_Level_8_4_8_Trial_114_Move_3

0,1,2,6
1,6,7,1
2,1,4,6
2,2,3,3
7,5,1,6
6,2,7,3
7,4,2,7
5,4,6,5

75_Level_8_4_8_Trial_115_Move_0

1,2,3,6
5,4,0,5
2,3,5,5
2,7,6,3
3,1,3,6
0,7,5,6
0,2,2,1
7,6,5,7

75_Level_8_4_8_Trial_115_Move_1

1,2,3,0
5,4,0,1
2,3,5,2
2,7,3,6
3,1,3,5
0,7,5,5
0,2,2,1
7,6,5,7

75_Level_8_4_8_Trial_115_Move_2

1,2,0,0
5,4,1,1
2,5,2,2
2,7,3,6
3,1,0,5
0,7,5,5
0,2,2,1
7,6,5,7

75_Level_8_4_8_Trial_115_Move_3

1,0,1,2
5,2,0,0
5,4,1,1
2,7,3,6
3,1,0,5
0,7,5,5
0,2,2,1
7,6,5,7

75_Level_8_4_8_Trial_116_Move_0

5,1,2,5
4,6,5,7
0,7,4,6
4,5,7,7
3,6,5,6
7,0,1,2
3,4,2,7
5,5,6,7

75_Level_8_4_8_Trial_116_Move_1

5,0,1,2
4,1,2,5
0,6,5,7
4,5,4,6
3,6,5,6
7,0,1,2
3,4,2,7
5,5,6,7

75_Level_8_4_8_Trial_116_Move_2

5,0,0,2
4,1,1,5
0,6,2,7
4,4,1,6
3,6,2,6
7,0,1,2
3,4,2,7
5,5,6,7

75_Level_8_4_8_Trial_116_Move_3

5,0,0,2
4,1,1,5
0,6,2,7
4,4,0,6
3,6,1,6
7,0,2,1
3,4,1,7
5,5,6,7

75_Level_8_4_8_Trial_117_Move_0

0,5,2,2
0,3,6,4
7,3,0,0
2,6,1,6
0,1,4,2
3,0,3,4
3,5,7,4
2,5,3,7

75_Level_8_4_8_Trial_117_Move_1

0,5,2,0
0,3,6,1
7,3,0,2
2,6,1,2
0,1,2,4
3,0,3,0
3,5,7,6
2,5,3,7

75_Level_8_4_8_Trial_117_Move_2

0,5,2,0
0,3,6,1
7,3,0,2
2,6,1,0
0,1,4,1
3,0,3,0
3,5,7,6
2,5,3,7

75_Level_8_4_8_Trial_117_Move_3

0,0,1,2
0,5,2,0
7,3,6,1
2,3,0,2
0,6,4,0
3,0,3,0
3,5,7,6
2,5,3,7

75_Level_8_4_8_Trial_118_Move_0

6,0,3,1
1,4,1,3
5,7,3,7
5,0,2,0
6,6,3,7
7,5,1,6
6,5,3,6
0,6,1,1

75_Level_8_4_8_Trial_118_Move_1

6,0,0,1
1,4,1,1
5,7,2,7
5,0,2,0
6,6,3,7
7,5,1,6
6,5,3,6
0,6,1,1

75_Level_8_4_8_Trial_118_Move_2

6,0,1,2
4,0,0,1
5,7,2,7
5,0,2,0
6,6,3,7
7,5,1,6
6,5,3,6
0,6,1,1

75_Level_8_4_8_Trial_118_Move_3

6,0,1,2
4,1,0,1
5,2,2,7
5,7,2,0
6,6,3,7
7,5,1,6
6,5,3,6
0,6,1,1

75_Level_8_4_8_Trial_119_Move_0

3,6,2,1
0,2,7,5
6,5,4,3
5,0,3,1
7,2,7,2
4,1,1,5
5,3,2,0
0,5,5,4

75_Level_8_4_8_Trial_119_Move_1

0,1,2,1
3,6,2,5
0,2,7,3
6,5,4,1
5,0,3,2
7,2,7,5
4,1,1,0
0,3,2,4

75_Level_8_4_8_Trial_119_Move_2

0,1,0,1
3,6,1,5
0,7,2,3
6,5,4,1
5,0,3,2
7,2,7,5
4,1,1,0
0,3,2,4

75_Level_8_4_8_Trial_119_Move_3

0,0,1,2
3,6,0,5
0,7,2,3
6,5,4,1
5,0,3,2
7,2,7,5
4,1,1,0
0,3,2,4

75_Level_8_4_8_Trial_120_Move_0

5,2,4,7
2,3,7,3
6,3,1,1
1,5,6,5
5,1,1,6
0,4,5,0
5,2,2,5
7,3,2,0

75_Level_8_4_8_Trial_120_Move_1

0,1,2,7
5,2,4,3
2,3,7,1
6,3,1,5
5,5,6,6
0,4,5,0
5,2,2,5
7,3,2,0

75_Level_8_4_8_Trial_120_Move_2

0,1,2,7
0,1,2,3
5,2,4,1
2,3,7,5
6,3,1,6
0,4,6,0
5,2,2,5
7,3,2,0

75_Level_8_4_8_Trial_120_Move_3

0,1,0,7
0,1,1,3
5,4,2,1
2,3,7,5
6,3,1,6
0,4,6,0
5,2,2,5
7,3,2,0

75_Level_8_4_8_Trial_121_Move_0

0,6,5,1
3,0,4,5
6,7,6,6
1,0,3,2
3,5,7,0
7,1,2,3
4,5,4,6
1,7,1,0

75_Level_8_4_8_Trial_121_Move_1

0,0,1,2
3,6,5,1
7,0,4,5
1,0,3,2
3,5,7,0
7,1,2,3
4,5,4,6
1,7,1,0

75_Level_8_4_8_Trial_121_Move_2

0,0,1,2
3,1,5,1
7,2,4,5
1,6,3,2
3,5,7,0
7,1,2,3
4,5,4,6
1,7,1,0

75_Level_8_4_8_Trial_121_Move_3

0,0,1,2
3,0,5,2
7,2,4,5
1,6,3,2
3,5,7,0
7,1,2,3
4,5,4,6
1,7,1,0

75_Level_8_4_8_Trial_122_Move_0

4,5,2,7
1,5,3,7
5,6,1,4
7,6,5,3
5,2,0,4
7,3,0,0
5,3,6,2
6,1,6,7

75_Level_8_4_8_Trial_122_Move_1

4,0,2,7
1,1,3,7
6,2,1,4
7,6,5,3
5,2,0,4
7,3,0,0
5,3,6,2
6,1,6,7

75_Level_8_4_8_Trial_122_Move_2

0,1,2,7
4,0,2,7
6,2,3,4
7,6,5,3
5,2,0,4
7,3,0,0
5,3,6,2
6,1,6,7

75_Level_8_4_8_Trial_122_Move_3

0,1,0,7
4,0,1,7
6,3,2,4
7,6,5,3
5,2,0,4
7,3,0,0
5,3,6,2
6,1,6,7

75_Level_8_4_8_Trial_123_Move_0

0,6,5,6
3,2,1,7
4,4,2,1
3,7,1,3
4,4,6,2
3,6,0,4
4,4,2,7
2,7,6,3

75_Level_8_4_8_Trial_123_Move_1

0,6,0,6
3,2,1,7
4,4,2,2
3,7,5,3
4,4,6,2
3,6,0,4
4,4,2,7
2,7,6,3

75_Level_8_4_8_Trial_123_Move_2

0,0,1,2
3,6,0,6
4,4,1,7
3,7,5,3
4,4,6,2
3,6,0,4
4,4,2,7
2,7,6,3

75_Level_8_4_8_Trial_123_Move_3

0,1,2,2
3,6,1,6
4,4,1,7
3,7,5,3
4,4,6,2
3,6,0,4
4,4,2,7
2,7,6,3

75_Level_8_4_8_Trial_124_Move_0

3,1,2,0
5,5,2,6
1,5,3,1
2,7,4,4
6,0,3,7
7,4,7,2
6,0,2,1
2,1,0,2

75_Level_8_4_8_Trial_124_Move_1

3,1,2,0
5,5,2,1
1,5,3,2
2,7,4,0
6,0,3,6
7,4,7,1
6,0,1,4
2,1,0,7

75_Level_8_4_8_Trial_124_Move_2

3,1,0,0
5,5,1,1
1,5,2,3
2,7,4,0
6,0,3,6
7,4,7,1
6,0,1,4
2,1,0,7

75_Level_8_4_8_Trial_124_Move_3

3,0,1,2
5,5,0,0
1,5,2,3
2,7,4,0
6,0,3,6
7,4,7,1
6,0,1,4
2,1,0,7

75_Level_8_4_8_Trial_125_Move_0

5,2,0,6
2,4,2,7
1,3,0,4
0,5,5,0
2,7,1,4
3,7,2,1
6,4,5,2
0,1,1,4

75_Level_8_4_8_Trial_125_Move_1

0,1,2,6
5,4,0,7
1,3,0,4
0,5,5,0
2,7,1,4
3,7,2,1
6,4,5,2
0,1,1,4

75_Level_8_4_8_Trial_125_Move_2

0,1,0,6
5,4,1,7
1,3,2,4
0,5,2,5
2,7,1,4
3,7,2,1
6,4,5,2
0,1,1,4

75_Level_8_4_8_Trial_125_Move_3

0,1,0,6
5,4,1,7
1,3,2,4
0,5,0,5
2,7,1,4
3,7,1,1
6,4,5,2
0,1,1,4

75_Level_8_4_8_Trial_126_Move_0

1,5,0,1
4,3,4,1
2,7,5,0
0,3,7,3
2,2,1,7
4,3,4,4
7,5,1,2
7,7,0,6

75_Level_8_4_8_Trial_126_Move_1

1,0,1,2
4,5,0,1
2,3,4,1
0,7,5,0
2,3,7,3
3,2,1,7
7,5,1,2
7,7,0,6

75_Level_8_4_8_Trial_126_Move_2

1,0,2,0
4,5,0,1
2,3,4,2
0,7,5,0
2,3,7,3
3,2,1,7
7,5,1,2
7,7,0,6

75_Level_8_4_8_Trial_126_Move_3

1,0,1,2
4,5,2,1
2,3,4,2
0,7,5,0
2,3,7,3
3,2,1,7
7,5,1,2
7,7,0,6

75_Level_8_4_8_Trial_127_Move_0

4,4,3,1
6,3,2,4
2,4,3,5
1,0,7,5
0,7,2,2
7,5,5,7
4,6,3,6
0,2,7,1

75_Level_8_4_8_Trial_127_Move_1

4,4,0,1
6,2,1,4
2,4,2,5
1,0,7,5
0,7,2,2
7,5,5,7
4,6,3,6
0,2,7,1

75_Level_8_4_8_Trial_127_Move_2

0,1,2,1
4,4,0,4
6,4,1,5
1,0,7,5
0,7,2,2
7,5,5,7
4,6,3,6
0,2,7,1

75_Level_8_4_8_Trial_127_Move_3

0,1,2,1
0,1,2,0
6,4,1,5
1,0,7,5
0,7,2,2
7,5,5,7
4,6,3,6
0,2,7,1

75_Level_8_4_8_Trial_128_Move_0

3,7,5,1
5,6,6,0
1,6,1,7
5,2,3,6
6,4,4,5
1,0,0,6
1,2,6,0
4,5,7,2

75_Level_8_4_8_Trial_128_Move_1

3,0,1,2
5,7,5,1
1,6,6,0
5,6,1,7
6,2,3,6
1,4,4,5
1,2,6,6
4,5,7,2

75_Level_8_4_8_Trial_128_Move_2

3,0,1,2
5,1,5,1
1,2,6,0
5,0,1,7
2,7,3,6
1,4,4,5
1,2,6,6
4,5,7,2

75_Level_8_4_8_Trial_128_Move_3

3,0,1,2
5,0,5,2
1,2,6,0
5,0,1,7
2,7,3,6
1,4,4,5
1,2,6,6
4,5,7,2

75_Level_8_4_8_Trial_129_Move_0

3,2,7,3
7,4,1,5
5,3,5,4
6,2,7,4
4,0,5,1
0,7,7,5
0,6,1,2
5,2,7,1

75_Level_8_4_8_Trial_129_Move_1

0,2,7,3
1,4,1,5
2,3,5,4
3,2,7,4
7,4,5,1
5,7,7,5
6,6,1,2
5,2,7,1

75_Level_8_4_8_Trial_129_Move_2

0,1,2,3
0,2,7,5
1,4,1,4
2,3,5,4
3,2,7,1
5,4,5,5
6,6,1,2
5,2,7,1

75_Level_8_4_8_Trial_129_Move_3

0,0,1,2
0,1,2,3
1,2,7,5
2,4,1,4
3,3,5,4
4,2,7,1
6,6,1,2
5,2,7,1

75_Level_8_4_8_Trial_130_Move_0

0,7,4,2
0,3,2,4
4,3,0,3
5,2,6,0
6,5,7,4
6,7,4,6
0,7,5,3
2,3,0,6

75_Level_8_4_8_Trial_130_Move_1

0,0,4,2
0,1,2,4
4,2,0,3
5,7,6,0
6,3,5,4
6,3,4,6
0,2,5,3
2,3,0,6

75_Level_8_4_8_Trial_130_Move_2

0,0,4,2
0,1,2,4
4,2,0,3
5,0,6,0
6,1,5,4
6,2,4,6
0,7,5,3
2,2,0,6

75_Level_8_4_8_Trial_130_Move_3

0,0,1,2
0,0,4,2
4,1,2,4
5,2,6,3
6,1,5,4
6,2,4,6
0,7,5,3
2,2,0,6

75_Level_8_4_8_Trial_131_Move_0

0,4,2,3
5,4,3,0
1,0,2,0
6,2,7,3
0,0,3,5
4,1,0,5
5,1,2,1
6,7,2,1

75_Level_8_4_8_Trial_131_Move_1

0,1,2,3
0,4,2,0
5,4,3,0
1,0,2,3
6,2,7,5
4,1,3,5
5,1,2,1
6,7,2,1

75_Level_8_4_8_Trial_131_Move_2

0,1,0,3
0,4,1,0
5,4,2,0
1,0,3,3
6,2,7,5
4,1,3,5
5,1,2,1
6,7,2,1

75_Level_8_4_8_Trial_131_Move_3

0,1,3,0
0,4,1,1
5,4,2,2
1,0,3,3
6,2,7,5
4,1,3,5
5,1,2,1
6,7,2,1

75_Level_8_4_8_Trial_132_Move_0

0,4,2,3
4,5,3,0
6,3,6,5
7,1,7,0
0,6,5,3
5,4,5,6
7,0,1,4
3,4,5,1

75_Level_8_4_8_Trial_132_Move_1

0,4,0,3
4,5,1,0
6,3,2,5
7,1,2,0
0,6,3,3
5,4,6,6
7,0,7,4
3,4,1,1

75_Level_8_4_8_Trial_132_Move_2

0,0,1,2
4,4,0,3
6,5,1,0
7,3,2,5
0,1,2,0
5,4,3,3
7,0,7,4
3,4,1,1

75_Level_8_4_8_Trial_132_Move_3

0,1,2,2
4,4,1,3
6,5,1,0
7,3,2,5
0,1,2,0
5,4,3,3
7,0,7,4
3,4,1,1

75_Level_8_4_8_Trial_133_Move_0

0,4,5,5
3,1,2,4
5,0,5,4
2,1,1,6
2,0,4,5
5,6,5,5
0,2,0,2
5,4,6,1

75_Level_8_4_8_Trial_133_Move_1

0,0,1,2
3,4,5,5
5,1,2,4
2,0,5,4
2,1,1,6
6,0,4,5
0,2,0,2
5,4,6,1

75_Level_8_4_8_Trial_133_Move_2

0,1,2,2
0,0,1,5
3,4,5,4
5,1,2,4
2,0,5,6
2,1,1,5
6,2,4,2
5,4,6,1

75_Level_8_4_8_Trial_133_Move_3

0,1,2,2
1,0,1,5
2,4,5,4
0,1,2,4
0,0,5,6
3,1,1,5
5,6,4,2
5,4,6,1

75_Level_8_4_8_Trial_134_Move_0

3,2,4,6
5,5,1,1
5,7,3,5
4,0,6,4
3,4,1,7
3,7,6,5
0,4,5,7
0,7,6,7

75_Level_8_4_8_Trial_134_Move_1

3,2,4,0
5,5,1,1
5,7,3,2
4,0,6,6
3,4,1,1
3,7,6,5
0,4,5,4
0,7,6,5

75_Level_8_4_8_Trial_134_Move_2

3,2,4,0
5,5,1,1
5,7,3,2
4,0,6,0
3,4,1,1
3,7,6,2
0,4,4,6
0,7,6,1

75_Level_8_4_8_Trial_134_Move_3

3,2,0,0
5,5,1,1
5,7,2,2
4,0,4,0
3,4,1,1
3,7,3,2
0,4,6,4
0,7,1,1

75_Level_8_4_8_Trial_135_Move_0

2,7,5,7
5,3,4,6
6,1,5,5
5,4,6,7
3,3,6,4
3,0,0,6
5,1,7,3
4,0,7,6

75_Level_8_4_8_Trial_135_Move_1

2,7,0,7
5,3,1,6
6,1,2,5
5,4,5,7
3,3,4,4
3,0,5,0
5,1,7,3
4,0,7,6

75_Level_8_4_8_Trial_135_Move_2

2,0,1,2
5,7,0,7
6,3,1,6
5,1,2,5
3,3,5,7
3,0,5,0
5,1,7,3
4,0,7,6

75_Level_8_4_8_Trial_135_Move_3

2,0,0,2
5,7,1,7
6,3,2,6
5,1,1,2
3,3,0,7
3,0,1,0
5,1,7,3
4,0,7,6

75_Level_8_4_8_Trial_136_Move_0

5,4,7,4
3,3,1,1
7,6,0,3
2,1,7,5
1,4,5,0
0,7,6,6
6,5,0,3
4,3,3,6

75_Level_8_4_8_Trial_136_Move_1

5,0,1,2
3,4,7,4
7,3,1,1
2,6,0,3
1,1,7,5
0,4,5,0
6,7,6,6
4,5,0,6

75_Level_8_4_8_Trial_136_Move_2

5,0,1,2
3,0,1,2
7,4,7,4
2,3,1,1
1,6,0,3
0,1,7,5
7,4,5,0
4,5,0,6

75_Level_8_4_8_Trial_136_Move_3

5,0,0,2
3,0,1,2
7,4,2,4
2,3,7,1
1,6,0,3
0,1,7,5
7,4,5,0
4,5,0,6

75_Level_8_4_8_Trial_137_Move_0

4,4,6,7
2,5,7,1
7,5,1,6
4,7,7,0
5,6,4,5
1,2,0,6
4,4,5,0
0,2,3,2

75_Level_8_4_8_Trial_137_Move_1

0,1,2,7
4,4,6,1
2,5,7,6
4,5,1,0
5,6,4,5
1,2,0,6
4,4,5,0
0,2,3,2

75_Level_8_4_8_Trial_137_Move_2

0,0,2,7
4,1,6,1
2,2,7,6
4,1,1,0
6,4,4,5
1,2,0,6
4,4,5,0
0,2,3,2

75_Level_8_4_8_Trial_137_Move_3

0,1,2,7
0,0,2,1
4,1,6,6
2,2,7,0
6,1,1,5
1,2,0,6
4,4,5,0
0,2,3,2

75_Level_8_4_8_Trial_138_Move_0

5,6,2,5
0,5,2,6
3,0,3,1
6,1,5,0
5,7,1,7
4,4,7,3
1,2,2,0
3,4,3,5

75_Level_8_4_8_Trial_138_Move_1

5,0,1,2
0,6,2,5
3,5,2,6
6,0,3,1
5,1,5,0
4,4,1,3
1,2,2,0
3,4,3,5

75_Level_8_4_8_Trial_138_Move_2

5,0,0,1
0,6,1,5
3,5,2,6
6,0,3,1
5,1,5,0
4,4,1,3
1,2,2,0
3,4,3,5

75_Level_8_4_8_Trial_138_Move_3

0,1,2,1
5,6,1,5
3,5,2,6
6,0,3,1
5,1,5,0
4,4,1,3
1,2,2,0
3,4,3,5

75_Level_8_4_8_Trial_139_Move_0

7,4,6,0
5,3,6,3
4,3,1,0
5,2,0,5
2,5,6,7
4,6,3,6
0,0,5,1
0,5,4,3

75_Level_8_4_8_Trial_139_Move_1

7,0,1,2
5,4,6,0
4,3,6,3
5,3,1,0
2,2,0,5
4,5,3,7
0,0,5,1
0,5,4,3

75_Level_8_4_8_Trial_139_Move_2

7,0,1,2
5,1,6,0
4,2,6,3
5,0,1,0
2,4,0,5
4,3,3,7
0,3,0,1
0,2,4,3

75_Level_8_4_8_Trial_139_Move_3

7,0,1,2
5,0,1,2
4,1,6,0
5,2,6,3
2,4,1,5
4,3,3,7
0,3,0,1
0,2,4,3

75_Level_8_4_8_Trial_140_Move_0

2,7,0,4
1,0,2,3
6,6,3,5
0,7,5,3
2,1,1,6
7,0,3,0
5,5,3,7
4,4,1,2

75_Level_8_4_8_Trial_140_Move_1

2,7,0,0
1,0,2,1
6,6,5,2
0,7,5,4
2,1,1,6
7,0,3,0
5,5,3,7
4,4,1,2

75_Level_8_4_8_Trial_140_Move_2

2,0,1,2
1,7,2,1
6,6,5,2
0,7,5,4
2,1,1,6
7,0,3,0
5,5,3,7
4,4,1,2

75_Level_8_4_8_Trial_140_Move_3

2,0,1,0
1,7,1,1
6,6,5,2
0,7,5,4
2,1,1,6
7,0,3,0
5,5,3,7
4,4,1,2

75_Level_8_4_8_Trial_141_Move_0

3,0,6,0
2,6,5,7
5,2,7,7
0,2,3,5
4,7,0,6
4,1,5,6
3,3,1,7
6,4,0,0

75_Level_8_4_8_Trial_141_Move_1

3,0,6,0
6,1,5,7
5,2,7,7
0,0,3,5
4,7,0,6
4,1,5,6
3,3,1,7
6,4,0,0

75_Level_8_4_8_Trial_141_Move_2

0,1,2,0
3,0,6,7
6,1,5,7
5,2,7,5
4,7,3,6
4,1,5,6
3,3,1,7
6,4,0,0

75_Level_8_4_8_Trial_141_Move_3

0,1,2,0
3,0,6,1
6,1,5,2
5,2,5,0
4,7,3,6
4,1,5,6
3,3,1,7
6,4,0,0

75_Level_8_4_8_Trial_142_Move_0

3,4,5,4
2,6,7,6
5,1,4,6
5,3,6,3
4,0,4,2
1,5,7,6
7,2,2,4
7,1,2,0

75_Level_8_4_8_Trial_142_Move_1

3,4,5,0
2,6,7,1
5,1,4,2
5,3,3,4
4,0,4,2
1,5,7,6
7,2,2,4
7,1,2,0

75_Level_8_4_8_Trial_142_Move_2

3,4,0,0
2,6,1,1
5,1,2,2
5,3,5,3
4,0,7,2
1,5,7,6
7,2,2,4
7,1,2,0

75_Level_8_4_8_Trial_142_Move_3

3,0,1,2
2,4,0,0
5,6,2,2
5,3,5,3
4,0,7,2
1,5,7,6
7,2,2,4
7,1,2,0

75_Level_8_4_8_Trial_143_Move_0

0,7,5,6
6,6,4,0
7,1,2,6
7,0,6,0
0,7,2,7
1,5,4,0
3,3,6,1
4,6,2,3

75_Level_8_4_8_Trial_143_Move_1

0,7,5,6
1,6,4,0
2,1,2,6
0,0,6,0
6,0,2,7
1,5,4,0
3,3,6,1
4,6,2,3

75_Level_8_4_8_Trial_143_Move_2

0,1,2,6
0,7,5,0
1,6,4,6
2,1,2,6
6,0,2,7
1,5,4,0
3,3,6,1
4,6,2,3

75_Level_8_4_8_Trial_143_Move_3

0,1,2,0
0,7,5,1
1,6,4,2
2,1,2,0
6,0,2,7
1,5,4,0
3,3,6,1
4,6,2,3

75_Level_8_4_8_Trial_144_Move_0

0,5,4,6
3,6,1,0
0,1,0,1
2,4,4,2
3,0,1,0
5,3,5,4
0,2,7,0
0,3,1,2

75_Level_8_4_8_Trial_144_Move_1

0,0,1,2
3,5,4,6
0,6,0,0
2,4,4,2
3,0,1,0
5,3,5,4
0,2,7,0
0,3,1,2

75_Level_8_4_8_Trial_144_Move_2

0,0,1,2
3,0,1,2
6,5,4,6
2,4,4,2
3,0,1,0
5,3,5,4
0,2,7,0
0,3,1,2

75_Level_8_4_8_Trial_144_Move_3

0,0,1,0
3,0,1,1
6,5,4,2
2,4,4,6
3,0,1,0
5,3,5,4
0,2,7,0
0,3,1,2

75_Level_8_4_8_Trial_145_Move_0

7,6,2,4
7,2,3,6
5,3,0,0
1,7,3,6
2,6,1,1
5,4,7,0
4,0,2,5
3,5,4,4

75_Level_8_4_8_Trial_145_Move_1

7,6,0,4
7,2,1,6
5,0,2,0
1,7,2,6
2,6,1,1
5,4,7,0
4,0,2,5
3,5,4,4

75_Level_8_4_8_Trial_145_Move_2

7,6,0,4
7,1,1,6
5,0,2,0
1,7,0,6
2,6,1,1
5,4,7,0
4,0,2,5
3,5,4,4

75_Level_8_4_8_Trial_145_Move_3

7,0,1,2
7,6,0,4
5,1,1,6
1,7,2,6
2,6,1,1
5,4,7,0
4,0,2,5
3,5,4,4

75_Level_8_4_8_Trial_146_Move_0

3,4,4,1
6,1,5,5
6,3,4,1
1,1,6,6
0,2,3,4
7,1,4,1
2,0,0,2
3,7,5,0

75_Level_8_4_8_Trial_146_Move_1

3,0,1,2
6,4,4,1
6,1,5,5
1,3,4,1
0,1,6,6
7,2,3,4
2,1,4,1
3,7,5,2

75_Level_8_4_8_Trial_146_Move_2

3,0,1,2
6,1,4,1
6,2,5,5
3,0,4,1
0,4,6,6
7,2,3,4
2,1,4,1
3,7,5,2

75_Level_8_4_8_Trial_146_Move_3

3,0,1,2
6,0,4,2
6,2,5,5
3,0,4,1
0,4,6,6
7,2,3,4
2,1,4,1
3,7,5,2

75_Level_8_4_8_Trial_147_Move_0

7,7,6,1
2,4,5,7
5,3,6,7
1,1,4,6
7,7,0,5
5,4,0,7
7,5,4,4
4,6,7,6

75_Level_8_4_8_Trial_147_Move_1

7,0,1,2
2,7,6,1
5,4,5,7
1,3,6,7
7,1,4,6
5,7,0,5
7,5,0,7
4,6,7,6

75_Level_8_4_8_Trial_147_Move_2

0,0,1,2
1,7,6,1
2,4,5,7
7,3,6,7
2,1,4,6
5,5,0,5
1,5,0,7
4,6,7,6

75_Level_8_4_8_Trial_147_Move_3

0,1,2,2
0,0,1,1
1,7,6,7
2,4,5,7
7,3,6,6
2,1,4,0
1,5,0,7
4,6,7,6

75_Level_8_4_8_Trial_148_Move_0

0,1,7,4
4,6,7,1
2,4,2,3
2,3,7,1
5,6,4,7
4,3,0,0
6,5,6,1
0,1,4,7

75_Level_8_4_8_Trial_148_Move_1

0,1,0,4
4,6,1,1
2,4,2,3
2,3,2,1
5,6,4,7
4,3,0,0
6,5,6,1
0,1,4,7

75_Level_8_4_8_Trial_148_Move_2

0,0,1,2
4,6,0,4
2,4,2,3
2,3,2,1
5,6,4,7
4,3,0,0
6,5,6,1
0,1,4,7

75_Level_8_4_8_Trial_148_Move_3

0,1,2,2
4,6,1,4
2,4,2,3
2,3,2,1
5,6,4,7
4,3,0,0
6,5,6,1
0,1,4,7

75_Level_8_4_8_Trial_149_Move_0

3,7,0,7
4,5,5,3
7,1,2,1
0,7,1,0
6,0,6,7
2,5,4,4
1,1,2,4
6,4,6,7

75_Level_8_4_8_Trial_149_Move_1

3,0,1,2
4,7,0,7
7,5,5,3
0,7,2,0
6,0,6,7
2,5,4,4
1,1,2,4
6,4,6,7

75_Level_8_4_8_Trial_149_Move_2

3,0,1,2
4,1,0,7
5,2,5,3
0,0,2,0
6,0,6,7
2,5,4,4
1,1,2,4
6,4,6,7

75_Level_8_4_8_Trial_149_Move_3

0,1,2,2
3,0,1,7
4,1,0,3
5,2,5,2
6,0,6,7
2,5,4,4
1,1,2,4
6,4,6,7

75_Level_8_4_8_Trial_150_Move_0

5,6,7,7
4,4,2,5
5,0,4,3
4,5,6,1
7,0,5,2
3,2,4,5
7,4,0,6
4,6,2,7

75_Level_8_4_8_Trial_150_Move_1

0,1,2,7
5,6,7,5
5,0,2,3
4,5,6,1
7,0,5,2
3,2,4,5
7,4,0,6
4,6,2,7

75_Level_8_4_8_Trial_150_Move_2

0,1,2,7
0,6,7,5
1,0,2,3
2,4,6,1
7,0,5,2
3,2,4,5
7,4,0,6
4,6,2,7

75_Level_8_4_8_Trial_150_Move_3

0,1,2,7
1,6,7,5
2,1,2,3
2,4,6,1
7,0,5,2
3,2,4,5
7,4,0,6
4,6,2,7

75_Level_8_4_8_Trial_151_Move_0

6,3,0,5
1,6,7,2
1,5,4,4
0,5,3,5
7,2,3,0
7,0,1,2
4,5,4,0
4,5,4,0

75_Level_8_4_8_Trial_151_Move_1

6,3,0,0
1,6,7,1
1,5,4,2
0,5,3,5
7,2,3,2
7,0,1,4
4,5,4,5
4,5,4,2

75_Level_8_4_8_Trial_151_Move_2

6,3,0,0
1,6,1,1
1,5,2,2
0,5,0,5
7,2,7,2
7,0,4,1
4,5,3,5
4,5,3,2

75_Level_8_4_8_Trial_151_Move_3

6,0,1,2
6,3,0,0
1,5,2,2
0,5,0,5
7,2,7,2
7,0,4,1
4,5,3,5
4,5,3,2

75_Level_8_4_8_Trial_152_Move_0

7,1,6,7
7,0,5,6
3,6,2,7
5,7,3,4
2,1,0,3
2,0,5,6
0,1,1,2
6,3,3,1

75_Level_8_4_8_Trial_152_Move_1

7,0,1,2
7,1,6,7
3,0,5,6
5,6,2,7
2,7,3,4
2,1,0,3
0,0,5,6
6,3,3,2

75_Level_8_4_8_Trial_152_Move_2

0,1,2,2
7,0,1,7
7,1,6,6
3,0,5,7
5,6,2,4
2,7,3,3
2,1,5,6
6,3,3,2

75_Level_8_4_8_Trial_152_Move_3

0,0,2,2
7,1,0,7
7,2,6,6
3,0,5,7
5,6,2,4
2,7,3,3
2,1,5,6
6,3,3,2

75_Level_8_4_8_Trial_153_Move_0

1,7,0,3
7,2,6,4
2,6,6,0
5,7,1,3
6,2,7,4
5,1,0,0
6,3,1,1
7,5,3,6

75_Level_8_4_8_Trial_153_Move_1

1,0,1,2
7,7,0,3
2,2,6,4
5,6,6,0
6,7,1,3
5,2,7,4
6,3,0,0
7,5,3,6

75_Level_8_4_8_Trial_153_Move_2

0,1,2,2
1,0,1,3
7,7,0,4
2,2,6,0
5,7,1,3
5,2,7,4
6,3,0,0
7,5,3,6

75_Level_8_4_8_Trial_153_Move_3

0,1,2,2
0,0,2,3
7,7,0,4
2,2,6,0
5,7,1,3
5,2,7,4
6,3,0,0
7,5,3,6

75_Level_8_4_8_Trial_154_Move_0

0,1,5,6
3,7,4,2
1,6,3,6
2,2,5,3
5,2,0,1
3,1,0,5
2,6,2,2
0,1,5,4

75_Level_8_4_8_Trial_154_Move_1

0,0,1,2
3,1,5,6
1,7,4,2
2,6,3,6
5,2,5,3
3,2,0,1
6,1,0,5
0,1,5,4

75_Level_8_4_8_Trial_154_Move_2

0,0,1,2
3,1,5,6
1,2,4,2
6,0,3,6
5,1,5,3
3,7,0,1
6,1,0,5
0,1,5,4

75_Level_8_4_8_Trial_154_Move_3

0,0,1,2
3,1,5,6
1,2,4,2
6,0,3,6
5,1,5,3
3,2,0,1
6,0,0,5
0,7,5,4

75_Level_8_4_8_Trial_155_Move_0

5,2,7,6
4,7,3,1
7,4,1,6
3,5,6,0
3,6,4,5
4,5,4,4
4,2,3,7
1,6,3,7

75_Level_8_4_8_Trial_155_Move_1

5,0,1,2
4,2,7,6
7,7,3,1
3,4,1,6
3,5,6,0
5,6,4,5
4,2,3,7
1,6,3,7

75_Level_8_4_8_Trial_155_Move_2

0,1,2,2
5,0,1,6
4,2,3,1
3,4,1,6
3,5,6,0
5,6,4,5
4,2,3,7
1,6,3,7

75_Level_8_4_8_Trial_155_Move_3

0,1,0,2
5,0,1,6
4,2,2,3
3,4,2,6
3,5,6,0
5,6,4,5
4,2,3,7
1,6,3,7

75_Level_8_4_8_Trial_156_Move_0

6,5,6,6
0,4,0,1
7,4,6,7
3,2,0,2
6,5,1,1
4,5,3,4
1,6,7,7
5,2,1,2

75_Level_8_4_8_Trial_156_Move_1

5,0,1,2
0,4,0,1
7,4,6,7
3,2,0,2
6,5,1,1
4,5,3,4
1,6,7,7
5,2,1,2

75_Level_8_4_8_Trial_156_Move_2

0,1,2,2
5,4,1,1
7,4,6,7
3,2,0,2
6,5,1,1
4,5,3,4
1,6,7,7
5,2,1,2

75_Level_8_4_8_Trial_156_Move_3

0,0,1,2
5,4,2,2
7,4,6,7
3,2,0,2
6,5,1,1
4,5,3,4
1,6,7,7
5,2,1,2

75_Level_8_4_8_Trial_157_Move_0

7,3,5,5
4,3,4,2
2,7,4,4
0,7,3,3
5,1,4,5
3,3,2,0
5,1,2,6
7,4,0,7

75_Level_8_4_8_Trial_157_Move_1

7,3,0,5
4,3,1,2
2,7,2,4
0,7,5,3
5,1,3,5
3,3,2,0
5,1,2,6
7,4,0,7

75_Level_8_4_8_Trial_157_Move_2

0,1,2,5
7,3,0,2
4,3,1,4
2,7,2,3
0,7,5,5
5,1,2,0
5,1,2,6
7,4,0,7

75_Level_8_4_8_Trial_157_Move_3

0,1,0,5
7,3,1,2
4,3,2,4
2,7,2,3
0,7,0,5
5,1,1,0
5,1,5,6
7,4,0,7

75_Level_8_4_8_Trial_158_Move_0

7,7,3,6
4,7,5,6
0,1,7,5
6,1,0,4
2,4,7,6
4,4,0,5
7,3,3,6
7,0,1,0

75_Level_8_4_8_Trial_158_Move_1

7,0,3,6
4,1,5,6
0,2,1,5
6,1,0,4
2,4,7,6
4,4,0,5
7,3,3,6
7,0,1,0

75_Level_8_4_8_Trial_158_Move_2

7,0,3,6
4,1,5,6
0,2,2,5
6,0,0,4
2,4,7,6
4,4,0,5
7,3,3,6
7,0,1,0

75_Level_8_4_8_Trial_158_Move_3

0,1,2,6
7,0,3,6
4,1,5,5
6,2,2,4
2,4,7,6
4,4,0,5
7,3,3,6
7,0,1,0

75_Level_8_4_8_Trial_159_Move_0

3,3,6,1
3,5,1,0
7,1,7,0
2,3,5,7
3,5,2,3
1,4,1,7
2,5,3,7
0,7,2,6

75_Level_8_4_8_Trial_159_Move_1

3,3,6,0
3,5,1,1
7,1,7,2
2,3,5,1
3,5,2,0
1,4,1,0
2,5,3,3
0,7,2,6

75_Level_8_4_8_Trial_159_Move_2

3,0,1,2
3,3,6,0
7,5,7,2
2,3,5,1
3,5,2,0
1,4,1,0
2,5,3,3
0,7,2,6

75_Level_8_4_8_Trial_159_Move_3

3,0,1,2
3,1,6,0
7,2,7,2
2,0,3,1
3,3,2,0
1,4,1,0
2,5,3,3
0,7,2,6

75_Level_8_4_8_Trial_160_Move_0

5,0,4,0
0,1,3,3
5,6,5,0
3,3,0,1
1,0,4,1
6,1,6,4
7,3,0,5
2,6,3,3

75_Level_8_4_8_Trial_160_Move_1

5,0,1,2
0,0,4,0
5,1,3,3
3,6,5,0
1,3,0,1
6,0,4,1
7,1,6,4
2,6,0,5

75_Level_8_4_8_Trial_160_Move_2

0,1,2,2
5,0,1,4
5,1,3,3
3,6,5,0
1,3,0,1
6,0,4,1
7,1,6,4
2,6,0,5

75_Level_8_4_8_Trial_160_Move_3

0,0,2,2
5,1,0,4
5,2,3,3
3,6,5,0
1,3,0,1
6,0,4,1
7,1,6,4
2,6,0,5

75_Level_8_4_8_Trial_161_Move_0

0,1,2,5
0,1,6,4
5,4,0,5
2,0,5,7
3,0,3,2
5,4,6,2
5,2,5,0
6,4,1,1

75_Level_8_4_8_Trial_161_Move_1

0,0,2,5
0,1,6,4
5,2,4,5
2,1,5,7
3,1,3,2
5,4,6,2
5,2,5,0
6,4,1,1

75_Level_8_4_8_Trial_161_Move_2

0,0,2,5
0,1,6,4
5,2,4,5
2,0,5,7
3,2,3,2
5,4,6,2
5,2,5,0
6,4,1,1

75_Level_8_4_8_Trial_161_Move_3

0,0,2,5
0,1,6,4
5,2,4,5
0,0,5,7
3,1,3,2
5,4,6,2
5,2,5,0
6,4,1,1

75_Level_8_4_8_Trial_162_Move_0

1,7,1,7
6,3,5,3
7,3,1,0
6,6,0,4
7,4,7,6
4,1,7,0
1,7,6,2
0,3,1,5

75_Level_8_4_8_Trial_162_Move_1

1,7,0,7
6,3,1,3
7,3,2,0
6,6,1,4
7,4,5,6
4,1,1,0
1,6,0,2
0,3,1,5

75_Level_8_4_8_Trial_162_Move_2

0,1,2,7
1,7,0,3
6,3,1,0
7,3,2,4
6,6,1,6
7,4,5,0
4,6,0,2
0,3,1,5

75_Level_8_4_8_Trial_162_Move_3

0,1,2,7
0,1,2,3
1,7,0,0
6,3,1,4
7,3,2,1
7,4,5,0
4,6,0,2
0,3,1,5

75_Level_8_4_8_Trial_163_Move_0

0,4,1,3
6,2,3,1
7,5,1,2
4,0,4,5
1,3,3,7
0,7,5,2
2,3,1,3
1,2,4,5

75_Level_8_4_8_Trial_163_Move_1

0,4,0,3
6,2,1,3
7,5,2,2
4,0,4,5
1,3,3,7
0,7,5,2
2,3,1,3
1,2,4,5

75_Level_8_4_8_Trial_163_Move_2

0,0,1,2
6,4,0,3
7,5,1,3
4,0,4,5
1,3,3,7
0,7,5,2
2,3,1,3
1,2,4,5

75_Level_8_4_8_Trial_163_Move_3

0,1,2,2
6,4,1,3
7,5,1,3
4,0,4,5
1,3,3,7
0,7,5,2
2,3,1,3
1,2,4,5

75_Level_8_4_8_Trial_164_Move_0

5,1,0,6
6,0,4,3
1,5,0,5
2,5,2,6
1,7,0,2
3,1,6,6
2,7,5,0
5,2,0,1

75_Level_8_4_8_Trial_164_Move_1

5,1,0,6
6,4,1,3
1,5,2,5
2,5,2,6
1,7,0,2
3,1,6,6
2,7,5,0
5,2,0,1

75_Level_8_4_8_Trial_164_Move_2

5,1,0,6
6,4,1,3
1,5,2,5
2,5,0,6
1,7,1,0
3,1,6,6
2,7,5,0
5,2,0,1

75_Level_8_4_8_Trial_164_Move_3

0,1,2,6
5,1,0,3
6,4,1,5
1,5,2,6
2,5,0,0
3,7,6,6
2,7,5,0
5,2,0,1

75_Level_8_4_8_Trial_165_Move_0

4,5,4,3
7,5,5,1
0,3,0,6
3,6,2,1
5,1,0,1
7,4,4,6
6,5,6,7
7,4,0,3

75_Level_8_4_8_Trial_165_Move_1

4,5,4,0
7,5,5,1
0,3,0,2
3,6,2,3
5,1,0,6
7,4,4,6
6,5,6,7
7,4,0,3

75_Level_8_4_8_Trial_165_Move_2

4,5,4,0
7,5,5,1
0,3,0,2
3,6,2,0
5,1,0,1
7,4,4,2
6,5,7,3
7,4,0,3

75_Level_8_4_8_Trial_165_Move_3

4,5,0,0
7,5,1,1
0,3,2,2
3,6,4,2
5,1,5,1
7,4,4,2
6,5,7,3
7,4,0,3

75_Level_8_4_8_Trial_166_Move_0

4,5,6,3
6,7,2,5
4,0,6,2
0,5,3,6
5,0,2,5
6,1,3,3
6,5,4,1
2,2,1,5

75_Level_8_4_8_Trial_166_Move_1

4,0,6,3
6,1,2,5
4,2,6,2
5,5,3,6
5,7,2,5
6,1,3,3
6,5,4,1
2,2,1,5

75_Level_8_4_8_Trial_166_Move_2

4,0,1,2
6,0,6,3
4,1,6,5
5,5,3,6
5,7,2,5
6,1,3,3
6,5,4,1
2,2,1,5

75_Level_8_4_8_Trial_166_Move_3

4,0,0,2
6,0,1,3
4,1,2,5
5,5,1,3
5,7,2,5
6,1,3,3
6,5,4,1
2,2,1,5

75_Level_8_4_8_Trial_167_Move_0

7,3,4,7
4,4,2,1
6,2,7,7
0,4,5,3
6,2,4,0
2,1,5,2
4,3,0,5
6,0,1,1

75_Level_8_4_8_Trial_167_Move_1

0,1,2,7
7,3,2,1
6,2,7,7
0,4,5,3
6,2,4,0
2,1,5,2
4,3,0,5
6,0,1,1

75_Level_8_4_8_Trial_167_Move_2

0,1,0,7
7,3,1,1
6,7,2,7
0,4,5,3
6,2,4,0
2,1,5,2
4,3,0,5
6,0,1,1

75_Level_8_4_8_Trial_167_Move_3

0,0,1,2
7,3,0,7
6,7,2,7
0,4,5,3
6,2,4,0
2,1,5,2
4,3,0,5
6,0,1,1

75_Level_8_4_8_Trial_168_Move_0

5,4,7,3
6,3,0,5
0,7,3,7
3,6,5,7
0,2,4,6
3,0,1,0
2,0,5,4
7,1,2,1

75_Level_8_4_8_Trial_168_Move_1

5,0,7,3
6,1,0,5
0,2,3,7
3,4,5,7
2,3,4,6
3,7,1,0
2,6,5,4
7,1,2,1

75_Level_8_4_8_Trial_168_Move_2

0,0,7,3
1,1,0,5
2,2,3,7
5,4,5,7
6,2,4,6
0,7,1,0
2,6,5,4
7,1,2,1

75_Level_8_4_8_Trial_168_Move_3

0,1,2,3
1,1,7,5
2,2,3,7
5,4,5,7
6,2,4,6
0,7,1,0
2,6,5,4
7,1,2,1

75_Level_8_4_8_Trial_169_Move_0

3,7,5,7
1,5,0,7
7,0,6,2
1,6,1,3
0,0,5,7
4,2,4,4
1,2,3,4
1,3,7,5

75_Level_8_4_8_Trial_169_Move_1

3,0,1,2
1,7,5,7
7,5,0,7
1,0,6,2
0,6,1,3
2,0,5,7
1,2,3,4
1,3,7,5

75_Level_8_4_8_Trial_169_Move_2

3,0,1,2
1,1,5,7
7,2,0,7
1,0,6,2
6,7,1,3
2,5,5,7
1,2,3,4
1,3,7,5

75_Level_8_4_8_Trial_169_Move_3

0,1,2,2
3,0,5,7
7,2,0,7
1,0,6,2
6,7,1,3
2,5,5,7
1,2,3,4
1,3,7,5

75_Level_8_4_8_Trial_170_Move_0

5,3,1,3
7,4,7,5
5,6,3,4
3,6,7,0
5,0,5,4
3,2,2,4
0,7,6,0
1,7,2,7

75_Level_8_4_8_Trial_170_Move_1

5,3,1,0
7,4,7,1
5,6,3,2
3,6,7,3
5,0,5,5
3,2,2,0
0,7,6,0
1,7,2,7

75_Level_8_4_8_Trial_170_Move_2

5,0,1,2
7,3,1,0
5,4,7,1
3,6,3,2
0,6,7,3
3,2,2,0
0,7,6,0
1,7,2,7

75_Level_8_4_8_Trial_170_Move_3

5,0,0,2
7,3,1,0
5,4,2,7
3,6,3,2
0,6,7,3
3,2,2,0
0,7,6,0
1,7,2,7

75_Level_8_4_8_Trial_171_Move_0

2,1,4,4
3,3,0,7
5,7,4,4
7,0,4,2
6,5,6,0
0,3,1,4
1,7,5,5
1,4,1,5

75_Level_8_4_8_Trial_171_Move_1

2,1,0,4
3,3,1,7
5,7,2,4
7,0,0,2
6,5,6,0
0,3,1,4
1,7,5,5
1,4,1,5

75_Level_8_4_8_Trial_171_Move_2

2,0,1,2
3,1,0,4
5,3,1,7
7,7,2,4
6,5,6,2
0,3,1,4
1,7,5,5
1,4,1,5

75_Level_8_4_8_Trial_171_Move_3

2,0,0,2
3,0,1,4
5,3,2,7
7,7,2,4
6,5,6,2
0,3,1,4
1,7,5,5
1,4,1,5

75_Level_8_4_8_Trial_172_Move_0

4,3,3,0
4,1,2,0
0,7,6,1
7,1,3,4
2,0,3,1
4,5,0,3
4,3,1,4
0,6,1,5

75_Level_8_4_8_Trial_172_Move_1

4,3,0,0
4,1,1,0
0,7,2,1
7,1,3,4
2,0,2,1
4,5,6,0
4,3,1,4
0,6,1,5

75_Level_8_4_8_Trial_172_Move_2

4,0,1,2
4,3,0,0
0,7,2,0
7,1,3,4
2,0,2,1
4,5,6,0
4,3,1,4
0,6,1,5

75_Level_8_4_8_Trial_172_Move_3

4,0,1,2
4,3,1,2
0,7,2,0
7,1,3,4
2,0,2,1
4,5,6,0
4,3,1,4
0,6,1,5

75_Level_8_4_8_Trial_173_Move_0

4,7,5,7
7,5,3,1
6,6,4,6
2,3,1,6
5,3,4,7
0,4,6,5
1,7,6,4
2,7,1,3

75_Level_8_4_8_Trial_173_Move_1

0,1,2,7
4,7,5,1
7,5,3,4
2,3,1,6
5,3,4,7
0,4,6,5
1,7,6,4
2,7,1,3

75_Level_8_4_8_Trial_173_Move_2

0,0,2,7
4,1,5,1
7,2,5,4
2,1,1,6
5,7,4,7
0,4,6,5
1,7,6,4
2,7,1,3

75_Level_8_4_8_Trial_173_Move_3

0,0,2,7
4,1,5,1
7,2,5,4
2,0,1,6
5,1,4,7
0,2,6,5
1,1,6,4
2,4,1,3

75_Level_8_4_8_Trial_174_Move_0

3,7,6,5
1,3,7,4
4,3,2,0
7,2,1,6
3,6,4,1
1,2,6,3
0,5,7,1
4,5,4,6

75_Level_8_4_8_Trial_174_Move_1

7,0,6,5
1,1,7,4
4,2,2,0
7,2,1,6
3,6,4,1
1,2,6,3
0,5,7,1
4,5,4,6

75_Level_8_4_8_Trial_174_Move_2

7,0,6,5
1,1,7,4
4,2,2,0
7,0,1,6
3,1,4,1
1,6,6,3
0,5,7,1
4,5,4,6

75_Level_8_4_8_Trial_174_Move_3

7,0,1,2
1,0,6,5
4,1,7,4
7,2,2,0
3,0,4,6
1,6,6,3
0,5,7,1
4,5,4,6

75_Level_8_4_8_Trial_175_Move_0

0,6,2,7
5,1,3,3
7,2,6,5
1,0,1,7
5,2,0,5
7,4,1,4
4,0,7,6
2,3,2,2

75_Level_8_4_8_Trial_175_Move_1

0,0,1,2
5,6,2,7
7,1,3,3
1,2,6,5
5,0,1,7
7,2,0,5
4,4,1,4
3,0,7,6

75_Level_8_4_8_Trial_175_Move_2

0,1,2,2
0,0,1,7
5,6,2,3
7,1,3,5
1,2,6,7
5,0,1,5
7,2,0,1
3,0,7,6

75_Level_8_4_8_Trial_175_Move_3

0,0,2,2
0,1,1,7
5,2,2,3
7,1,3,5
1,0,6,7
5,6,1,5
7,1,2,1
3,2,7,6

75_Level_8_4_8_Trial_176_Move_0

3,5,5,4
7,7,3,2
3,4,0,3
7,3,6,7
6,6,2,0
0,3,2,7
6,6,7,4
2,4,5,4

75_Level_8_4_8_Trial_176_Move_1

0,1,2,4
3,5,5,2
7,7,3,3
3,4,0,7
7,3,2,0
0,3,2,7
6,6,7,4
2,4,5,4

75_Level_8_4_8_Trial_176_Move_2

0,0,2,4
3,1,5,2
7,2,3,3
4,1,0,7
7,5,2,0
0,7,2,7
6,6,7,4
2,4,5,4

75_Level_8_4_8_Trial_176_Move_3

0,0,1,2
3,0,2,4
7,1,5,2
4,2,3,3
7,1,0,7
0,5,2,0
6,6,2,4
2,4,5,4

75_Level_8_4_8_Trial_177_Move_0

6,5,7,5
0,0,3,2
6,5,4,5
3,7,6,1
6,5,7,3
7,5,3,3
7,2,6,1
0,1,4,4

75_Level_8_4_8_Trial_177_Move_1

6,0,7,5
0,1,3,2
6,2,4,5
3,5,6,1
6,0,7,3
7,7,3,3
7,2,6,1
0,1,4,4

75_Level_8_4_8_Trial_177_Move_2

0,1,2,5
6,0,7,2
0,1,3,5
6,2,4,1
3,5,6,3
6,0,3,3
7,2,6,1
0,1,4,4

75_Level_8_4_8_Trial_177_Move_3

0,1,2,5
1,6,7,2
2,1,3,5
6,2,4,1
3,5,6,3
6,0,3,3
7,2,6,1
0,1,4,4

75_Level_8_4_8_Trial_178_Move_0

7,7,2,2
3,0,5,3
5,0,2,5
4,5,3,0
4,7,6,4
7,2,5,6
0,7,2,0
5,4,0,6

75_Level_8_4_8_Trial_178_Move_1

7,0,2,2
3,1,5,3
5,2,2,5
4,7,3,0
4,0,6,4
2,0,5,6
0,5,2,0
5,4,0,6

75_Level_8_4_8_Trial_178_Move_2

7,0,2,2
3,1,5,3
5,2,2,5
4,0,3,0
4,1,6,4
2,2,5,6
5,7,2,0
5,4,0,6

75_Level_8_4_8_Trial_178_Move_3

0,1,2,2
7,0,2,3
3,1,5,5
5,2,2,0
4,0,3,4
4,1,6,6
5,7,5,0
5,4,0,6

75_Level_8_4_8_Trial_179_Move_0

4,6,7,5
0,3,5,7
2,0,4,0
0,3,1,1
2,4,2,1
3,7,6,5
6,7,4,7
1,1,4,3

75_Level_8_4_8_Trial_179_Move_1

4,6,7,5
0,3,5,7
1,2,4,0
2,3,1,1
2,4,2,1
3,7,6,5
6,7,4,7
1,1,4,3

75_Level_8_4_8_Trial_179_Move_2

0,6,7,5
1,3,5,7
2,1,4,0
4,3,1,1
0,4,2,1
3,7,6,5
6,7,4,7
1,1,4,3

75_Level_8_4_8_Trial_179_Move_3

0,0,1,2
1,6,7,5
2,3,5,7
4,3,4,0
0,4,2,1
3,7,6,5
6,7,4,7
1,1,4,3

75_Level_8_4_8_Trial_180_Move_0

5,0,4,0
6,6,5,0
5,5,4,7
2,2,6,1
1,7,1,3
2,6,5,3
1,3,4,7
7,4,0,5

75_Level_8_4_8_Trial_180_Move_1

0,1,2,0
5,0,4,0
6,6,4,7
2,2,6,1
1,7,1,3
2,6,5,3
1,3,4,7
7,4,0,5

75_Level_8_4_8_Trial_180_Move_2

0,1,2,0
0,1,2,0
5,0,4,7
2,2,4,1
1,7,1,3
2,6,5,3
1,3,4,7
7,4,0,5

75_Level_8_4_8_Trial_180_Move_3

0,1,2,0
1,1,2,0
2,5,4,7
2,2,4,1
1,7,1,3
2,6,5,3
1,3,4,7
7,4,0,5

75_Level_8_4_8_Trial_181_Move_0

1,7,0,7
3,6,5,6
1,4,7,5
0,6,4,3
7,0,1,5
3,7,5,2
2,6,7,0
7,4,6,6

75_Level_8_4_8_Trial_181_Move_1

1,0,1,2
3,7,0,7
1,6,5,6
0,4,7,5
7,6,4,3
3,0,1,5
2,7,5,2
7,4,7,0

75_Level_8_4_8_Trial_181_Move_2

0,1,2,2
1,0,1,7
3,7,0,6
1,6,5,5
0,4,7,3
7,6,4,5
3,0,1,2
2,4,5,0

75_Level_8_4_8_Trial_181_Move_3

0,1,2,2
0,0,2,7
3,7,0,6
1,6,5,5
0,4,7,3
7,6,4,5
3,0,1,2
2,4,5,0

75_Level_8_4_8_Trial_182_Move_0

3,4,2,0
4,7,3,2
2,7,7,1
1,1,3,3
7,1,3,1
5,0,6,7
6,7,1,5
4,6,1,7

75_Level_8_4_8_Trial_182_Move_1

3,4,0,0
4,7,1,2
2,7,2,1
1,1,2,3
7,1,7,1
5,0,6,7
6,7,1,5
4,6,1,7

75_Level_8_4_8_Trial_182_Move_2

3,4,0,0
4,7,1,1
2,7,2,1
1,1,0,3
7,1,7,1
5,0,6,7
6,7,1,5
4,6,1,7

75_Level_8_4_8_Trial_182_Move_3

3,4,0,0
4,7,1,1
2,7,2,2
1,1,0,0
7,1,7,3
5,0,6,7
6,7,1,5
4,6,1,7

75_Level_8_4_8_Trial_183_Move_0

7,4,3,2
5,4,7,5
0,7,0,5
3,5,7,2
2,5,2,1
2,4,3,5
4,3,6,0
3,5,2,2

75_Level_8_4_8_Trial_183_Move_1

7,4,0,2
5,4,1,5
0,0,2,5
3,5,3,2
2,5,2,1
2,4,3,5
4,3,6,0
3,5,2,2

75_Level_8_4_8_Trial_183_Move_2

7,4,0,2
5,4,1,5
0,0,2,5
3,5,0,3
2,5,1,1
2,4,3,5
4,3,6,0
3,5,2,2

75_Level_8_4_8_Trial_183_Move_3

0,1,2,2
7,4,0,5
5,4,1,5
3,5,2,3
2,5,1,1
2,4,3,5
4,3,6,0
3,5,2,2

75_Level_8_4_8_Trial_184_Move_0

3,6,4,4
2,7,0,5
2,2,5,1
4,7,3,5
7,5,1,0
3,0,7,6
2,5,7,1
4,2,6,4

75_Level_8_4_8_Trial_184_Move_1

3,6,4,0
2,7,0,1
2,2,1,2
4,7,3,4
7,5,1,0
3,0,7,6
2,5,7,1
4,2,6,4

75_Level_8_4_8_Trial_184_Move_2

0,1,2,0
3,6,4,1
2,7,0,1
4,7,3,4
7,5,1,0
3,0,7,6
2,5,7,1
4,2,6,4

75_Level_8_4_8_Trial_184_Move_3

0,0,2,0
3,1,4,1
2,2,0,1
4,1,3,4
5,6,1,0
3,0,7,6
2,5,7,1
4,2,6,4

75_Level_8_4_8_Trial_185_Move_0

7,5,4,1
3,3,6,5
4,0,1,6
6,2,5,2
2,5,0,6
6,7,5,7
1,3,3,7
4,2,2,0

75_Level_8_4_8_Trial_185_Move_1

7,5,0,1
3,3,1,5
4,0,2,6
6,2,4,2
2,0,6,6
6,7,1,7
1,3,3,7
4,2,2,0

75_Level_8_4_8_Trial_185_Move_2

7,0,1,2
3,5,0,1
4,3,1,5
6,0,4,6
2,0,6,6
6,7,1,7
1,3,3,7
4,2,2,0

75_Level_8_4_8_Trial_185_Move_3

7,0,0,2
3,5,1,0
4,3,2,5
6,0,4,6
2,0,6,6
6,7,1,7
1,3,3,7
4,2,2,0

75_Level_8_4_8_Trial_186_Move_0

3,1,6,5
5,7,2,5
3,4,1,3
2,5,1,7
3,6,3,4
0,1,4,3
2,6,3,7
3,0,7,4

75_Level_8_4_8_Trial_186_Move_1

3,1,0,5
5,7,1,5
3,4,2,3
2,5,6,7
3,6,2,4
0,1,1,4
2,6,1,7
3,0,7,4

75_Level_8_4_8_Trial_186_Move_2

3,1,0,0
5,7,1,1
3,4,2,2
2,5,6,5
3,6,2,5
0,1,1,3
2,6,1,7
3,0,7,7

75_Level_8_4_8_Trial_186_Move_3

3,0,1,2
5,7,0,0
3,4,2,2
2,5,6,5
3,6,2,5
0,1,1,3
2,6,1,7
3,0,7,7

75_Level_8_4_8_Trial_187_Move_0

2,4,1,0
6,5,7,1
3,2,4,7
7,4,6,2
5,2,7,3
1,3,4,3
0,6,6,7
1,5,1,6

75_Level_8_4_8_Trial_187_Move_1

2,0,1,2
6,4,1,0
3,5,7,1
7,2,4,7
5,4,6,2
1,2,7,3
0,3,4,3
1,5,1,7

75_Level_8_4_8_Trial_187_Move_2

2,0,0,2
6,4,1,0
3,5,2,7
7,2,4,7
5,4,6,2
1,2,7,3
0,3,4,3
1,5,1,7

75_Level_8_4_8_Trial_187_Move_3

2,0,1,2
6,4,1,2
3,5,2,7
7,2,4,7
5,4,6,2
1,2,7,3
0,3,4,3
1,5,1,7

75_Level_8_4_8_Trial_188_Move_0

2,2,5,6
2,1,5,3
3,0,0,7
6,5,4,4
3,0,3,2
4,2,7,0
7,5,3,7
0,1,0,7

75_Level_8_4_8_Trial_188_Move_1

2,2,5,0
2,1,5,1
3,0,0,2
6,5,4,6
3,0,3,3
4,2,0,7
7,5,3,4
0,1,0,2

75_Level_8_4_8_Trial_188_Move_2

2,0,1,2
2,2,5,0
3,1,5,1
6,0,0,2
0,5,4,6
4,2,0,7
7,5,3,4
0,1,0,2

75_Level_8_4_8_Trial_188_Move_3

0,1,2,2
2,0,1,0
2,2,5,1
3,1,5,2
6,5,4,6
4,2,0,7
7,5,3,4
0,1,0,2

75_Level_8_4_8_Trial_189_Move_0

0,5,0,4
2,5,6,5
1,3,6,2
3,4,5,4
2,2,3,6
7,4,5,3
0,5,7,2
7,0,5,2

75_Level_8_4_8_Trial_189_Move_1

0,5,0,4
2,5,1,5
1,3,2,2
3,4,0,4
2,2,6,6
7,4,6,3
0,7,5,2
7,0,3,2

75_Level_8_4_8_Trial_189_Move_2

0,5,0,4
1,5,1,5
2,3,2,2
0,4,0,4
2,2,6,6
1,4,6,3
3,0,5,2
2,0,3,2

75_Level_8_4_8_Trial_189_Move_3

0,0,1,2
1,5,0,4
3,5,1,5
0,4,0,4
2,2,6,6
1,4,6,3
3,0,5,2
2,0,3,2

75_Level_8_4_8_Trial_190_Move_0

7,3,6,7
7,6,5,5
0,6,1,1
4,7,2,4
4,4,7,6
6,1,3,7
1,3,0,5
0,6,2,1

75_Level_8_4_8_Trial_190_Move_1

7,0,3,7
7,1,5,5
0,2,1,1
4,7,2,4
4,4,7,6
6,1,3,7
1,3,0,5
0,6,2,1

75_Level_8_4_8_Trial_190_Move_2

7,0,1,2
7,0,3,7
0,2,5,5
4,7,2,4
4,4,7,6
6,1,3,7
1,3,0,5
0,6,2,1

75_Level_8_4_8_Trial_190_Move_3

7,0,1,2
7,1,3,7
2,2,5,5
4,7,2,4
4,4,7,6
6,1,3,7
1,3,0,5
0,6,2,1

75_Level_8_4_8_Trial_191_Move_0

3,1,2,4
4,7,1,4
6,5,3,5
4,6,2,0
4,3,5,1
7,5,2,7
3,6,4,1
0,4,6,2

75_Level_8_4_8_Trial_191_Move_1

0,1,2,4
1,7,1,4
2,5,3,5
3,6,2,0
6,3,5,1
7,5,2,7
3,6,4,1
0,4,6,2

75_Level_8_4_8_Trial_191_Move_2

0,1,2,4
0,7,2,4
2,5,3,5
3,6,2,0
6,3,5,1
7,5,2,7
3,6,4,1
0,4,6,2

75_Level_8_4_8_Trial_191_Move_3

0,1,0,4
0,7,1,4
2,5,2,5
3,6,3,0
6,3,5,1
7,5,2,7
3,6,4,1
0,4,6,2

75_Level_8_4_8_Trial_192_Move_0

1,7,0,1
6,6,1,3
7,5,2,6
7,3,0,3
4,7,1,2
6,5,7,5
2,6,2,4
4,1,3,7

75_Level_8_4_8_Trial_192_Move_1

0,7,0,1
1,6,1,3
2,5,2,6
1,3,0,3
6,4,1,2
6,5,7,5
2,6,2,4
4,1,3,7

75_Level_8_4_8_Trial_192_Move_2

0,7,0,1
1,6,1,3
2,5,2,6
0,3,0,3
1,4,1,2
2,5,7,5
1,2,2,4
4,1,3,7

75_Level_8_4_8_Trial_192_Move_3

0,1,2,1
0,7,0,3
1,6,1,6
2,5,2,3
0,3,0,2
1,4,1,5
1,5,7,4
4,1,3,7

75_Level_8_4_8_Trial_193_Move_0

1,4,0,5
4,7,5,5
6,7,2,0
0,3,4,6
6,2,7,7
2,5,3,2
7,6,2,5
5,3,2,4

75_Level_8_4_8_Trial_193_Move_1

1,4,0,5
4,7,1,5
6,7,2,0
0,3,0,6
6,2,5,7
2,5,2,3
7,6,4,5
5,3,7,4

75_Level_8_4_8_Trial_193_Move_2

0,1,2,5
1,4,0,5
4,7,1,0
6,7,2,6
0,3,0,7
6,5,5,3
7,6,4,5
5,3,7,4

75_Level_8_4_8_Trial_193_Move_3

0,0,1,2
1,1,2,5
4,4,0,5
6,7,1,0
0,7,2,6
6,3,0,7
7,6,4,3
5,3,7,4

75_Level_8_4_8_Trial_194_Move_0

7,5,1,3
1,4,3,3
2,0,4,7
2,1,5,3
0,3,4,7
7,3,1,6
1,4,6,7
5,6,2,3

75_Level_8_4_8_Trial_194_Move_1

7,5,1,0
1,4,3,1
2,0,4,2
2,1,5,7
0,3,4,7
7,3,1,6
1,4,6,7
5,6,2,3

75_Level_8_4_8_Trial_194_Move_2

7,5,1,0
1,4,3,1
2,0,4,2
2,1,5,0
0,3,4,1
7,3,1,2
1,4,6,6
5,6,2,3

75_Level_8_4_8_Trial_194_Move_3

7,0,1,2
1,5,1,0
2,4,3,1
2,0,4,2
0,1,5,0
7,3,4,1
1,3,1,2
5,4,2,3

75_Level_8_4_8_Trial_195_Move_0

0,5,6,6
6,7,2,7
6,5,4,2
7,5,0,4
0,1,2,5
5,3,4,0
3,1,5,4
7,6,0,3

75_Level_8_4_8_Trial_195_Move_1

0,0,6,6
6,1,2,7
6,2,4,2
7,7,0,4
0,1,2,5
5,3,4,0
3,1,5,4
7,6,0,3

75_Level_8_4_8_Trial_195_Move_2

0,0,1,2
6,0,6,6
6,1,4,7
7,7,0,4
0,1,2,5
5,3,4,0
3,1,5,4
7,6,0,3

75_Level_8_4_8_Trial_195_Move_3

0,0,1,2
0,0,1,2
6,1,4,7
7,7,0,4
0,1,2,5
5,3,4,0
3,1,5,4
7,6,0,3

75_Level_8_4_8_Trial_196_Move_0

7,0,4,6
4,2,4,1
7,3,2,7
5,5,1,4
0,5,0,5
7,6,6,5
7,6,5,1
3,5,2,7

75_Level_8_4_8_Trial_196_Move_1

7,0,4,0
4,2,4,1
7,3,2,2
5,5,1,6
0,5,0,1
7,6,6,7
7,6,1,4
3,5,2,7

75_Level_8_4_8_Trial_196_Move_2

7,0,1,2
4,0,4,0
7,3,4,1
5,5,1,6
0,5,0,1
7,6,6,7
7,6,1,4
3,5,2,7

75_Level_8_4_8_Trial_196_Move_3

7,0,1,0
4,0,4,1
7,3,4,2
5,5,6,2
0,5,0,0
7,6,6,7
7,6,1,4
3,5,2,7

75_Level_8_4_8_Trial_197_Move_0

3,2,4,5
1,4,0,6
0,2,4,1
2,5,3,7
7,4,2,0
5,1,1,3
0,4,5,5
2,3,1,7

75_Level_8_4_8_Trial_197_Move_1

3,2,0,5
1,0,1,6
0,2,2,1
2,5,3,7
7,4,2,0
5,1,1,3
0,4,5,5
2,3,1,7

75_Level_8_4_8_Trial_197_Move_2

0,1,2,5
3,2,0,6
1,0,1,1
0,5,3,7
7,4,2,0
5,1,1,3
0,4,5,5
2,3,1,7

75_Level_8_4_8_Trial_197_Move_3

0,0,1,2
3,1,2,5
0,2,0,6
0,5,3,7
7,4,2,0
5,1,1,3
0,4,5,5
2,3,1,7

75_Level_8_4_8_Trial_198_Move_0

6,6,4,4
1,6,7,2
2,7,5,2
4,0,2,0
2,1,3,0
5,5,6,3
6,0,2,5
3,0,4,2

75_Level_8_4_8_Trial_198_Move_1

6,6,4,0
1,6,7,1
2,7,5,2
4,0,0,4
2,1,3,0
5,5,6,3
6,0,2,5
3,0,4,2

75_Level_8_4_8_Trial_198_Move_2

6,0,1,2
1,6,4,0
2,6,7,1
4,7,5,2
2,1,3,4
5,5,6,3
6,0,2,5
3,0,4,2

75_Level_8_4_8_Trial_198_Move_3

0,0,1,2
1,1,4,0
2,2,7,1
4,7,5,2
2,1,3,4
5,5,6,3
6,0,2,5
3,0,4,2

75_Level_8_4_8_Trial_199_Move_0

2,6,3,7
0,3,2,0
6,0,1,3
5,3,0,5
2,1,1,6
5,5,1,6
6,2,0,4
6,1,6,4

75_Level_8_4_8_Trial_199_Move_1

2,6,0,7
0,3,1,0
6,0,2,3
5,3,3,5
2,1,2,6
5,5,0,6
6,2,0,4
6,1,6,4

75_Level_8_4_8_Trial_199_Move_2

2,0,1,2
0,6,0,7
6,3,1,0
5,0,2,5
2,1,2,6
5,5,0,6
6,2,0,4
6,1,6,4

75_Level_8_4_8_Trial_199_Move_3

0,1,2,2
2,6,1,7
6,3,1,0
5,0,2,5
2,1,2,6
5,5,0,6
6,2,0,4
6,1,6,4

75_Level_8_4_8_Trial_200_Move_0

1,0,0,7
0,6,5,4
3,1,7,7
2,6,7,1
7,2,3,3
1,0,0,6
5,0,1,1
6,4,6,5

75_Level_8_4_8_Trial_200_Move_1

0,1,2,7
1,6,5,4
3,1,7,7
2,6,7,1
7,2,3,3
1,0,0,6
5,0,1,1
6,4,6,5

75_Level_8_4_8_Trial_200_Move_2

0,0,2,7
6,1,5,4
3,2,7,7
2,6,7,1
7,2,3,3
1,0,0,6
5,0,1,1
6,4,6,5

75_Level_8_4_8_Trial_200_Move_3

0,0,2,7
6,1,5,4
3,2,7,7
6,0,7,1
7,1,3,3
1,0,0,6
5,0,1,1
6,4,6,5

75_Level_8_4_8_Trial_201_Move_0

4,5,1,4
2,3,6,1
6,6,0,2
0,5,0,4
1,4,1,6
1,3,5,1
6,7,2,4
6,1,5,3

75_Level_8_4_8_Trial_201_Move_1

0,1,2,4
4,5,1,1
2,3,0,2
0,5,0,4
1,4,1,6
1,3,5,1
6,7,2,4
6,1,5,3

75_Level_8_4_8_Trial_201_Move_2

0,0,1,2
4,5,2,4
2,3,0,2
0,5,0,4
1,4,1,6
1,3,5,1
6,7,2,4
6,1,5,3

75_Level_8_4_8_Trial_201_Move_3

0,0,1,0
4,5,4,1
2,3,0,2
0,5,0,4
1,4,1,6
1,3,5,1
6,7,2,4
6,1,5,3

75_Level_8_4_8_Trial_202_Move_0

1,2,1,6
7,5,6,3
0,0,2,3
6,2,0,5
4,3,5,1
6,2,7,0
0,4,5,7
5,1,1,3

75_Level_8_4_8_Trial_202_Move_1

0,1,2,6
1,2,1,3
7,5,6,3
6,2,2,5
4,3,5,1
6,2,7,0
0,4,5,7
5,1,1,3

75_Level_8_4_8_Trial_202_Move_2

0,1,2,6
0,2,2,3
7,5,6,3
6,2,2,5
4,3,5,1
6,2,7,0
0,4,5,7
5,1,1,3

75_Level_8_4_8_Trial_202_Move_3

0,1,0,6
0,2,1,3
7,5,2,3
6,2,6,5
4,3,5,1
6,2,7,0
0,4,5,7
5,1,1,3

75_Level_8_4_8_Trial_203_Move_0

4,4,5,6
0,5,6,0
4,0,7,4
1,4,3,7
6,2,6,6
3,0,5,1
0,7,3,0
4,2,4,3

75_Level_8_4_8_Trial_203_Move_1

4,0,1,2
0,4,5,6
4,5,6,0
1,0,7,4
2,4,3,7
3,0,5,1
0,7,3,0
4,2,4,3

75_Level_8_4_8_Trial_203_Move_2

0,0,1,2
1,0,5,6
2,5,6,0
1,0,7,4
2,4,3,7
3,0,5,1
0,7,3,0
4,2,4,3

75_Level_8_4_8_Trial_203_Move_3

0,0,1,2
1,1,5,6
2,2,6,0
1,5,7,4
2,4,3,7
3,0,5,1
0,7,3,0
4,2,4,3

75_Level_8_4_8_Trial_204_Move_0

4,1,2,1
7,2,1,4
1,4,6,0
6,0,2,3
2,4,1,5
2,2,0,0
5,5,1,6
4,0,7,7

75_Level_8_4_8_Trial_204_Move_1

4,0,1,2
7,2,2,4
1,4,6,0
6,0,2,3
2,4,1,5
2,2,0,0
5,5,1,6
4,0,7,7

75_Level_8_4_8_Trial_204_Move_2

4,0,1,2
7,0,1,4
1,4,6,0
6,0,2,3
2,4,1,5
2,2,0,0
5,5,1,6
4,0,7,7

75_Level_8_4_8_Trial_204_Move_3

4,0,1,2
7,1,1,4
1,2,6,0
6,4,2,3
2,4,1,5
2,2,0,0
5,5,1,6
4,0,7,7

75_Level_8_4_8_Trial_205_Move_0

2,1,3,7
6,4,5,3
4,5,3,1
1,2,1,6
7,3,3,6
5,3,4,4
0,6,6,1
1,1,0,0

75_Level_8_4_8_Trial_205_Move_1

2,1,0,7
6,4,1,5
4,5,2,1
1,2,1,6
7,3,3,6
5,3,4,4
0,6,6,1
1,1,0,0

75_Level_8_4_8_Trial_205_Move_2

2,1,0,7
6,4,1,5
4,5,2,2
1,2,0,6
7,3,3,6
5,3,4,4
0,6,6,1
1,1,0,0

75_Level_8_4_8_Trial_205_Move_3

2,0,1,2
6,1,0,7
4,4,1,5
1,5,0,6
7,3,3,6
5,3,4,4
0,6,6,1
1,1,0,0

75_Level_8_4_8_Trial_206_Move_0

4,6,1,4
6,0,4,2
4,7,3,3
1,4,1,1
0,0,1,4
5,6,7,4
4,1,5,6
1,4,3,1

75_Level_8_4_8_Trial_206_Move_1

4,0,1,2
6,6,1,4
4,0,4,2
4,7,3,3
0,0,1,4
5,6,7,4
4,1,5,6
1,4,3,1

75_Level_8_4_8_Trial_206_Move_2

6,0,1,2
0,6,1,4
1,0,4,2
2,7,3,3
0,0,1,4
5,6,7,4
4,1,5,6
1,4,3,1

75_Level_8_4_8_Trial_206_Move_3

6,0,1,2
6,1,1,4
1,2,4,2
2,7,3,3
0,0,1,4
5,6,7,4
4,1,5,6
1,4,3,1

75_Level_8_4_8_Trial_207_Move_0

0,2,3,1
6,6,4,5
6,0,5,1
0,2,4,5
7,5,6,7
6,0,3,4
6,3,7,0
1,0,5,6

75_Level_8_4_8_Trial_207_Move_1

0,2,3,0
6,6,4,1
6,0,1,2
0,2,4,1
7,5,6,7
6,0,3,4
6,3,7,0
1,0,5,6

75_Level_8_4_8_Trial_207_Move_2

0,2,3,0
6,6,4,1
6,0,2,2
0,2,4,0
7,5,6,7
6,0,3,4
6,3,7,0
1,0,5,6

75_Level_8_4_8_Trial_207_Move_3

0,0,1,2
6,2,3,0
6,6,4,1
0,0,4,0
7,5,6,7
6,0,3,4
6,3,7,0
1,0,5,6

75_Level_8_4_8_Trial_208_Move_0

6,5,5,4
0,4,2,3
5,3,3,6
4,7,0,7
3,2,4,0
3,1,3,4
4,4,7,7
6,3,2,6

75_Level_8_4_8_Trial_208_Move_1

6,0,1,2
0,5,5,4
5,4,2,6
4,7,0,7
3,2,4,0
3,1,3,4
4,4,7,7
6,3,2,6

75_Level_8_4_8_Trial_208_Move_2

0,1,2,2
6,0,1,4
0,4,2,6
4,7,0,7
3,2,4,0
3,1,3,4
4,4,7,7
6,3,2,6

75_Level_8_4_8_Trial_208_Move_3

0,1,2,2
1,6,1,4
2,4,2,6
4,7,0,7
3,2,4,0
3,1,3,4
4,4,7,7
6,3,2,6

75_Level_8_4_8_Trial_209_Move_0

4,5,0,4
0,0,1,3
5,4,4,0
7,7,6,2
3,3,4,1
3,7,6,0
4,5,4,2
0,1,6,7

75_Level_8_4_8_Trial_209_Move_1

0,1,2,4
4,5,1,3
5,4,4,0
7,7,6,2
3,3,4,1
3,7,6,0
4,5,4,2
0,1,6,7

75_Level_8_4_8_Trial_209_Move_2

0,1,2,4
0,1,2,3
5,5,1,0
7,7,6,2
3,3,4,1
3,7,6,0
4,5,4,2
0,1,6,7

75_Level_8_4_8_Trial_209_Move_3

0,0,2,4
0,1,2,3
5,2,5,0
7,7,6,2
3,3,4,1
3,7,6,0
4,5,4,2
0,1,6,7

75_Level_8_4_8_Trial_210_Move_0

2,4,7,5
6,1,4,4
3,3,2,1
1,1,5,5
3,0,0,5
5,6,6,1
5,5,6,2
1,3,7,7

75_Level_8_4_8_Trial_210_Move_1

2,0,1,2
6,1,7,5
3,3,2,1
1,1,5,5
3,0,0,5
5,6,6,1
5,5,6,2
1,3,7,7

75_Level_8_4_8_Trial_210_Move_2

2,0,1,0
6,1,7,1
3,3,2,2
1,1,5,2
3,0,0,1
5,6,6,1
5,5,6,2
1,3,7,7

75_Level_8_4_8_Trial_210_Move_3

2,0,1,2
6,0,7,0
3,3,2,2
1,1,5,2
3,0,0,1
5,6,6,1
5,5,6,2
1,3,7,7

75_Level_8_4_8_Trial_211_Move_0

2,6,5,1
2,5,4,0
3,7,7,5
0,6,1,0
3,7,1,4
6,4,3,6
5,5,4,6
0,6,5,2

75_Level_8_4_8_Trial_211_Move_1

0,1,2,1
2,6,5,0
2,5,4,5
3,7,7,0
0,6,1,4
3,7,1,6
6,4,3,6
0,6,4,2

75_Level_8_4_8_Trial_211_Move_2

0,0,1,2
2,1,2,1
2,6,4,0
3,7,7,0
0,6,1,4
3,7,1,6
6,4,3,6
0,6,4,2

75_Level_8_4_8_Trial_211_Move_3

0,0,1,2
2,0,2,2
2,6,4,0
3,7,7,0
0,6,1,4
3,7,1,6
6,4,3,6
0,6,4,2

75_Level_8_4_8_Trial_212_Move_0

6,1,2,2
0,3,5,3
2,5,5,6
0,3,6,4
1,0,4,2
7,3,1,4
4,5,5,7
4,2,6,1

75_Level_8_4_8_Trial_212_Move_1

6,1,2,0
0,3,5,1
2,5,5,2
0,3,6,2
1,0,2,3
7,3,1,6
4,5,5,7
4,2,6,1

75_Level_8_4_8_Trial_212_Move_2

6,1,2,0
0,3,5,1
2,5,5,2
0,3,6,0
1,0,3,1
7,3,1,6
4,5,5,7
4,2,6,1

75_Level_8_4_8_Trial_212_Move_3

6,0,2,0
0,1,5,1
2,2,5,2
0,1,6,0
1,3,0,1
7,5,1,6
4,5,5,7
4,2,6,1

75_Level_8_4_8_Trial_213_Move_0

1,0,5,5
7,1,2,6
6,5,0,5
5,2,6,7
4,2,0,1
2,3,6,2
1,4,4,7
5,7,6,1

75_Level_8_4_8_Trial_213_Move_1

1,0,5,5
7,1,2,6
6,2,0,5
5,0,6,7
4,1,0,1
3,5,6,2
1,4,4,7
5,7,6,1

75_Level_8_4_8_Trial_213_Move_2

1,0,0,5
7,1,1,6
6,2,2,5
5,6,5,7
4,1,2,1
3,5,6,2
1,4,4,7
5,7,6,1

75_Level_8_4_8_Trial_213_Move_3

0,1,2,5
7,0,0,6
6,2,2,5
5,6,5,7
4,1,2,1
3,5,6,2
1,4,4,7
5,7,6,1

75_Level_8_4_8_Trial_214_Move_0

3,6,6,2
5,4,7,0
0,2,3,4
4,7,1,5
3,0,4,6
3,6,0,3
1,0,3,2
0,7,4,4

75_Level_8_4_8_Trial_214_Move_1

3,0,6,2
5,1,7,0
0,2,3,4
4,6,1,5
3,4,4,6
3,2,6,3
1,7,3,2
0,7,4,4

75_Level_8_4_8_Trial_214_Move_2

0,1,2,2
3,0,6,0
5,1,7,4
0,2,3,5
3,6,1,6
3,2,6,3
1,7,3,2
0,7,4,4

75_Level_8_4_8_Trial_214_Move_3

0,0,1,2
3,1,2,2
5,0,6,0
0,1,7,4
3,2,3,5
3,2,1,3
1,7,3,2
0,7,4,4

75_Level_8_4_8_Trial_215_Move_0

7,3,6,1
5,7,3,6
0,6,3,7
4,7,2,0
5,2,1,7
1,3,5,5
7,3,0,4
2,1,2,1

75_Level_8_4_8_Trial_215_Move_1

7,6,0,1
5,7,1,6
0,6,2,7
4,7,2,0
5,2,1,7
1,3,5,5
7,3,0,4
2,1,2,1

75_Level_8_4_8_Trial_215_Move_2

7,6,0,1
5,7,1,6
0,6,2,7
4,7,0,0
5,1,1,7
1,3,5,5
7,3,0,4
2,1,2,1

75_Level_8_4_8_Trial_215_Move_3

0,1,2,1
7,6,0,6
5,7,1,7
0,6,2,0
4,7,0,7
5,3,5,5
7,3,0,4
2,1,2,1

75_Level_8_4_8_Trial_216_Move_0

1,2,6,6
3,4,2,2
3,0,6,3
4,6,1,2
4,5,2,6
1,0,0,5
5,3,6,3
2,4,6,1

75_Level_8_4_8_Trial_216_Move_1

1,0,1,2
3,4,6,6
3,0,6,3
4,6,1,2
4,5,2,6
1,0,0,5
5,3,6,3
2,4,6,1

75_Level_8_4_8_Trial_216_Move_2

1,0,0,2
3,4,1,6
3,0,2,3
4,1,1,2
4,5,2,6
1,0,0,5
5,3,6,3
2,4,6,1

75_Level_8_4_8_Trial_216_Move_3

1,0,0,2
3,4,1,6
3,0,2,3
4,1,0,1
4,5,1,6
1,0,0,5
5,3,6,3
2,4,6,1

75_Level_8_4_8_Trial_217_Move_0

6,4,7,4
5,3,7,1
2,1,4,4
6,5,3,3
6,4,0,6
3,7,6,7
7,0,5,4
6,4,4,7

75_Level_8_4_8_Trial_217_Move_1

6,0,1,2
5,4,7,4
2,3,7,1
6,1,4,4
6,5,3,3
3,4,0,6
7,7,6,7
6,0,5,7

75_Level_8_4_8_Trial_217_Move_2

0,1,2,2
6,0,1,4
5,4,7,1
2,3,7,4
6,1,4,3
6,5,3,6
3,4,0,6
6,0,5,7

75_Level_8_4_8_Trial_217_Move_3

0,1,2,2
1,0,1,4
2,4,7,1
0,3,7,4
6,1,4,3
5,5,3,6
2,4,0,6
3,0,5,7

75_Level_8_4_8_Trial_218_Move_0

7,3,2,7
0,1,7,2
0,4,3,3
1,2,0,3
5,5,7,5
2,3,4,0
6,3,4,6
5,5,1,6

75_Level_8_4_8_Trial_218_Move_1

0,1,2,7
7,3,2,2
0,1,7,3
0,4,3,3
1,2,0,7
2,3,4,0
6,3,4,6
5,5,1,6

75_Level_8_4_8_Trial_218_Move_2

7,1,2,7
0,3,2,2
1,1,7,3
2,4,3,3
1,2,0,7
2,3,4,0
6,3,4,6
5,5,1,6

75_Level_8_4_8_Trial_218_Move_3

0,1,2,7
1,3,2,2
2,1,7,3
7,4,3,3
0,1,0,7
1,3,4,0
6,3,4,6
5,5,1,6

75_Level_8_4_8_Trial_219_Move_0

2,0,7,6
2,3,3,5
1,4,5,6
6,2,7,0
1,7,1,7
5,4,6,3
6,3,2,0
1,4,5,0

75_Level_8_4_8_Trial_219_Move_1

2,0,1,2
2,0,7,6
1,3,3,5
6,4,5,6
1,2,1,0
5,4,6,3
6,3,2,0
1,4,5,0

75_Level_8_4_8_Trial_219_Move_2

2,0,1,0
2,0,7,1
1,3,3,2
6,4,5,2
1,2,1,6
5,4,6,5
6,3,2,6
1,4,5,3

75_Level_8_4_8_Trial_219_Move_3

2,0,1,0
2,0,7,1
1,3,3,2
6,4,5,0
1,2,1,1
5,4,5,2
6,3,2,2
1,4,5,3

75_Level_8_4_8_Trial_220_Move_0

1,0,0,4
5,6,7,7
4,7,1,2
3,3,1,0
3,2,7,5
0,2,0,7
4,1,0,1
7,1,2,7

75_Level_8_4_8_Trial_220_Move_1

1,0,1,2
5,0,0,4
4,6,1,2
3,3,1,0
3,2,7,5
0,2,0,7
4,1,0,1
7,1,2,7

75_Level_8_4_8_Trial_220_Move_2

1,0,0,2
5,0,1,4
4,6,2,2
3,3,0,0
3,2,7,5
0,2,0,7
4,1,0,1
7,1,2,7

75_Level_8_4_8_Trial_220_Move_3

1,0,0,2
5,0,1,4
4,6,2,2
3,3,0,0
3,2,1,5
0,2,2,7
4,1,7,1
7,1,2,7

75_Level_8_4_8_Trial_221_Move_0

5,1,3,4
1,1,3,6
0,6,0,5
4,1,2,2
4,6,4,2
3,3,5,1
0,2,0,4
5,6,4,0

75_Level_8_4_8_Trial_221_Move_1

5,0,3,4
1,1,3,6
0,2,0,5
4,6,2,2
4,6,4,2
3,3,5,1
0,2,0,4
5,6,4,0

75_Level_8_4_8_Trial_221_Move_2

5,0,1,2
1,0,3,4
0,1,3,6
4,6,0,5
4,6,4,2
3,3,5,1
0,2,0,4
5,6,4,0

75_Level_8_4_8_Trial_221_Move_3

5,0,1,2
1,1,3,4
1,2,3,6
4,6,0,5
4,6,4,2
3,3,5,1
0,2,0,4
5,6,4,0

75_Level_8_4_8_Trial_222_Move_0

4,5,4,5
6,6,4,4
1,0,6,7
5,3,3,7
5,3,5,0
4,2,0,2
6,1,4,6
1,1,6,4

75_Level_8_4_8_Trial_222_Move_1

0,1,2,5
4,5,4,4
1,0,4,7
5,3,3,7
5,3,5,0
4,2,0,2
6,1,4,6
1,1,6,4

75_Level_8_4_8_Trial_222_Move_2

0,0,1,2
5,1,2,5
1,0,4,7
5,3,3,7
5,3,5,0
4,2,0,2
6,1,4,6
1,1,6,4

75_Level_8_4_8_Trial_222_Move_3

0,0,1,2
1,1,2,5
2,0,4,7
0,3,3,7
1,3,5,0
4,2,0,2
6,1,4,6
1,1,6,4

75_Level_8_4_8_Trial_223_Move_0

1,2,6,3
7,0,3,5
5,3,6,0
7,2,5,0
6,1,4,5
4,1,0,6
2,6,6,0
2,2,7,1

75_Level_8_4_8_Trial_223_Move_1

1,0,1,2
7,2,6,3
5,0,3,5
7,3,6,0
6,2,5,0
4,1,4,5
2,1,0,0
2,2,7,1

75_Level_8_4_8_Trial_223_Move_2

1,0,1,0
7,2,6,1
5,0,3,2
7,3,6,2
6,2,5,3
4,1,4,5
2,1,0,5
2,2,7,1

75_Level_8_4_8_Trial_223_Move_3

1,0,1,0
7,2,6,1
5,0,3,2
7,3,6,0
6,2,3,1
4,1,4,2
2,1,0,2
2,2,7,1

75_Level_8_4_8_Trial_224_Move_0

5,4,4,1
7,6,3,0
5,7,3,3
3,0,5,5
5,3,1,7
0,2,7,0
4,1,7,2
5,3,5,1

75_Level_8_4_8_Trial_224_Move_1

5,4,0,1
7,6,1,0
5,7,2,3
3,0,4,5
5,3,3,1
0,2,3,0
4,1,5,2
5,3,5,1

75_Level_8_4_8_Trial_224_Move_2

0,1,2,1
5,4,0,0
7,6,1,3
5,7,2,5
5,0,4,1
0,2,3,0
4,1,5,2
5,3,5,1

75_Level_8_4_8_Trial_224_Move_3

0,1,2,1
1,4,0,0
2,6,1,3
0,7,2,5
7,0,4,1
0,2,3,0
4,1,5,2
5,3,5,1

75_Level_8_4_8_Trial_225_Move_0

1,0,4,6
7,2,7,0
7,1,5,5
4,2,2,4
0,5,7,6
3,2,5,5
7,4,1,3
5,6,0,5

75_Level_8_4_8_Trial_225_Move_1

1,0,1,2
7,0,4,6
7,2,7,0
4,1,5,5
0,2,2,4
3,2,7,6
7,4,1,3
5,6,0,5

75_Level_8_4_8_Trial_225_Move_2

1,0,1,2
7,1,4,6
7,2,7,0
4,0,5,5
0,0,2,4
3,1,7,6
7,4,1,3
5,6,0,5

75_Level_8_4_8_Trial_225_Move_3

0,1,2,2
7,0,4,6
7,2,7,0
4,0,5,5
0,0,2,4
3,1,7,6
7,4,1,3
5,6,0,5

75_Level_8_4_8_Trial_226_Move_0

5,1,2,6
1,6,5,2
7,0,2,0
1,3,7,5
5,5,0,2
2,0,4,4
6,2,4,5
1,3,3,5

75_Level_8_4_8_Trial_226_Move_1

5,1,0,6
1,6,1,5
7,0,2,0
1,3,7,5
5,5,0,2
2,0,4,4
6,2,4,5
1,3,3,5

75_Level_8_4_8_Trial_226_Move_2

0,1,2,6
5,6,0,5
7,0,2,0
1,3,7,5
5,5,0,2
2,0,4,4
6,2,4,5
1,3,3,5

75_Level_8_4_8_Trial_226_Move_3

0,0,1,2
5,1,2,6
7,6,2,5
1,3,7,5
5,5,0,2
2,0,4,4
6,2,4,5
1,3,3,5

75_Level_8_4_8_Trial_227_Move_0

1,4,4,0
5,6,7,3
4,4,2,6
2,3,2,5
0,1,5,6
6,5,5,4
2,1,1,0
0,0,3,5

75_Level_8_4_8_Trial_227_Move_1

1,4,0,0
5,6,1,3
4,4,2,6
2,3,4,2
0,1,7,6
6,5,2,4
2,1,1,0
0,0,3,5

75_Level_8_4_8_Trial_227_Move_2

0,1,2,0
1,4,0,3
5,6,1,6
2,3,2,2
0,1,7,6
6,5,2,4
2,1,1,0
0,0,3,5

75_Level_8_4_8_Trial_227_Move_3

0,0,1,2
1,1,2,0
5,4,0,3
3,6,1,6
0,1,7,6
6,5,2,4
2,1,1,0
0,0,3,5

75_Level_8_4_8_Trial_228_Move_0

6,5,2,0
2,6,1,3
5,7,0,4
0,6,3,5
7,0,1,2
6,5,1,7
1,0,0,4
4,0,7,3

75_Level_8_4_8_Trial_228_Move_1

6,0,2,0
2,1,1,3
5,2,0,4
0,5,3,5
7,6,1,2
6,7,1,7
1,6,0,4
4,5,7,3

75_Level_8_4_8_Trial_228_Move_2

6,0,2,0
2,1,1,3
5,2,0,4
0,0,3,5
7,1,1,2
7,2,1,7
1,5,0,4
4,5,7,3

75_Level_8_4_8_Trial_228_Move_3

0,1,2,0
6,0,2,3
2,1,1,4
5,2,3,5
7,1,1,2
7,2,1,7
1,5,0,4
4,5,7,3

75_Level_8_4_8_Trial_229_Move_0

3,5,2,7
1,0,7,1
1,4,5,0
0,0,2,7
2,4,2,4
6,5,0,1
4,2,2,4
7,6,0,7

75_Level_8_4_8_Trial_229_Move_1

3,5,0,7
1,0,1,1
1,4,2,0
0,0,2,7
2,4,7,4
6,5,5,1
4,2,0,4
7,6,0,7

75_Level_8_4_8_Trial_229_Move_2

3,0,1,2
0,5,0,7
1,4,2,0
0,0,2,7
2,4,7,4
6,5,5,1
4,2,0,4
7,6,0,7

75_Level_8_4_8_Trial_229_Move_3

0,1,2,2
3,5,1,7
1,4,2,0
0,0,2,7
2,4,7,4
6,5,5,1
4,2,0,4
7,6,0,7

75_Level_8_4_8_Trial_230_Move_0

6,0,4,1
6,1,5,4
7,7,6,2
4,7,2,3
4,5,4,2
6,6,0,3
3,4,5,1
7,1,3,4

75_Level_8_4_8_Trial_230_Move_1

6,0,4,0
6,1,5,1
7,7,6,2
4,7,3,1
4,5,4,4
6,6,0,3
3,4,5,1
7,1,3,4

75_Level_8_4_8_Trial_230_Move_2

6,0,1,2
6,0,4,0
7,1,5,1
4,7,6,2
5,7,3,1
6,6,0,3
3,4,5,1
7,1,3,4

75_Level_8_4_8_Trial_230_Move_3

6,0,1,2
6,1,4,0
1,2,5,1
4,0,6,2
5,0,3,1
6,6,0,3
3,4,5,1
7,1,3,4

75_Level_8_4_8_Trial_231_Move_0

5,7,4,7
4,7,1,3
1,0,6,7
7,6,2,0
3,2,5,1
1,3,6,2
3,7,1,3
2,0,0,5

75_Level_8_4_8_Trial_231_Move_1

0,7,4,7
1,7,1,3
2,0,6,7
5,6,2,0
4,2,5,1
1,1,6,2
7,7,1,3
2,0,0,5

75_Level_8_4_8_Trial_231_Move_2

0,1,2,7
0,7,4,3
1,7,1,7
2,0,6,0
5,6,2,1
4,2,5,2
7,7,6,3
2,0,0,5

75_Level_8_4_8_Trial_231_Move_3

0,0,1,2
0,1,2,7
1,7,4,3
2,7,1,7
5,0,6,0
4,6,5,1
7,7,6,3
2,0,0,5

75_Level_8_4_8_Trial_232_Move_0

7,4,6,0
1,5,1,5
1,6,1,4
0,7,5,2
5,2,7,6
1,6,6,1
4,1,5,4
4,7,0,3

75_Level_8_4_8_Trial_232_Move_1

7,0,1,2
1,4,6,0
1,5,1,5
0,6,1,4
5,7,5,2
1,2,7,1
4,1,5,4
4,7,0,3

75_Level_8_4_8_Trial_232_Move_2

7,0,0,2
1,4,1,0
1,5,2,5
0,6,6,4
5,7,5,2
1,2,7,1
4,1,5,4
4,7,0,3

75_Level_8_4_8_Trial_232_Move_3

7,0,1,2
1,4,1,2
1,5,2,5
0,6,6,4
5,7,5,2
1,2,7,1
4,1,5,4
4,7,0,3

75_Level_8_4_8_Trial_233_Move_0

3,2,4,5
5,2,5,1
6,5,0,6
3,3,1,6
6,6,5,3
7,4,2,1
4,0,3,2
7,6,5,1

75_Level_8_4_8_Trial_233_Move_1

0,1,2,5
3,2,4,1
6,2,0,6
3,3,1,6
6,6,5,3
7,4,2,1
4,0,3,2
7,6,5,1

75_Level_8_4_8_Trial_233_Move_2

0,0,1,5
3,1,4,1
6,2,0,6
3,3,1,6
6,6,5,3
7,4,2,1
4,0,3,2
7,6,5,1

75_Level_8_4_8_Trial_233_Move_3

0,0,1,2
3,0,4,5
6,2,0,6
3,3,1,6
6,6,5,3
7,4,2,1
4,0,3,2
7,6,5,1

75_Level_8_4_8_Trial_234_Move_0

6,2,1,5
2,5,6,6
1,0,3,3
0,3,1,4
2,6,7,3
1,2,4,1
5,0,3,7
7,4,0,1

75_Level_8_4_8_Trial_234_Move_1

6,0,1,2
2,2,1,5
1,5,6,6
0,0,1,4
2,6,7,3
1,2,4,1
5,0,3,7
7,4,0,1

75_Level_8_4_8_Trial_234_Move_2

6,0,0,2
2,2,1,5
1,5,2,6
0,0,6,4
2,6,7,3
1,2,4,1
5,0,3,7
7,4,0,1

75_Level_8_4_8_Trial_234_Move_3

0,1,2,2
6,0,0,5
1,5,1,6
0,0,6,4
2,6,7,3
1,2,4,1
5,0,3,7
7,4,0,1

75_Level_8_4_8_Trial_235_Move_0

2,5,3,3
3,6,3,5
6,4,6,7
2,2,5,4
6,1,6,4
0,0,5,2
4,3,7,1
3,4,6,7

75_Level_8_4_8_Trial_235_Move_1

0,1,2,3
2,5,3,5
3,4,3,7
2,2,5,4
6,1,6,4
0,0,5,2
4,3,7,1
3,4,6,7

75_Level_8_4_8_Trial_235_Move_2

0,1,0,2
2,5,1,5
3,4,2,7
2,2,5,4
6,1,6,4
0,0,5,2
4,3,7,1
3,4,6,7

75_Level_8_4_8_Trial_235_Move_3

0,1,2,2
0,1,0,5
2,5,1,7
3,4,5,4
6,1,6,4
0,0,5,2
4,3,7,1
3,4,6,7

75_Level_8_4_8_Trial_236_Move_0

7,0,3,7
3,7,5,1
7,5,4,2
2,0,3,3
7,7,5,0
2,3,1,4
7,4,2,6
5,0,6,4

75_Level_8_4_8_Trial_236_Move_1

0,0,3,7
1,3,5,1
2,5,4,2
2,0,3,3
7,7,5,0
2,3,1,4
7,4,2,6
5,0,6,4

75_Level_8_4_8_Trial_236_Move_2

0,0,3,7
1,3,5,1
2,5,4,2
0,0,3,3
1,7,5,0
7,3,1,4
7,4,2,6
5,0,6,4

75_Level_8_4_8_Trial_236_Move_3

0,0,3,7
1,3,5,1
2,5,4,2
0,0,3,3
1,1,5,0
2,3,1,4
0,4,2,6
5,0,6,4

75_Level_8_4_8_Trial_237_Move_0

7,0,5,6
6,5,2,4
6,4,6,3
7,7,0,7
1,3,5,7
0,3,2,0
1,4,7,0
4,2,7,4

75_Level_8_4_8_Trial_237_Move_1

0,1,2,6
7,0,5,4
6,5,2,3
6,4,6,0
1,3,5,7
0,3,2,0
1,4,7,0
4,2,7,4

75_Level_8_4_8_Trial_237_Move_2

0,1,2,0
7,0,5,1
6,5,2,2
6,4,6,6
1,3,5,4
0,3,2,3
1,4,7,7
4,2,7,4

75_Level_8_4_8_Trial_237_Move_3

0,0,1,2
7,1,2,0
6,0,5,1
4,5,2,2
1,3,5,4
0,3,2,3
1,4,7,7
4,2,7,4

75_Level_8_4_8_Trial_238_Move_0

6,4,7,5
7,4,0,1
3,1,3,3
1,2,3,1
6,0,1,0
2,5,5,4
3,4,7,6
0,6,2,6

75_Level_8_4_8_Trial_238_Move_1

6,0,1,2
7,4,7,5
1,4,0,1
1,2,3,1
6,0,1,0
2,5,5,4
3,4,7,6
0,6,2,6

75_Level_8_4_8_Trial_238_Move_2

6,0,1,0
7,4,7,1
1,4,0,2
1,2,3,2
6,0,0,5
2,5,5,4
3,4,7,6
0,6,2,6

75_Level_8_4_8_Trial_238_Move_3

6,0,1,2
7,0,1,0
1,4,7,1
1,4,0,2
6,2,3,2
2,0,0,4
3,4,7,6
0,6,2,6

75_Level_8_4_8_Trial_239_Move_0

5,5,4,6
5,6,0,1
4,4,1,7
2,0,6,4
5,5,3,3
3,6,2,2
7,6,3,1
6,7,2,4

75_Level_8_4_8_Trial_239_Move_1

5,0,4,6
5,1,0,1
4,2,1,7
2,5,6,4
5,6,3,3
3,4,2,2
7,0,3,1
7,5,2,4

75_Level_8_4_8_Trial_239_Move_2

5,0,1,2
5,0,4,6
4,2,0,7
2,5,6,4
5,6,3,3
3,4,2,2
7,0,3,1
7,5,2,4

75_Level_8_4_8_Trial_239_Move_3

5,0,1,2
5,1,4,6
4,2,2,7
2,5,6,4
5,6,3,3
3,4,2,2
7,0,3,1
7,5,2,4

75_Level_8_4_8_Trial_240_Move_0

4,0,1,4
3,2,1,6
2,3,2,4
6,0,4,3
4,6,7,3
5,2,7,7
0,3,1,6
0,3,2,2

75_Level_8_4_8_Trial_240_Move_1

0,1,2,4
4,0,1,6
3,3,1,4
6,0,4,3
4,6,7,3
5,2,7,7
0,3,1,6
0,3,2,2

75_Level_8_4_8_Trial_240_Move_2

0,2,0,4
4,0,1,6
3,3,2,4
6,0,4,3
4,6,7,3
5,2,7,7
0,3,1,6
0,3,2,2

75_Level_8_4_8_Trial_240_Move_3

0,1,2,4
4,2,1,6
3,3,2,4
6,0,4,3
4,6,7,3
5,2,7,7
0,3,1,6
0,3,2,2

75_Level_8_4_8_Trial_241_Move_0

1,4,0,3
1,6,3,6
5,1,2,2
0,4,0,5
1,1,2,3
5,2,3,6
3,5,0,0
7,4,2,6

75_Level_8_4_8_Trial_241_Move_1

0,4,0,3
1,6,3,6
2,5,2,2
0,4,0,5
1,1,2,3
5,2,3,6
3,5,0,0
7,4,2,6

75_Level_8_4_8_Trial_241_Move_2

0,0,1,2
1,4,0,3
5,6,3,6
0,4,0,5
1,1,2,3
5,2,3,6
3,5,0,0
7,4,2,6

75_Level_8_4_8_Trial_241_Move_3

0,1,2,2
1,4,1,3
5,6,3,6
0,4,0,5
1,1,2,3
5,2,3,6
3,5,0,0
7,4,2,6

75_Level_8_4_8_Trial_242_Move_0

6,3,7,7
0,4,1,4
3,1,4,2
1,7,0,0
0,6,4,3
1,7,2,5
5,1,0,0
0,7,6,2

75_Level_8_4_8_Trial_242_Move_1

6,0,1,2
0,3,7,7
3,1,1,2
1,7,0,0
0,6,4,3
1,7,2,5
5,1,0,0
0,7,6,2

75_Level_8_4_8_Trial_242_Move_2

0,1,2,2
6,0,1,7
0,3,7,2
3,7,0,0
0,6,4,3
1,7,2,5
5,1,0,0
0,7,6,2

75_Level_8_4_8_Trial_242_Move_3

0,1,2,2
1,6,1,7
2,3,7,2
3,7,0,0
0,6,4,3
1,7,2,5
5,1,0,0
0,7,6,2

75_Level_8_4_8_Trial_243_Move_0

4,5,6,3
5,6,5,2
2,7,2,1
3,3,1,5
2,0,0,2
4,4,7,1
0,7,5,4
5,6,6,4

75_Level_8_4_8_Trial_243_Move_1

0,1,2,3
4,6,6,2
2,7,2,1
3,3,1,5
2,0,0,2
4,4,7,1
0,7,5,4
5,6,6,4

75_Level_8_4_8_Trial_243_Move_2

0,1,0,3
4,6,1,6
2,7,2,1
3,3,1,5
2,0,0,2
4,4,7,1
0,7,5,4
5,6,6,4

75_Level_8_4_8_Trial_243_Move_3

0,1,0,3
4,6,1,6
2,7,2,2
3,3,0,5
2,0,0,2
4,4,7,1
0,7,5,4
5,6,6,4

75_Level_8_4_8_Trial_244_Move_0

6,0,7,5
2,1,1,0
2,6,7,2
1,5,4,4
3,6,2,4
4,4,7,2
2,1,7,5
3,3,1,1

75_Level_8_4_8_Trial_244_Move_1

6,0,1,2
2,0,7,5
2,1,1,0
1,6,7,2
3,5,4,4
4,6,2,4
2,4,7,2
3,3,7,5

75_Level_8_4_8_Trial_244_Move_2

0,1,2,2
6,0,1,5
2,0,7,0
2,6,7,2
3,5,4,4
4,6,2,4
2,4,7,2
3,3,7,5

75_Level_8_4_8_Trial_244_Move_3

1,0,2,2
6,1,1,5
2,2,7,0
2,6,7,2
3,5,4,4
4,6,2,4
2,4,7,2
3,3,7,5

75_Level_8_4_8_Trial_245_Move_0

6,3,1,7
1,0,5,1
2,6,4,7
0,3,0,5
7,6,4,0
3,1,7,0
0,0,2,1
1,3,6,1

75_Level_8_4_8_Trial_245_Move_1

6,3,1,0
1,0,5,1
2,6,4,2
0,3,5,7
7,6,4,1
3,1,7,7
0,0,2,1
1,3,6,1

75_Level_8_4_8_Trial_245_Move_2

6,3,1,0
1,0,5,1
2,6,4,2
0,3,5,0
7,6,4,1
3,1,7,2
0,0,2,7
1,3,6,7

75_Level_8_4_8_Trial_245_Move_3

6,3,1,0
1,0,5,1
2,6,4,2
0,3,5,0
7,6,4,1
3,1,2,2
0,0,2,0
1,3,6,1

75_Level_8_4_8_Trial_246_Move_0

6,0,3,4
5,6,0,2
4,1,4,3
0,5,3,6
2,7,4,1
1,2,4,4
6,3,3,7
1,2,6,6

75_Level_8_4_8_Trial_246_Move_1

6,0,0,4
5,6,1,2
4,1,2,3
0,5,3,6
2,7,0,1
1,2,3,4
6,3,3,7
1,2,6,6

75_Level_8_4_8_Trial_246_Move_2

6,0,0,4
5,6,1,2
4,1,2,3
0,5,0,6
2,7,1,1
1,2,2,4
6,3,0,7
1,2,6,6

75_Level_8_4_8_Trial_246_Move_3

0,1,2,4
6,0,0,2
5,6,1,3
4,1,2,6
0,5,0,1
1,7,1,4
6,3,0,7
1,2,6,6

75_Level_8_4_8_Trial_247_Move_0

5,5,7,3
3,7,3,5
5,4,5,6
5,1,2,2
6,7,2,3
6,6,5,0
1,4,5,1
0,0,7,6

75_Level_8_4_8_Trial_247_Move_1

3,5,7,3
0,7,3,5
1,4,5,6
2,1,2,2
6,7,2,3
6,6,5,0
1,4,5,1
0,0,7,6

75_Level_8_4_8_Trial_247_Move_2

3,0,1,2
0,5,7,3
1,7,3,5
1,4,5,6
6,7,2,3
6,6,5,0
1,4,5,1
0,0,7,6

75_Level_8_4_8_Trial_247_Move_3

3,0,0,2
0,5,1,3
1,7,2,5
1,4,1,6
6,7,7,3
6,6,3,0
1,4,2,1
0,0,7,6

75_Level_8_4_8_Trial_248_Move_0

0,3,7,2
7,5,3,6
0,0,4,3
7,2,1,0
7,1,6,7
4,3,7,1
6,5,1,6
7,0,5,6

75_Level_8_4_8_Trial_248_Move_1

0,3,7,2
1,5,3,6
2,0,4,3
0,2,1,0
0,1,6,7
4,3,7,1
6,5,1,6
7,0,5,6

75_Level_8_4_8_Trial_248_Move_2

0,3,7,2
1,5,3,6
2,2,4,3
0,2,1,0
1,1,6,7
4,3,7,1
6,5,1,6
7,0,5,6

75_Level_8_4_8_Trial_248_Move_3

0,1,2,2
0,3,7,6
1,5,3,3
2,2,4,0
0,2,6,7
4,3,7,1
6,5,1,6
7,0,5,6

75_Level_8_4_8_Trial_249_Move_0

0,2,1,4
7,5,3,0
6,4,7,1
3,2,2,0
5,0,2,6
3,5,0,3
3,1,4,3
6,1,0,7

75_Level_8_4_8_Trial_249_Move_1

0,2,1,4
1,5,3,0
2,4,7,1
0,2,2,0
7,0,2,6
6,5,0,3
5,1,4,3
6,1,0,7

75_Level_8_4_8_Trial_249_Move_2

0,1,2,4
0,2,1,0
1,5,3,1
0,4,7,0
7,0,2,6
6,5,0,3
5,1,4,3
6,1,0,7

75_Level_8_4_8_Trial_249_Move_3

0,1,2,4
1,2,1,0
2,5,3,1
1,4,7,0
7,0,2,6
6,5,0,3
5,1,4,3
6,1,0,7

75_Level_8_4_8_Trial_250_Move_0

1,2,4,5
3,5,0,4
6,5,6,0
7,4,3,6
2,0,5,7
7,2,7,1
6,4,0,1
7,7,4,7

75_Level_8_4_8_Trial_250_Move_1

0,1,2,5
1,2,4,4
3,5,0,0
6,5,6,6
7,4,3,7
2,0,5,1
7,2,7,1
6,4,0,4

75_Level_8_4_8_Trial_250_Move_2

0,0,1,2
1,1,2,5
3,2,4,4
5,5,0,0
7,4,3,7
2,0,5,1
7,2,7,1
6,4,0,4

75_Level_8_4_8_Trial_250_Move_3

0,1,2,2
0,0,2,5
3,2,4,4
5,5,0,0
7,4,3,7
2,0,5,1
7,2,7,1
6,4,0,4

75_Level_8_4_8_Trial_251_Move_0

1,5,4,6
6,0,2,6
5,1,5,5
1,4,4,0
7,3,7,1
3,4,0,6
4,1,7,2
1,7,3,6

75_Level_8_4_8_Trial_251_Move_1

1,0,1,2
6,5,4,6
1,0,2,6
1,4,4,0
7,3,7,1
3,4,0,6
4,1,7,2
1,7,3,6

75_Level_8_4_8_Trial_251_Move_2

6,0,1,2
0,5,4,6
1,0,2,6
2,4,4,0
7,3,7,1
3,4,0,6
4,1,7,2
1,7,3,6

75_Level_8_4_8_Trial_251_Move_3

6,0,1,2
5,1,4,6
1,2,2,6
2,4,4,0
7,3,7,1
3,4,0,6
4,1,7,2
1,7,3,6

75_Level_8_4_8_Trial_252_Move_0

5,0,4,7
6,3,2,2
4,4,5,7
0,2,7,4
5,7,0,2
0,5,3,3
5,7,6,7
0,6,5,2

75_Level_8_4_8_Trial_252_Move_1

0,0,4,7
1,3,2,2
2,4,5,7
5,2,7,4
6,7,0,2
4,0,3,3
0,7,6,7
0,6,5,2

75_Level_8_4_8_Trial_252_Move_2

0,0,4,7
1,3,2,2
2,4,5,7
0,2,7,4
1,7,0,2
2,4,3,3
5,7,6,7
6,6,5,2

75_Level_8_4_8_Trial_252_Move_3

0,1,2,7
0,0,4,2
1,3,2,7
2,4,5,4
0,2,7,2
1,7,0,3
2,4,3,7
5,7,5,2

75_Level_8_4_8_Trial_253_Move_0

4,7,3,0
3,2,2,0
7,4,7,2
4,0,6,1
2,7,4,3
4,6,0,2
3,4,2,3
5,7,7,5

75_Level_8_4_8_Trial_253_Move_1

4,0,1,2
3,7,3,0
7,4,7,0
4,0,6,1
2,7,4,3
4,6,0,2
3,4,2,3
5,7,7,5

75_Level_8_4_8_Trial_253_Move_2

0,1,2,2
4,0,1,0
3,4,3,0
4,0,6,1
2,7,4,3
4,6,0,2
3,4,2,3
5,7,7,5

75_Level_8_4_8_Trial_253_Move_3

0,1,2,2
0,0,1,0
1,3,3,0
2,0,6,1
2,7,4,3
4,6,0,2
3,4,2,3
5,7,7,5

75_Level_8_4_8_Trial_254_Move_0

5,6,5,5
7,0,2,2
0,7,5,0
1,4,0,6
2,2,7,3
3,0,0,3
1,4,5,4
3,4,7,1

75_Level_8_4_8_Trial_254_Move_1

6,0,1,2
7,0,2,2
0,7,5,0
1,4,0,6
2,2,7,3
3,0,0,3
1,4,5,4
3,4,7,1

75_Level_8_4_8_Trial_254_Move_2

6,0,1,2
7,1,2,2
7,2,5,0
1,4,0,6
2,2,7,3
3,0,0,3
1,4,5,4
3,4,7,1

75_Level_8_4_8_Trial_254_Move_3

6,0,1,2
7,0,1,2
7,1,5,0
1,4,0,6
2,2,7,3
3,0,0,3
1,4,5,4
3,4,7,1

75_Level_8_4_8_Trial_255_Move_0

1,7,3,6
6,3,6,1
4,7,0,2
5,0,3,0
3,4,7,6
7,3,0,0
4,2,6,4
1,0,6,2

75_Level_8_4_8_Trial_255_Move_1

1,0,1,2
6,7,3,6
4,3,6,1
5,7,3,2
3,4,7,6
7,3,0,0
4,2,6,4
1,0,6,2

75_Level_8_4_8_Trial_255_Move_2

1,0,0,2
6,7,1,6
4,6,2,1
5,7,1,2
3,4,7,6
7,3,0,0
4,2,6,4
1,0,6,2

75_Level_8_4_8_Trial_255_Move_3

1,0,0,2
6,7,1,6
4,6,2,2
5,7,0,2
3,4,7,6
7,3,0,0
4,2,6,4
1,0,6,2

75_Level_8_4_8_Trial_256_Move_0

0,6,6,5
4,3,7,7
2,5,1,2
0,7,0,5
1,1,0,6
7,3,4,3
7,1,1,2
5,1,1,6

75_Level_8_4_8_Trial_256_Move_1

0,0,6,5
4,1,7,7
2,2,1,2
0,6,0,5
1,3,0,6
7,5,4,3
7,7,1,2
5,3,1,6

75_Level_8_4_8_Trial_256_Move_2

0,1,2,5
0,0,6,7
4,1,7,1
0,6,0,5
1,3,0,6
7,5,4,3
7,7,1,2
5,3,1,6

75_Level_8_4_8_Trial_256_Move_3

0,1,2,5
1,0,6,7
2,1,7,1
4,6,0,5
1,3,0,6
7,5,4,3
7,7,1,2
5,3,1,6

75_Level_8_4_8_Trial_257_Move_0

7,0,4,7
3,3,6,6
2,1,1,3
4,6,4,2
2,6,7,3
5,2,1,3
6,4,1,1
4,4,7,6

75_Level_8_4_8_Trial_257_Move_1

7,0,4,0
3,3,6,1
2,1,1,2
4,6,4,7
2,6,7,6
5,2,1,2
6,4,1,1
4,4,7,6

75_Level_8_4_8_Trial_257_Move_2

7,0,1,2
3,0,4,0
2,3,6,2
4,6,4,7
2,6,7,6
5,2,1,2
6,4,1,1
4,4,7,6

75_Level_8_4_8_Trial_257_Move_3

7,0,1,2
3,1,4,0
2,2,3,2
4,0,4,7
2,0,7,6
5,2,1,2
6,4,1,1
4,4,7,6

75_Level_8_4_8_Trial_258_Move_0

4,4,2,5
1,3,0,3
0,6,6,0
5,7,3,0
7,0,3,4
6,5,5,2
1,3,0,3
5,6,1,4

75_Level_8_4_8_Trial_258_Move_1

4,4,2,0
1,3,3,1
0,6,6,2
5,7,3,5
7,0,3,4
6,5,5,2
1,3,0,3
5,6,1,4

75_Level_8_4_8_Trial_258_Move_2

4,4,0,0
1,3,1,1
0,6,2,2
5,7,2,5
7,0,6,4
6,5,5,2
1,3,0,3
5,6,1,4

75_Level_8_4_8_Trial_258_Move_3

4,0,1,2
3,4,0,0
0,6,2,2
5,7,2,5
7,0,6,4
6,5,5,2
1,3,0,3
5,6,1,4

75_Level_8_4_8_Trial_259_Move_0

2,6,4,2
6,6,0,0
1,4,5,3
4,1,7,0
3,5,1,3
1,7,2,2
6,6,3,4
3,3,1,0

75_Level_8_4_8_Trial_259_Move_1

0,1,2,2
2,6,4,0
6,6,0,3
1,4,5,0
4,1,7,3
3,5,1,2
1,7,2,4
6,6,1,0

75_Level_8_4_8_Trial_259_Move_2

0,1,2,0
2,6,4,1
6,6,3,2
1,4,5,2
4,1,7,3
3,5,1,2
1,7,2,4
6,6,1,0

75_Level_8_4_8_Trial_259_Move_3

0,1,2,0
2,6,4,1
6,6,3,2
1,4,5,0
4,1,7,1
3,5,1,3
1,7,2,4
6,6,1,0

75_Level_8_4_8_Trial_260_Move_0

5,6,0,7
2,6,3,1
2,0,0,4
5,3,5,1
4,4,3,6
1,2,0,4
4,1,6,0
4,0,2,3

75_Level_8_4_8_Trial_260_Move_1

0,6,0,7
1,6,3,1
2,0,0,4
5,3,5,1
2,4,3,6
2,2,0,4
5,1,6,0
1,0,2,3

75_Level_8_4_8_Trial_260_Move_2

0,6,0,7
1,6,3,1
2,0,0,4
0,3,5,1
1,4,3,6
5,2,0,4
5,1,6,0
1,0,2,3

75_Level_8_4_8_Trial_260_Move_3

0,1,2,7
0,6,0,1
1,6,3,4
2,3,5,1
1,4,3,6
5,2,0,4
5,1,6,0
1,0,2,3

75_Level_8_4_8_Trial_261_Move_0

0,7,6,4
3,6,0,3
5,4,1,6
1,4,3,7
6,5,0,1
5,7,1,6
2,6,5,1
1,0,2,4

75_Level_8_4_8_Trial_261_Move_1

0,7,6,0
3,6,0,1
5,4,1,2
1,4,3,4
6,5,0,3
5,7,6,6
2,6,5,7
1,0,2,4

75_Level_8_4_8_Trial_261_Move_2

0,0,1,2
3,7,6,0
5,6,0,1
1,4,1,2
6,4,3,4
5,5,0,3
2,7,5,7
1,0,2,4

75_Level_8_4_8_Trial_261_Move_3

0,1,2,2
0,0,1,0
3,7,6,1
5,6,0,2
1,4,1,4
6,4,3,3
2,7,0,7
1,0,2,4

75_Level_8_4_8_Trial_262_Move_0

2,2,1,6
7,3,7,5
1,3,1,7
5,2,4,5
6,5,0,7
4,1,6,3
6,2,7,7
5,4,6,7

75_Level_8_4_8_Trial_262_Move_1

2,2,1,0
7,3,7,1
1,3,1,2
5,2,4,6
6,5,0,5
4,1,6,7
6,2,7,5
5,4,6,3

75_Level_8_4_8_Trial_262_Move_2

2,2,0,0
7,3,1,7
1,3,2,2
5,2,4,6
6,5,0,5
4,1,6,7
6,2,7,5
5,4,6,3

75_Level_8_4_8_Trial_262_Move_3

2,0,1,2
7,2,0,0
1,3,1,7
5,3,4,6
6,5,0,5
4,1,6,7
6,2,7,5
5,4,6,3

75_Level_8_4_8_Trial_263_Move_0

6,1,2,2
0,6,5,3
0,4,3,5
5,7,2,7
7,2,0,3
0,0,6,7
0,5,1,2
5,3,4,7

75_Level_8_4_8_Trial_263_Move_1

0,1,2,2
6,1,2,3
0,6,5,5
0,4,3,7
5,7,2,3
7,2,6,7
0,5,1,2
5,3,4,7

75_Level_8_4_8_Trial_263_Move_2

6,1,2,2
0,1,2,3
1,6,5,5
2,4,3,7
5,7,2,3
7,2,6,7
0,5,1,2
5,3,4,7

75_Level_8_4_8_Trial_263_Move_3

6,0,2,2
0,1,2,3
6,2,5,5
2,4,3,7
5,7,2,3
7,2,6,7
0,5,1,2
5,3,4,7

75_Level_8_4_8_Trial_264_Move_0

6,2,4,1
4,1,5,3
4,0,1,0
5,5,6,4
4,3,0,0
6,2,0,7
4,7,2,6
2,5,5,6

75_Level_8_4_8_Trial_264_Move_1

6,2,4,1
0,1,5,3
1,0,1,0
2,5,6,4
5,3,0,0
6,2,0,7
4,7,2,6
2,5,5,6

75_Level_8_4_8_Trial_264_Move_2

0,1,2,1
6,2,4,3
0,0,5,0
2,5,6,4
5,3,0,0
6,2,0,7
4,7,2,6
2,5,5,6

75_Level_8_4_8_Trial_264_Move_3

0,1,2,1
0,1,2,3
6,2,4,5
2,5,6,4
5,3,0,0
6,2,0,7
4,7,2,6
2,5,5,6

75_Level_8_4_8_Trial_265_Move_0

2,4,4,7
5,5,2,3
4,3,4,3
2,1,7,1
2,3,1,0
6,0,5,2
6,1,4,5
4,2,6,3

75_Level_8_4_8_Trial_265_Move_1

2,0,1,2
5,4,4,7
4,5,2,3
2,3,4,3
2,3,7,0
6,0,5,2
6,1,4,5
4,2,6,3

75_Level_8_4_8_Trial_265_Move_2

0,1,2,2
2,0,1,7
5,5,2,3
2,3,4,3
2,3,7,0
6,0,5,2
6,1,4,5
4,2,6,3

75_Level_8_4_8_Trial_265_Move_3

0,1,2,2
1,0,1,7
2,5,2,3
0,3,4,3
5,3,7,0
6,0,5,2
6,1,4,5
4,2,6,3

75_Level_8_4_8_Trial_266_Move_0

4,5,7,3
0,2,6,1
6,5,3,4
7,4,7,3
2,6,6,7
2,4,2,1
6,1,1,5
5,0,2,4

75_Level_8_4_8_Trial_266_Move_1

4,0,1,2
0,5,7,3
6,2,6,1
7,5,3,4
2,4,7,3
2,6,6,7
6,4,2,5
5,0,2,4

75_Level_8_4_8_Trial_266_Move_2

0,1,2,2
4,0,1,3
0,5,7,1
6,2,6,4
7,5,3,3
2,4,7,7
2,4,2,5
5,0,2,4

75_Level_8_4_8_Trial_266_Move_3

0,1,2,2
1,4,1,3
2,5,7,1
6,2,6,4
7,5,3,3
2,4,7,7
2,4,2,5
5,0,2,4

75_Level_8_4_8_Trial_267_Move_0

5,3,1,2
2,0,1,7
6,7,2,2
3,3,4,3
3,7,6,6
4,2,4,1
5,6,3,2
5,7,7,1

75_Level_8_4_8_Trial_267_Move_1

0,1,2,2
5,3,1,7
2,0,1,2
6,7,2,4
3,7,6,6
4,2,4,1
5,6,3,2
5,7,7,1

75_Level_8_4_8_Trial_267_Move_2

0,2,0,2
5,3,1,7
2,0,2,2
6,7,2,4
3,7,6,6
4,2,4,1
5,6,3,2
5,7,7,1

75_Level_8_4_8_Trial_267_Move_3

0,0,1,2
5,2,0,2
0,3,1,7
6,7,2,4
3,7,6,6
4,2,4,1
5,6,3,2
5,7,7,1

75_Level_8_4_8_Trial_268_Move_0

6,5,2,1
0,4,6,3
5,6,2,3
3,0,7,7
4,6,6,2
3,0,5,3
4,4,7,4
5,2,1,6

75_Level_8_4_8_Trial_268_Move_1

0,1,2,1
6,5,2,3
0,4,6,3
5,6,2,7
3,0,7,2
4,6,6,3
3,0,5,7
5,2,1,6

75_Level_8_4_8_Trial_268_Move_2

0,1,0,1
6,5,1,3
0,4,2,3
5,6,6,7
3,0,7,2
4,6,6,3
3,0,5,7
5,2,1,6

75_Level_8_4_8_Trial_268_Move_3

0,0,1,2
6,5,0,3
0,4,2,3
5,6,6,7
3,0,7,2
4,6,6,3
3,0,5,7
5,2,1,6

75_Level_8_4_8_Trial_269_Move_0

5,5,2,4
3,7,7,3
6,1,3,4
7,4,0,3
2,1,2,6
4,5,7,0
7,5,6,3
2,6,3,5

75_Level_8_4_8_Trial_269_Move_1

5,5,2,0
3,7,7,1
6,1,4,2
7,4,0,4
2,1,2,6
4,5,7,0
7,5,6,3
2,6,3,5

75_Level_8_4_8_Trial_269_Move_2

5,0,1,2
3,5,2,0
6,7,7,1
7,1,0,2
2,1,2,6
4,5,7,0
7,5,6,3
2,6,3,5

75_Level_8_4_8_Trial_269_Move_3

0,1,2,2
5,0,1,0
3,5,2,1
6,1,0,2
2,1,2,6
4,5,7,0
7,5,6,3
2,6,3,5

75_Level_8_4_8_Trial_270_Move_0

1,3,4,6
7,3,1,3
0,6,7,2
4,3,3,7
2,1,0,2
5,4,5,1
2,7,0,2
7,7,2,4

75_Level_8_4_8_Trial_270_Move_1

1,0,4,6
7,1,1,3
0,2,7,2
4,6,3,7
2,1,0,2
5,4,5,1
2,7,0,2
7,7,2,4

75_Level_8_4_8_Trial_270_Move_2

0,1,2,6
7,0,4,3
0,2,7,2
4,6,3,7
2,1,0,2
5,4,5,1
2,7,0,2
7,7,2,4

75_Level_8_4_8_Trial_270_Move_3

0,1,2,6
1,7,4,3
2,2,7,2
4,6,3,7
2,1,0,2
5,4,5,1
2,7,0,2
7,7,2,4

75_Level_8_4_8_Trial_271_Move_0

1,6,6,1
4,7,0,2
5,6,4,6
3,3,2,5
6,4,0,7
0,5,0,6
6,5,5,0
3,6,7,1

75_Level_8_4_8_Trial_271_Move_1

1,6,0,1
4,7,1,2
5,6,2,6
3,3,6,5
6,4,0,7
0,5,4,6
6,5,2,5
3,6,7,1

75_Level_8_4_8_Trial_271_Move_2

1,0,1,2
4,6,0,1
5,7,1,2
3,3,2,5
6,4,0,7
0,5,4,6
6,5,2,5
3,6,7,1

75_Level_8_4_8_Trial_271_Move_3

1,0,0,2
4,6,1,0
5,7,2,2
3,3,2,5
6,4,0,7
0,5,4,6
6,5,2,5
3,6,7,1

75_Level_8_4_8_Trial_272_Move_0

4,0,6,2
4,2,4,5
3,3,2,5
2,5,7,6
5,7,1,7
2,1,4,2
6,5,7,2
1,2,4,6

75_Level_8_4_8_Trial_272_Move_1

4,0,1,2
4,0,6,2
3,2,4,5
2,3,2,5
5,5,1,6
2,1,4,2
6,5,7,2
1,2,4,6

75_Level_8_4_8_Trial_272_Move_2

0,1,2,2
4,0,1,2
4,0,6,5
3,3,4,5
5,5,1,6
2,1,4,2
6,5,7,2
1,2,4,6

75_Level_8_4_8_Trial_272_Move_3

1,0,2,2
4,1,1,2
4,2,6,5
3,3,4,5
5,5,1,6
2,1,4,2
6,5,7,2
1,2,4,6

75_Level_8_4_8_Trial_273_Move_0

6,4,0,5
3,3,0,4
4,6,3,5
0,2,1,0
2,5,3,7
7,7,4,5
4,2,2,1
6,0,7,6

75_Level_8_4_8_Trial_273_Move_1

0,1,2,5
6,4,0,4
4,6,0,5
0,2,1,0
2,5,3,7
7,7,4,5
4,2,2,1
6,0,7,6

75_Level_8_4_8_Trial_273_Move_2

0,1,0,5
6,4,1,4
4,6,2,5
0,2,2,1
2,5,3,7
7,7,4,5
4,2,2,1
6,0,7,6

75_Level_8_4_8_Trial_273_Move_3

0,1,2,5
0,1,0,4
6,4,1,5
4,6,2,1
0,5,3,7
7,7,4,5
4,2,2,1
6,0,7,6

75_Level_8_4_8_Trial_274_Move_0

6,1,2,5
3,3,2,5
3,5,6,1
0,0,7,2
6,3,4,1
4,0,2,1
5,7,3,2
0,7,1,5

75_Level_8_4_8_Trial_274_Move_1

6,1,2,0
3,3,2,1
3,5,6,2
0,0,7,5
6,3,4,5
4,0,2,2
5,7,3,2
0,7,1,5

75_Level_8_4_8_Trial_274_Move_2

6,1,0,0
3,3,1,1
3,5,2,6
0,0,7,5
6,3,4,5
4,0,2,2
5,7,3,2
0,7,1,5

75_Level_8_4_8_Trial_274_Move_3

6,0,1,2
3,3,0,0
3,5,2,6
0,0,7,5
6,3,4,5
4,0,2,2
5,7,3,2
0,7,1,5

75_Level_8_4_8_Trial_275_Move_0

3,3,4,6
2,1,6,5
6,4,2,6
3,2,7,5
3,4,4,3
7,6,2,7
7,4,4,1
2,5,3,0

75_Level_8_4_8_Trial_275_Move_1

3,3,4,0
2,1,5,1
6,4,2,2
3,2,7,5
3,4,4,3
7,6,2,7
7,4,4,1
2,5,3,0

75_Level_8_4_8_Trial_275_Move_2

3,0,1,2
2,3,4,0
6,1,5,1
3,4,7,5
3,4,4,3
7,6,2,7
7,4,4,1
2,5,3,0

75_Level_8_4_8_Trial_275_Move_3

3,0,1,2
2,1,4,0
6,2,5,1
3,0,7,5
3,3,4,3
7,1,2,7
7,6,4,1
2,5,3,0

75_Level_8_4_8_Trial_276_Move_0

3,5,5,0
2,0,3,4
0,5,7,3
3,1,1,4
7,5,3,6
4,1,5,6
2,2,0,4
6,5,2,4

75_Level_8_4_8_Trial_276_Move_1

0,1,2,0
3,5,5,4
2,0,3,3
0,5,7,4
3,1,1,6
7,5,3,6
4,1,5,4
6,5,0,4

75_Level_8_4_8_Trial_276_Move_2

0,0,2,0
3,1,5,4
2,2,3,3
0,1,7,4
3,5,1,6
7,0,3,6
4,5,1,4
6,1,0,4

75_Level_8_4_8_Trial_276_Move_3

0,1,2,2
3,1,5,4
2,2,3,3
0,1,7,4
3,5,1,6
7,0,3,6
4,5,1,4
6,1,0,4

75_Level_8_4_8_Trial_277_Move_0

1,5,1,0
7,5,7,1
1,4,7,4
3,0,2,1
2,7,5,2
6,1,5,1
3,2,0,0
7,5,7,7

75_Level_8_4_8_Trial_277_Move_1

1,0,1,2
7,5,1,0
1,5,7,1
3,4,7,4
2,0,2,1
6,7,5,2
3,1,5,1
5,2,0,0

75_Level_8_4_8_Trial_277_Move_2

1,0,0,2
7,5,1,0
1,5,2,7
3,4,7,4
2,0,2,1
6,7,5,2
3,1,5,1
5,2,0,0

75_Level_8_4_8_Trial_277_Move_3

1,0,1,2
7,5,1,2
1,5,2,7
3,4,7,4
2,0,2,1
6,7,5,2
3,1,5,1
5,2,0,0

75_Level_8_4_8_Trial_278_Move_0

4,1,6,7
4,0,4,7
5,1,3,4
6,2,0,1
3,2,2,1
1,5,5,3
3,6,6,4
5,4,0,6

75_Level_8_4_8_Trial_278_Move_1

4,0,1,2
4,1,6,7
5,0,4,7
6,1,3,4
3,2,0,1
1,2,2,1
3,5,5,3
5,4,0,4

75_Level_8_4_8_Trial_278_Move_2

0,1,2,2
4,0,1,7
4,1,6,7
5,0,4,4
6,1,3,1
3,2,0,1
1,2,2,3
3,4,0,4

75_Level_8_4_8_Trial_278_Move_3

0,0,2,2
4,1,0,7
4,2,6,7
5,0,4,4
6,1,3,1
3,2,0,1
1,2,2,3
3,4,0,4

75_Level_8_4_8_Trial_279_Move_0

6,6,2,0
3,7,4,6
2,3,5,0
5,0,2,4
6,1,3,5
5,4,0,5
0,7,5,3
4,2,3,4

75_Level_8_4_8_Trial_279_Move_1

6,6,2,0
3,7,4,1
2,3,5,2
5,0,2,0
6,1,3,6
5,4,0,0
0,7,3,4
4,2,3,4

75_Level_8_4_8_Trial_279_Move_2

6,6,0,0
3,7,1,1
2,3,2,2
5,0,2,0
6,1,4,6
5,4,5,0
0,7,2,4
4,2,0,4

75_Level_8_4_8_Trial_279_Move_3

6,0,1,2
3,6,0,0
3,7,1,1
5,0,2,0
6,1,4,6
5,4,5,0
0,7,2,4
4,2,0,4

75_Level_8_4_8_Trial_280_Move_0

5,0,2,3
6,4,6,6
5,2,1,0
0,2,3,3
4,4,6,5
7,4,7,3
6,0,2,0
1,0,6,5

75_Level_8_4_8_Trial_280_Move_1

5,0,1,2
4,0,2,3
5,2,1,0
0,2,3,3
4,4,6,5
7,4,7,3
6,0,2,0
1,0,6,5

75_Level_8_4_8_Trial_280_Move_2

5,0,1,2
4,1,0,3
5,2,1,0
0,0,3,3
4,4,6,5
7,4,7,3
6,0,2,0
1,0,6,5

75_Level_8_4_8_Trial_280_Move_3

5,0,0,2
4,0,1,3
5,2,2,0
0,0,3,3
4,4,6,5
7,4,7,3
6,0,2,0
1,0,6,5

75_Level_8_4_8_Trial_281_Move_0

1,6,1,5
3,5,1,2
4,1,3,7
1,2,6,1
3,2,6,4
4,5,1,7
7,7,4,6
7,3,2,5

75_Level_8_4_8_Trial_281_Move_1

1,6,0,5
3,5,1,2
4,3,2,7
1,2,6,1
3,2,6,4
4,5,1,7
7,7,4,6
7,3,2,5

75_Level_8_4_8_Trial_281_Move_2

1,0,0,5
3,1,1,2
4,2,3,7
1,6,6,1
3,5,6,4
4,5,1,7
7,7,4,6
7,3,2,5

75_Level_8_4_8_Trial_281_Move_3

0,1,2,5
3,0,0,2
4,2,3,7
1,6,6,1
3,5,6,4
4,5,1,7
7,7,4,6
7,3,2,5

75_Level_8_4_8_Trial_282_Move_0

3,6,5,7
3,5,7,4
7,1,4,3
7,6,6,5
6,5,3,2
0,0,2,1
7,1,7,3
3,4,3,6

75_Level_8_4_8_Trial_282_Move_1

0,1,2,7
3,6,5,4
3,5,7,3
7,1,4,5
7,5,3,2
0,0,2,1
7,1,7,3
3,4,3,6

75_Level_8_4_8_Trial_282_Move_2

0,1,2,7
1,6,5,4
2,5,7,3
0,1,4,5
3,5,3,2
3,0,2,1
0,1,7,3
3,4,3,6

75_Level_8_4_8_Trial_282_Move_3

0,1,2,7
1,6,5,4
2,5,7,3
0,1,4,5
1,5,3,2
2,0,2,1
0,1,7,3
0,4,3,6

75_Level_8_4_8_Trial_283_Move_0

7,5,6,3
2,1,2,5
1,3,7,1
4,4,0,3
5,2,6,6
2,4,0,7
0,4,7,7
5,1,0,5

75_Level_8_4_8_Trial_283_Move_1

7,0,6,3
2,1,2,5
1,2,7,1
4,5,0,3
5,1,6,6
2,3,0,7
0,2,7,7
5,1,0,5

75_Level_8_4_8_Trial_283_Move_2

0,1,2,3
7,0,6,5
1,1,7,1
4,5,0,3
5,1,6,6
2,3,0,7
0,2,7,7
5,1,0,5

75_Level_8_4_8_Trial_283_Move_3

0,1,2,3
0,1,2,5
7,0,6,7
4,5,0,3
5,1,6,6
2,3,0,7
0,2,7,7
5,1,0,5

75_Level_8_4_8_Trial_284_Move_0

7,1,3,0
6,3,1,2
2,5,6,7
0,4,1,0
0,3,2,4
4,4,3,7
2,3,7,2
3,1,5,5

75_Level_8_4_8_Trial_284_Move_1

7,0,3,0
6,1,1,2
2,2,6,7
0,1,1,0
0,3,2,4
4,5,4,7
2,4,7,2
3,1,5,5

75_Level_8_4_8_Trial_284_Move_2

0,1,2,0
7,0,3,2
6,1,1,7
2,2,6,0
0,1,1,4
0,3,2,7
2,5,7,2
3,1,5,5

75_Level_8_4_8_Trial_284_Move_3

0,0,1,2
7,1,2,0
6,0,3,2
2,1,1,7
0,2,6,0
0,1,1,4
2,3,2,7
3,1,7,2

75_Level_8_4_8_Trial_285_Move_0

5,7,4,3
2,1,6,1
0,7,7,2
0,6,6,5
3,7,4,2
0,5,1,1
5,2,4,2
1,0,3,4

75_Level_8_4_8_Trial_285_Move_1

0,7,4,3
1,1,6,1
2,7,7,2
5,6,6,5
2,7,4,2
3,5,1,1
5,2,4,2
1,0,3,4

75_Level_8_4_8_Trial_285_Move_2

0,1,2,3
0,7,4,6
2,7,7,2
5,6,6,5
2,7,4,2
3,5,1,1
5,2,4,2
1,0,3,4

75_Level_8_4_8_Trial_285_Move_3

0,0,2,3
0,1,4,6
2,2,7,2
5,1,6,5
2,6,4,2
3,5,1,1
5,2,4,2
1,0,3,4

75_Level_8_4_8_Trial_286_Move_0

0,5,2,7
1,5,6,4
4,7,7,3
2,1,2,2
2,5,7,0
6,0,1,5
3,4,6,3
3,6,6,1

75_Level_8_4_8_Trial_286_Move_1

0,0,1,2
1,5,2,7
4,5,6,4
1,7,7,3
2,5,7,0
6,0,1,5
3,4,6,3
3,6,6,1

75_Level_8_4_8_Trial_286_Move_2

0,0,1,2
1,1,2,7
4,2,6,4
1,0,7,3
2,7,7,0
6,0,1,5
3,4,6,3
3,6,6,1

75_Level_8_4_8_Trial_286_Move_3

0,1,2,2
0,0,2,7
4,2,6,4
1,0,7,3
2,7,7,0
6,0,1,5
3,4,6,3
3,6,6,1

75_Level_8_4_8_Trial_287_Move_0

3,5,3,4
4,1,1,6
3,0,5,1
6,5,2,6
3,7,0,7
5,3,1,5
5,5,7,4
4,6,6,5

75_Level_8_4_8_Trial_287_Move_1

3,0,1,2
4,5,3,4
3,0,5,6
6,5,2,6
3,7,0,7
5,3,1,5
5,5,7,4
4,6,6,5

75_Level_8_4_8_Trial_287_Move_2

3,0,1,2
4,1,3,4
3,2,0,6
6,0,2,6
3,7,0,7
5,3,1,5
5,5,7,4
4,6,6,5

75_Level_8_4_8_Trial_287_Move_3

3,0,0,2
4,1,1,4
3,2,2,6
6,2,1,6
3,7,3,7
5,3,1,5
5,5,7,4
4,6,6,5

75_Level_8_4_8_Trial_288_Move_0

6,1,3,5
6,4,1,0
1,7,6,0
5,4,2,6
3,0,6,7
7,5,5,0
6,3,3,1
7,6,4,4

75_Level_8_4_8_Trial_288_Move_1

6,1,0,5
6,4,1,0
1,7,2,0
5,4,3,2
3,0,1,7
7,5,5,0
6,3,3,1
7,6,4,4

75_Level_8_4_8_Trial_288_Move_2

6,1,5,0
6,4,1,1
1,7,2,2
5,4,3,2
3,0,1,7
7,5,5,0
6,3,3,1
7,6,4,4

75_Level_8_4_8_Trial_288_Move_3

6,0,1,2
6,4,5,0
1,7,2,2
5,4,3,2
3,0,1,7
7,5,5,0
6,3,3,1
7,6,4,4

75_Level_8_4_8_Trial_289_Move_0

1,5,5,0
6,6,4,3
0,2,0,7
1,5,5,0
7,7,1,7
4,2,0,1
2,7,3,4
7,5,1,2

75_Level_8_4_8_Trial_289_Move_1

0,1,2,0
1,5,5,3
6,6,4,7
0,2,0,0
1,5,5,1
4,2,0,1
2,7,3,4
7,5,1,2

75_Level_8_4_8_Trial_289_Move_2

0,0,1,2
1,1,2,0
6,5,5,3
2,6,4,7
1,5,5,1
4,2,0,1
2,7,3,4
7,5,1,2

75_Level_8_4_8_Trial_289_Move_3

0,1,2,2
0,0,2,0
6,5,5,3
2,6,4,7
1,5,5,1
4,2,0,1
2,7,3,4
7,5,1,2

75_Level_8_4_8_Trial_290_Move_0

1,7,3,6
0,3,2,6
6,2,5,2
2,6,3,1
1,7,5,0
4,7,2,4
2,5,4,5
1,4,1,5

75_Level_8_4_8_Trial_290_Move_1

1,0,1,2
0,7,3,6
6,3,5,6
2,6,3,1
1,7,5,0
4,7,2,4
2,5,4,5
1,4,1,5

75_Level_8_4_8_Trial_290_Move_2

1,0,0,2
0,7,1,6
6,5,2,6
2,6,1,1
1,7,5,0
4,7,2,4
2,5,4,5
1,4,1,5

75_Level_8_4_8_Trial_290_Move_3

0,1,2,2
1,7,1,6
6,5,2,6
2,6,1,1
1,7,5,0
4,7,2,4
2,5,4,5
1,4,1,5

75_Level_8_4_8_Trial_291_Move_0

1,3,0,5
7,7,5,4
5,5,3,7
2,0,6,2
6,4,4,6
3,3,4,5
3,6,2,3
4,2,6,1

75_Level_8_4_8_Trial_291_Move_1

0,1,2,5
1,3,0,4
7,7,3,7
2,0,6,2
6,4,4,6
3,3,4,5
3,6,2,3
4,2,6,1

75_Level_8_4_8_Trial_291_Move_2

0,1,2,5
0,1,2,4
1,3,0,3
2,0,6,2
6,4,4,6
3,3,4,5
3,6,2,3
4,2,6,1

75_Level_8_4_8_Trial_291_Move_3

0,0,2,5
0,1,2,4
3,2,0,3
2,0,6,2
6,4,4,6
3,3,4,5
3,6,2,3
4,2,6,1

75_Level_8_4_8_Trial_292_Move_0

3,0,0,6
4,6,5,7
5,2,2,4
7,2,0,3
2,3,5,6
1,0,1,7
7,0,0,4
3,3,5,1

75_Level_8_4_8_Trial_292_Move_1

3,0,0,6
4,1,5,7
5,2,2,4
7,0,0,3
3,6,5,6
1,0,1,7
7,0,0,4
3,3,5,1

75_Level_8_4_8_Trial_292_Move_2

3,0,0,6
4,1,5,7
5,2,2,4
7,0,0,3
3,1,5,6
1,2,1,7
7,6,0,4
3,3,5,1

75_Level_8_4_8_Trial_292_Move_3

0,1,2,6
3,0,0,7
4,1,5,4
5,2,2,3
7,0,0,6
3,2,5,7
7,6,0,4
3,3,5,1

75_Level_8_4_8_Trial_293_Move_0

6,1,4,4
7,0,3,2
0,2,4,5
4,2,5,7
6,4,6,5
3,0,1,4
0,0,7,4
6,6,2,3

75_Level_8_4_8_Trial_293_Move_1

6,1,4,0
7,0,3,1
0,2,4,2
4,2,7,4
6,4,6,2
3,0,1,4
0,0,7,4
6,6,2,3

75_Level_8_4_8_Trial_293_Move_2

6,1,4,0
7,0,3,1
0,2,4,2
4,2,7,0
6,4,6,1
3,0,1,2
0,0,7,2
6,6,2,3

75_Level_8_4_8_Trial_293_Move_3

6,1,4,0
7,0,3,1
0,2,4,2
4,2,7,0
6,4,6,1
3,0,1,2
0,0,7,0
6,6,3,1

75_Level_8_4_8_Trial_294_Move_0

3,4,4,1
1,4,4,0
0,6,6,3
4,0,7,7
6,2,5,7
5,7,4,1
3,4,3,5
4,3,6,6

75_Level_8_4_8_Trial_294_Move_1

0,1,2,1
3,4,4,0
1,4,4,3
0,6,6,7
4,0,7,7
6,2,5,1
5,7,4,5
4,4,6,6

75_Level_8_4_8_Trial_294_Move_2

0,1,2,1
0,1,2,0
3,4,4,3
1,4,4,7
0,6,6,7
4,0,7,1
6,2,5,5
5,7,6,6

75_Level_8_4_8_Trial_294_Move_3

0,1,2,0
0,1,2,1
3,4,4,2
1,4,4,1
0,6,6,0
4,0,1,3
6,2,5,5
5,7,6,6

75_Level_8_4_8_Trial_295_Move_0

2,2,0,5
4,1,3,6
2,4,1,1
5,3,0,6
7,6,1,3
4,6,4,0
7,3,0,0
1,1,2,2

75_Level_8_4_8_Trial_295_Move_1

2,0,1,2
4,2,0,5
2,4,3,6
5,3,0,6
7,6,1,3
4,6,4,0
7,3,0,0
1,1,2,2

75_Level_8_4_8_Trial_295_Move_2

0,0,1,2
1,4,0,5
2,4,3,6
5,3,0,6
7,6,1,3
4,6,4,0
7,3,0,0
1,1,2,2

75_Level_8_4_8_Trial_295_Move_3

0,1,2,2
1,4,1,5
2,4,3,6
5,3,0,6
7,6,1,3
4,6,4,0
7,3,0,0
1,1,2,2

75_Level_8_4_8_Trial_296_Move_0

1,6,3,1
2,7,6,2
4,1,6,2
5,2,5,3
4,7,7,3
0,5,1,6
2,0,5,4
6,7,6,5

75_Level_8_4_8_Trial_296_Move_1

1,3,0,1
2,7,1,2
4,1,2,2
5,2,5,3
4,7,7,3
0,5,1,6
2,0,5,4
6,7,6,5

75_Level_8_4_8_Trial_296_Move_2

1,0,1,2
2,3,0,1
4,7,1,2
5,1,5,3
4,7,7,3
0,5,1,6
2,0,5,4
6,7,6,5

75_Level_8_4_8_Trial_296_Move_3

1,0,0,2
2,3,1,0
4,7,2,2
5,1,5,3
4,7,7,3
0,5,1,6
2,0,5,4
6,7,6,5

75_Level_8_4_8_Trial_297_Move_0

1,5,3,4
4,1,5,5
3,0,3,6
7,2,7,0
2,1,7,3
7,4,4,0
0,2,6,6
4,5,2,0

75_Level_8_4_8_Trial_297_Move_1

1,0,1,2
4,1,3,4
3,0,3,6
7,2,7,0
2,1,7,3
7,4,4,0
0,2,6,6
4,5,2,0

75_Level_8_4_8_Trial_297_Move_2

0,1,2,2
4,0,3,4
3,0,3,6
7,2,7,0
2,1,7,3
7,4,4,0
0,2,6,6
4,5,2,0

75_Level_8_4_8_Trial_297_Move_3

1,0,2,2
4,1,3,4
3,2,3,6
7,2,7,0
2,1,7,3
7,4,4,0
0,2,6,6
4,5,2,0

75_Level_8_4_8_Trial_298_Move_0

7,1,5,3
3,4,1,0
2,6,5,0
4,2,6,1
1,2,4,5
5,5,0,3
5,4,6,2
6,0,5,0

75_Level_8_4_8_Trial_298_Move_1

7,0,5,3
3,1,1,0
6,2,5,0
4,1,6,1
1,4,4,5
5,5,0,3
5,4,6,2
6,0,5,0

75_Level_8_4_8_Trial_298_Move_2

0,1,2,3
7,0,5,0
3,1,1,0
6,2,5,1
1,1,6,5
5,5,0,3
5,4,6,2
6,0,5,0

75_Level_8_4_8_Trial_298_Move_3

0,0,1,2
7,1,2,3
3,0,5,0
6,2,5,0
1,1,6,5
5,5,0,3
5,4,6,2
6,0,5,0

75_Level_8_4_8_Trial_299_Move_0

2,7,1,1
4,4,3,0
5,7,7,5
1,3,1,6
3,5,7,4
6,1,1,7
4,1,6,7
6,7,0,3

75_Level_8_4_8_Trial_299_Move_1

2,7,1,0
4,4,3,1
5,7,7,2
1,3,1,1
3,5,4,0
6,1,1,5
4,1,6,6
6,7,0,3

75_Level_8_4_8_Trial_299_Move_2

2,0,1,2
4,7,1,0
5,4,3,1
3,7,7,2
3,5,4,0
6,1,1,5
4,1,6,6
6,7,0,3

75_Level_8_4_8_Trial_299_Move_3

2,0,0,2
4,7,1,0
5,4,2,3
3,7,7,2
3,5,4,0
6,1,1,5
4,1,6,6
6,7,0,3

75_Level_8_4_8_Trial_300_Move_0

6,2,6,4
5,7,2,5
4,1,6,0
1,1,5,2
5,3,7,5
7,0,4,2
2,3,0,2
4,6,6,3

75_Level_8_4_8_Trial_300_Move_1

6,2,6,0
5,7,2,1
4,1,6,2
1,1,5,4
5,3,7,5
7,0,4,0
2,3,0,5
4,6,6,3

75_Level_8_4_8_Trial_300_Move_2

6,0,1,2
5,2,6,0
4,7,2,1
1,1,6,2
5,1,5,4
7,3,7,5
2,3,4,5
4,6,6,3

75_Level_8_4_8_Trial_300_Move_3

6,0,1,0
5,2,6,1
4,7,2,2
1,1,6,2
5,1,4,0
7,3,7,1
2,3,4,2
4,6,6,3

75_Level_8_4_8_Trial_301_Move_0

1,7,3,7
6,0,4,4
1,2,1,7
1,7,5,2
3,2,4,6
4,1,6,1
6,7,0,3
2,1,1,3

75_Level_8_4_8_Trial_301_Move_1

6,7,3,7
0,0,4,4
1,2,1,7
2,7,5,2
3,2,4,6
4,1,6,1
6,7,0,3
2,1,1,3

75_Level_8_4_8_Trial_301_Move_2

6,0,3,7
0,1,4,4
1,2,1,7
7,7,5,2
3,0,4,6
4,1,6,1
6,7,0,3
2,1,1,3

75_Level_8_4_8_Trial_301_Move_3

0,1,2,7
6,0,3,4
0,2,4,7
7,7,5,2
3,0,4,6
4,1,6,1
6,7,0,3
2,1,1,3

75_Level_8_4_8_Trial_302_Move_0

0,4,0,2
0,7,5,3
5,7,7,5
2,0,5,2
2,5,6,2
4,3,0,4
7,4,7,4
3,6,7,5

75_Level_8_4_8_Trial_302_Move_1

0,4,0,2
0,7,1,3
5,7,2,7
2,0,0,2
2,5,6,2
4,3,0,4
7,4,7,4
3,6,7,5

75_Level_8_4_8_Trial_302_Move_2

0,4,0,0
0,7,1,1
5,7,7,2
2,0,0,2
2,5,6,3
4,3,0,4
7,4,7,4
3,6,7,5

75_Level_8_4_8_Trial_302_Move_3

4,0,1,2
0,7,1,1
5,7,7,2
2,0,0,2
2,5,6,3
4,3,0,4
7,4,7,4
3,6,7,5

75_Level_8_4_8_Trial_303_Move_0

3,1,6,6
5,3,3,0
2,6,7,1
0,3,6,4
4,7,4,5
7,1,1,2
4,2,3,3
1,7,0,0

75_Level_8_4_8_Trial_303_Move_1

0,1,2,6
5,1,6,0
2,6,7,1
0,3,6,4
4,7,4,5
7,1,1,2
4,2,3,3
1,7,0,0

75_Level_8_4_8_Trial_303_Move_2

0,1,0,6
5,1,1,0
2,7,2,1
0,3,2,4
4,7,4,5
7,1,1,2
4,2,3,3
1,7,0,0

75_Level_8_4_8_Trial_303_Move_3

0,0,1,2
5,1,0,6
2,7,2,0
0,3,2,4
4,7,4,5
7,1,1,2
4,2,3,3
1,7,0,0

75_Level_8_4_8_Trial_304_Move_0

4,1,7,3
6,2,7,3
2,6,5,7
4,7,3,1
3,0,0,4
1,3,0,5
7,4,1,1
4,5,3,5

75_Level_8_4_8_Trial_304_Move_1

4,1,0,3
6,2,1,3
2,6,2,5
4,7,3,1
3,0,0,4
1,3,0,5
7,4,1,1
4,5,3,5

75_Level_8_4_8_Trial_304_Move_2

0,1,2,3
4,1,0,3
6,6,1,5
4,7,3,1
3,0,0,4
1,3,0,5
7,4,1,1
4,5,3,5

75_Level_8_4_8_Trial_304_Move_3

0,0,2,3
4,1,0,3
6,2,6,5
4,7,3,1
3,0,0,4
1,3,0,5
7,4,1,1
4,5,3,5

75_Level_8_4_8_Trial_305_Move_0

2,3,5,5
0,0,6,3
7,4,5,4
2,4,2,1
1,1,4,7
1,3,3,5
7,4,0,1
4,7,3,2

75_Level_8_4_8_Trial_305_Move_1

2,0,5,5
0,1,6,3
7,2,5,4
2,3,2,1
1,0,1,7
1,3,3,5
7,4,0,1
4,7,3,2

75_Level_8_4_8_Trial_305_Move_2

0,1,2,5
2,0,5,3
0,1,6,4
7,3,5,1
1,0,1,7
1,3,3,5
7,4,0,1
4,7,3,2

75_Level_8_4_8_Trial_305_Move_3

0,1,2,5
1,2,5,3
2,1,6,4
7,3,5,1
1,0,1,7
1,3,3,5
7,4,0,1
4,7,3,2

75_Level_8_4_8_Trial_306_Move_0

4,7,7,6
1,3,5,0
6,6,2,7
4,7,2,3
1,0,3,3
2,1,5,0
4,6,1,6
4,7,1,7

75_Level_8_4_8_Trial_306_Move_1

4,7,0,6
1,3,1,0
6,6,2,7
4,7,7,3
1,0,5,3
2,5,2,0
4,6,2,6
4,7,3,7

75_Level_8_4_8_Trial_306_Move_2

4,0,1,2
1,7,0,6
6,3,1,0
4,6,2,3
1,0,5,3
2,5,2,0
4,6,2,6
4,7,3,7

75_Level_8_4_8_Trial_306_Move_3

4,0,0,2
1,7,1,6
6,3,2,0
4,6,1,3
1,0,0,3
2,5,1,0
4,6,5,6
4,7,3,7

75_Level_8_4_8_Trial_307_Move_0

7,0,0,7
4,2,0,5
4,3,1,7
0,6,0,1
7,1,2,3
1,5,4,3
5,3,6,6
3,2,1,1

75_Level_8_4_8_Trial_307_Move_1

7,0,0,7
4,2,1,5
4,3,2,7
0,6,1,1
7,1,2,3
1,5,4,3
5,3,6,6
3,2,1,1

75_Level_8_4_8_Trial_307_Move_2

7,0,1,2
4,0,0,7
4,2,1,5
0,3,2,7
7,6,2,3
1,5,4,3
5,3,6,6
3,2,1,1

75_Level_8_4_8_Trial_307_Move_3

7,0,0,2
4,0,1,7
4,1,2,5
0,3,1,7
7,6,0,3
1,5,4,3
5,3,6,6
3,2,1,1

75_Level_8_4_8_Trial_308_Move_0

2,7,1,4
0,5,1,4
3,0,2,5
3,3,6,7
2,6,4,0
5,3,3,5
5,0,3,5
7,2,1,3

75_Level_8_4_8_Trial_308_Move_1

2,7,0,4
0,5,1,4
3,0,2,5
3,3,1,7
2,6,1,0
5,3,2,5
5,0,6,5
7,2,4,1

75_Level_8_4_8_Trial_308_Move_2

2,7,0,4
0,5,1,4
3,0,2,5
3,3,0,7
2,6,2,0
5,3,2,5
5,0,6,5
7,2,4,1

75_Level_8_4_8_Trial_308_Move_3

2,7,0,4
0,5,1,4
3,0,2,5
3,3,0,7
2,6,1,0
5,3,0,5
5,0,6,5
7,2,4,1

75_Level_8_4_8_Trial_309_Move_0

7,5,1,0
2,6,0,7
7,5,4,6
1,1,5,1
7,1,7,3
5,5,7,0
3,3,0,4
4,1,6,1

75_Level_8_4_8_Trial_309_Move_1

0,1,2,0
7,5,1,7
2,6,0,6
7,5,4,5
7,1,7,3
5,5,7,0
3,3,0,4
4,1,6,1

75_Level_8_4_8_Trial_309_Move_2

0,1,2,0
1,5,1,7
2,6,0,6
0,5,4,5
2,1,7,3
5,5,7,0
3,3,0,4
4,1,6,1

75_Level_8_4_8_Trial_309_Move_3

0,1,2,0
0,5,2,7
2,6,0,6
0,5,4,5
2,1,7,3
5,5,7,0
3,3,0,4
4,1,6,1

75_Level_8_4_8_Trial_310_Move_0

7,5,2,1
5,3,0,2
2,1,5,3
5,6,2,4
7,3,1,0
4,6,0,2
2,7,0,5
6,6,1,3

75_Level_8_4_8_Trial_310_Move_1

7,5,0,1
5,3,1,2
2,1,2,3
5,6,2,4
7,3,0,1
4,6,5,2
2,7,2,5
6,6,1,3

75_Level_8_4_8_Trial_310_Move_2

7,5,0,1
5,3,1,1
2,1,2,3
5,6,0,4
7,3,0,1
4,6,5,2
2,7,2,5
6,6,1,3

75_Level_8_4_8_Trial_310_Move_3

7,0,1,2
5,5,0,1
2,3,2,3
5,6,0,4
7,3,0,1
4,6,5,2
2,7,2,5
6,6,1,3

75_Level_8_4_8_Trial_311_Move_0

4,1,3,0
1,3,5,6
7,3,0,0
2,1,5,5
5,4,0,3
4,3,5,2
5,0,7,7
1,3,5,5

75_Level_8_4_8_Trial_311_Move_1

4,0,1,0
1,1,5,6
7,2,0,0
2,1,5,5
5,4,0,3
4,3,5,2
5,0,7,7
1,3,5,5

75_Level_8_4_8_Trial_311_Move_2

0,1,2,0
4,0,5,6
7,2,0,0
2,1,5,5
5,4,0,3
4,3,5,2
5,0,7,7
1,3,5,5

75_Level_8_4_8_Trial_311_Move_3

0,0,1,2
4,1,2,0
7,2,5,6
2,1,5,5
5,4,0,3
4,3,5,2
5,0,7,7
1,3,5,5

75_Level_8_4_8_Trial_312_Move_0

3,2,5,3
1,0,6,4
0,0,4,2
6,5,1,0
7,4,4,7
1,4,0,0
6,0,7,5
0,3,1,0

75_Level_8_4_8_Trial_312_Move_1

3,0,1,2
1,2,5,3
0,0,6,4
6,0,4,2
7,5,1,0
1,4,4,7
6,4,7,5
0,3,1,0

75_Level_8_4_8_Trial_312_Move_2

3,0,1,2
1,1,5,3
0,2,6,4
6,2,4,2
7,5,1,0
1,4,4,7
6,4,7,5
0,3,1,0

75_Level_8_4_8_Trial_312_Move_3

0,1,2,2
3,0,5,3
0,2,6,4
6,2,4,2
7,5,1,0
1,4,4,7
6,4,7,5
0,3,1,0

75_Level_8_4_8_Trial_313_Move_0

2,4,3,6
4,5,2,5
1,7,1,4
6,5,5,3
3,6,0,1
4,0,4,7
6,0,5,0
1,1,5,3

75_Level_8_4_8_Trial_313_Move_1

2,0,3,6
4,1,2,5
1,2,1,4
6,4,5,3
3,5,6,1
4,7,4,7
6,5,5,0
1,1,5,3

75_Level_8_4_8_Trial_313_Move_2

0,1,2,6
2,0,3,5
4,2,2,4
6,4,5,3
3,5,6,1
4,7,4,7
6,5,5,0
1,1,5,3

75_Level_8_4_8_Trial_313_Move_3

0,1,2,6
0,1,2,5
4,0,3,4
6,4,5,3
3,5,6,1
4,7,4,7
6,5,5,0
1,1,5,3

75_Level_8_4_8_Trial_314_Move_0

1,3,1,1
0,5,2,3
7,7,2,3
5,7,0,5
1,2,1,4
5,3,2,0
7,1,3,6
6,7,2,5

75_Level_8_4_8_Trial_314_Move_1

3,0,1,2
0,5,2,3
7,7,2,3
5,7,0,5
1,2,1,4
5,3,2,0
7,1,3,6
6,7,2,5

75_Level_8_4_8_Trial_314_Move_2

3,0,0,1
0,5,1,3
7,7,2,3
5,7,0,5
1,2,1,4
5,3,2,0
7,1,3,6
6,7,2,5

75_Level_8_4_8_Trial_314_Move_3

0,1,2,1
3,5,1,3
7,7,2,3
5,7,0,5
1,2,1,4
5,3,2,0
7,1,3,6
6,7,2,5

75_Level_8_4_8_Trial_315_Move_0

7,6,6,0
1,7,4,6
1,0,0,1
6,3,4,4
4,2,1,7
3,3,6,2
6,5,2,5
7,2,1,6

75_Level_8_4_8_Trial_315_Move_1

7,0,1,2
1,7,4,0
1,0,0,1
6,3,4,4
4,2,1,7
3,3,6,2
6,5,2,5
7,2,1,6

75_Level_8_4_8_Trial_315_Move_2

7,0,1,2
1,0,1,2
1,7,4,1
6,3,4,4
4,2,1,7
3,3,6,2
6,5,2,5
7,2,1,6

75_Level_8_4_8_Trial_315_Move_3

7,0,0,2
1,0,1,2
1,7,2,4
6,3,4,4
4,2,1,7
3,3,6,2
6,5,2,5
7,2,1,6

75_Level_8_4_8_Trial_316_Move_0

3,4,2,7
4,7,6,3
3,0,5,7
0,1,1,3
2,5,6,7
7,1,5,7
4,6,3,0
4,3,0,0

75_Level_8_4_8_Trial_316_Move_1

3,4,2,0
4,7,6,1
3,0,5,2
0,1,1,7
2,5,6,3
7,1,5,3
4,6,3,0
4,3,0,0

75_Level_8_4_8_Trial_316_Move_2

3,4,2,0
4,7,6,1
3,0,5,2
0,1,1,0
2,5,6,1
7,1,5,2
4,6,0,7
4,3,0,0

75_Level_8_4_8_Trial_316_Move_3

3,0,1,2
4,4,2,0
3,7,6,1
0,0,5,2
2,5,6,0
7,1,5,2
4,6,0,7
4,3,0,0

75_Level_8_4_8_Trial_317_Move_0

4,0,7,2
1,4,6,3
7,5,1,7
1,0,1,5
7,4,7,4
5,6,5,5
4,3,2,2
1,4,5,2

75_Level_8_4_8_Trial_317_Move_1

4,0,1,2
1,0,7,2
7,4,6,3
1,5,1,7
7,0,1,5
6,4,7,4
4,3,2,2
1,4,5,2

75_Level_8_4_8_Trial_317_Move_2

4,0,1,2
1,1,7,2
7,2,6,3
1,0,1,7
7,0,1,5
6,4,7,4
3,5,2,2
1,0,5,2

75_Level_8_4_8_Trial_317_Move_3

0,1,2,2
4,0,7,2
7,2,6,3
1,0,1,7
7,0,1,5
6,4,7,4
3,5,2,2
1,0,5,2

75_Level_8_4_8_Trial_318_Move_0

7,4,2,5
2,5,3,0
0,4,2,0
4,3,7,3
6,0,1,4
6,4,2,1
2,4,2,0
5,5,4,0

75_Level_8_4_8_Trial_318_Move_1

7,0,2,5
2,1,3,0
0,2,2,0
4,4,7,3
6,5,1,4
6,4,2,1
2,3,2,0
5,0,5,0

75_Level_8_4_8_Trial_318_Move_2

0,1,2,5
7,0,2,0
0,1,3,0
4,4,7,3
6,5,1,4
6,4,2,1
2,3,2,0
5,0,5,0

75_Level_8_4_8_Trial_318_Move_3

0,1,2,5
1,7,2,0
2,1,3,0
4,4,7,3
6,5,1,4
6,4,2,1
2,3,2,0
5,0,5,0

75_Level_8_4_8_Trial_319_Move_0

5,5,7,1
0,3,3,0
4,3,7,0
3,1,1,5
6,1,4,7
0,7,2,2
3,0,5,1
3,1,7,7

75_Level_8_4_8_Trial_319_Move_1

5,0,7,1
0,1,3,0
4,2,7,0
1,5,1,5
6,1,4,7
0,7,2,2
3,0,5,1
3,1,7,7

75_Level_8_4_8_Trial_319_Move_2

0,1,2,1
5,0,7,0
0,1,3,0
4,2,7,5
6,5,4,7
0,7,2,2
3,0,5,1
3,1,7,7

75_Level_8_4_8_Trial_319_Move_3

0,1,2,1
1,5,7,0
2,1,3,0
4,2,7,5
6,5,4,7
0,7,2,2
3,0,5,1
3,1,7,7

75_Level_8_4_8_Trial_320_Move_0

6,0,5,2
1,2,0,3
3,3,6,0
1,7,1,4
6,4,0,4
5,1,7,5
7,6,4,7
3,6,5,7

75_Level_8_4_8_Trial_320_Move_1

6,0,5,0
1,2,0,1
3,3,6,2
1,7,1,2
6,4,0,3
5,1,5,0
7,6,4,4
3,6,5,4

75_Level_8_4_8_Trial_320_Move_2

6,0,1,2
1,2,5,1
3,3,6,2
1,7,1,2
6,4,0,3
5,1,5,0
7,6,4,4
3,6,5,4

75_Level_8_4_8_Trial_320_Move_3

6,0,1,0
1,2,5,1
3,3,6,2
1,7,1,1
6,4,0,3
5,1,5,0
7,6,4,4
3,6,5,4

75_Level_8_4_8_Trial_321_Move_0

4,0,6,3
6,5,4,5
1,0,3,5
5,6,4,4
4,3,1,3
1,1,0,0
3,3,5,2
2,4,4,6

75_Level_8_4_8_Trial_321_Move_1

0,1,2,3
4,0,6,5
6,5,4,5
1,0,3,4
5,6,4,3
4,3,0,0
3,3,5,2
2,4,4,6

75_Level_8_4_8_Trial_321_Move_2

0,1,0,3
4,0,1,5
6,5,2,5
1,0,2,3
5,6,6,3
4,3,0,0
3,3,5,2
2,4,4,6

75_Level_8_4_8_Trial_321_Move_3

0,1,2,3
4,1,1,5
6,5,2,5
1,0,2,3
5,6,6,3
4,3,0,0
3,3,5,2
2,4,4,6

75_Level_8_4_8_Trial_322_Move_0

3,1,2,1
3,0,1,6
2,7,3,0
2,0,3,6
1,7,5,7
5,2,6,4
7,5,6,3
7,2,4,7

75_Level_8_4_8_Trial_322_Move_1

3,0,1,2
3,0,2,6
2,7,3,0
2,0,3,6
1,7,5,7
5,2,6,4
7,5,6,3
7,2,4,7

75_Level_8_4_8_Trial_322_Move_2

3,0,1,2
3,1,2,6
2,2,3,0
2,7,3,6
1,7,5,7
5,2,6,4
7,5,6,3
7,2,4,7

75_Level_8_4_8_Trial_322_Move_3

0,1,2,2
3,0,1,6
3,1,3,0
2,7,3,6
1,7,5,7
5,2,6,4
7,5,6,3
7,2,4,7

75_Level_8_4_8_Trial_323_Move_0

6,1,6,6
7,3,0,1
3,7,1,6
4,0,7,4
7,5,3,6
6,0,2,1
5,7,7,2
3,3,5,0

75_Level_8_4_8_Trial_323_Move_1

1,0,1,2
7,3,0,1
3,7,1,6
4,0,7,4
7,5,3,6
6,0,2,1
5,7,7,2
3,3,5,0

75_Level_8_4_8_Trial_323_Move_2

1,0,0,2
7,3,1,0
3,7,2,6
4,0,7,4
7,5,3,6
6,0,2,1
5,7,7,2
3,3,5,0

75_Level_8_4_8_Trial_323_Move_3

1,0,1,2
7,3,1,2
3,7,2,6
4,0,7,4
7,5,3,6
6,0,2,1
5,7,7,2
3,3,5,0

75_Level_8_4_8_Trial_324_Move_0

1,5,1,2
2,4,3,3
5,5,3,1
6,2,2,4
0,7,0,5
1,4,5,0
0,5,6,1
3,2,5,4

75_Level_8_4_8_Trial_324_Move_1

1,5,0,2
2,4,1,3
5,5,2,1
6,2,1,4
0,7,3,5
1,4,3,0
0,6,2,1
3,2,0,4

75_Level_8_4_8_Trial_324_Move_2

1,5,0,2
2,4,1,3
5,5,2,2
6,2,0,4
0,7,3,5
1,4,3,0
0,6,2,1
3,2,0,4

75_Level_8_4_8_Trial_324_Move_3

1,0,1,2
2,5,0,2
5,4,1,3
6,5,0,4
0,7,3,5
1,4,3,0
0,6,2,1
3,2,0,4

75_Level_8_4_8_Trial_325_Move_0

4,0,3,1
6,7,4,3
3,5,0,6
5,3,4,4
1,2,6,3
3,3,7,6
1,3,5,0
2,4,5,7

75_Level_8_4_8_Trial_325_Move_1

4,0,3,1
6,1,4,3
3,2,0,6
5,0,4,4
1,7,6,3
3,5,7,6
1,2,5,0
2,4,5,7

75_Level_8_4_8_Trial_325_Move_2

4,0,0,1
6,1,1,3
3,2,2,6
5,0,3,4
1,7,4,3
3,7,0,6
1,2,4,0
2,4,6,7

75_Level_8_4_8_Trial_325_Move_3

4,0,1,2
6,0,0,3
3,2,2,6
5,0,3,4
1,7,4,3
3,7,0,6
1,2,4,0
2,4,6,7

75_Level_8_4_8_Trial_326_Move_0

7,3,5,2
0,3,0,0
1,5,6,0
3,5,7,3
7,0,2,5
3,7,0,4
4,5,5,7
4,6,1,7

75_Level_8_4_8_Trial_326_Move_1

7,0,1,2
3,3,5,2
1,5,6,0
3,5,7,3
7,0,2,5
3,7,0,4
4,5,5,7
4,6,1,7

75_Level_8_4_8_Trial_326_Move_2

7,0,1,2
3,1,3,2
1,2,6,0
3,0,7,3
7,0,2,5
3,7,0,4
4,5,5,7
4,6,1,7

75_Level_8_4_8_Trial_326_Move_3

7,0,1,2
3,1,3,2
1,2,6,0
3,0,7,3
7,1,2,5
3,2,7,4
4,5,5,7
4,6,1,7

75_Level_8_4_8_Trial_327_Move_0

3,7,6,0
3,2,2,4
4,7,1,6
2,4,3,4
7,0,6,3
6,2,0,5
6,5,6,6
5,4,3,3

75_Level_8_4_8_Trial_327_Move_1

3,0,1,2
3,7,6,0
4,2,2,4
2,7,1,6
7,4,3,4
6,0,6,3
5,2,0,5
5,4,3,3

75_Level_8_4_8_Trial_327_Move_2

0,1,2,2
3,0,1,0
3,7,6,4
4,7,1,6
7,4,3,4
6,0,6,3
5,2,0,5
5,4,3,3

75_Level_8_4_8_Trial_327_Move_3

0,0,2,2
3,1,1,0
3,2,6,4
4,1,1,6
4,0,3,4
6,0,6,3
5,2,0,5
5,4,3,3

75_Level_8_4_8_Trial_328_Move_0

4,3,0,0
5,1,2,2
1,4,6,4
7,0,7,3
3,1,3,7
0,6,3,0
5,4,5,0
0,4,5,2

75_Level_8_4_8_Trial_328_Move_1

4,3,0,0
5,1,1,2
1,4,2,4
7,0,0,7
3,1,2,7
0,6,6,0
5,4,5,0
0,4,5,2

75_Level_8_4_8_Trial_328_Move_2

0,1,2,0
4,3,0,2
5,4,2,4
7,0,0,7
3,1,2,7
0,6,6,0
5,4,5,0
0,4,5,2

75_Level_8_4_8_Trial_328_Move_3

0,1,0,0
4,3,1,0
5,4,2,4
7,0,0,7
3,1,2,7
0,6,6,0
5,4,5,0
0,4,5,2

75_Level_8_4_8_Trial_329_Move_0

4,4,7,2
7,0,5,5
0,7,6,6
3,2,2,6
6,6,4,3
1,4,4,3
2,1,6,5
4,1,0,5

75_Level_8_4_8_Trial_329_Move_1

4,0,7,2
7,1,5,5
0,2,6,6
3,4,2,6
6,0,4,3
4,7,4,3
2,2,6,5
4,6,0,5

75_Level_8_4_8_Trial_329_Move_2

4,0,0,2
7,1,1,5
0,2,2,6
3,2,7,6
6,0,5,3
4,7,6,3
2,2,6,5
4,6,0,5

75_Level_8_4_8_Trial_329_Move_3

4,0,0,2
7,1,1,5
0,2,2,6
3,2,0,6
6,0,1,3
4,7,2,3
2,2,7,5
4,0,5,5

75_Level_8_4_8_Trial_330_Move_0

6,7,5,0
1,5,5,3
0,0,3,7
7,0,4,2
7,2,6,1
6,4,6,1
3,5,7,3
6,2,2,1

75_Level_8_4_8_Trial_330_Move_1

6,7,5,0
1,5,5,1
0,0,3,2
7,0,4,0
7,2,6,3
6,4,6,7
3,5,7,2
6,2,2,3

75_Level_8_4_8_Trial_330_Move_2

6,0,1,2
1,7,5,0
0,5,5,1
7,0,3,2
7,0,4,0
6,2,6,3
3,4,6,7
6,5,7,3

75_Level_8_4_8_Trial_330_Move_3

6,0,1,2
1,1,5,0
5,2,5,1
7,0,3,2
7,7,4,0
6,2,6,3
3,4,6,7
6,5,7,3

75_Level_8_4_8_Trial_331_Move_0

2,7,6,5
6,7,4,2
6,3,7,4
7,4,2,5
4,2,3,1
3,6,5,2
1,2,6,1
7,0,4,2

75_Level_8_4_8_Trial_331_Move_1

2,0,6,5
6,1,4,2
6,2,3,4
7,4,2,5
4,2,3,1
3,6,5,2
1,2,6,1
7,0,4,2

75_Level_8_4_8_Trial_331_Move_2

2,0,6,5
6,1,4,2
6,2,3,4
7,0,4,5
4,1,3,1
3,6,5,2
1,2,6,1
7,0,4,2

75_Level_8_4_8_Trial_331_Move_3

2,0,0,5
6,1,1,2
6,2,2,3
7,0,6,5
4,1,3,1
3,6,5,2
1,2,6,1
7,0,4,2

75_Level_8_4_8_Trial_332_Move_0

5,5,0,3
5,2,3,6
7,4,2,3
2,3,4,7
6,0,1,3
3,4,1,0
3,6,0,7
0,4,2,5

75_Level_8_4_8_Trial_332_Move_1

5,5,0,0
5,2,6,1
7,4,2,2
2,3,4,7
6,0,1,3
3,4,1,0
3,6,0,7
0,4,2,5

75_Level_8_4_8_Trial_332_Move_2

5,0,1,2
5,5,0,0
7,4,6,1
2,3,4,7
6,0,1,3
3,4,1,0
3,6,0,7
0,4,2,5

75_Level_8_4_8_Trial_332_Move_3

5,0,1,2
5,5,1,2
7,4,6,1
2,3,4,7
6,0,1,3
3,4,1,0
3,6,0,7
0,4,2,5

75_Level_8_4_8_Trial_333_Move_0

4,0,0,4
1,5,1,1
6,3,3,2
0,7,0,1
4,6,0,0
3,2,4,4
3,7,3,4
1,5,3,7

75_Level_8_4_8_Trial_333_Move_1

4,0,1,2
5,0,0,4
6,3,3,2
0,7,0,1
4,6,0,0
3,2,4,4
3,7,3,4
1,5,3,7

75_Level_8_4_8_Trial_333_Move_2

4,0,0,2
5,0,1,4
6,3,2,2
0,7,1,1
4,6,3,0
3,2,4,4
3,7,3,4
1,5,3,7

75_Level_8_4_8_Trial_333_Move_3

4,0,0,2
5,0,1,4
6,3,2,2
0,7,0,1
4,6,1,0
3,2,2,4
3,7,1,4
1,5,4,7

75_Level_8_4_8_Trial_334_Move_0

2,5,2,2
6,7,0,3
4,2,0,0
2,4,6,1
0,1,2,4
4,4,0,3
5,2,3,0
3,5,6,4

75_Level_8_4_8_Trial_334_Move_1

5,0,1,2
6,7,0,3
4,2,0,0
2,4,6,1
0,1,2,4
4,4,0,3
5,2,3,0
3,5,6,4

75_Level_8_4_8_Trial_334_Move_2

5,1,0,2
6,7,1,3
4,2,2,0
2,4,6,1
0,1,2,4
4,4,0,3
5,2,3,0
3,5,6,4

75_Level_8_4_8_Trial_334_Move_3

0,1,2,2
5,1,0,3
6,7,1,0
4,4,6,1
0,1,2,4
4,4,0,3
5,2,3,0
3,5,6,4

75_Level_8_4_8_Trial_335_Move_0

0,6,0,4
4,4,3,5
3,6,7,4
0,7,2,0
1,3,2,1
5,5,7,1
0,6,2,7
3,4,4,6

75_Level_8_4_8_Trial_335_Move_1

0,6,0,4
4,4,1,5
3,6,2,4
0,7,0,0
1,3,3,1
5,5,7,1
0,6,7,7
3,4,4,6

75_Level_8_4_8_Trial_335_Move_2

0,0,1,2
4,6,0,4
3,4,1,5
7,6,2,4
1,3,3,1
5,5,7,1
0,6,7,7
3,4,4,6

75_Level_8_4_8_Trial_335_Move_3

0,1,2,2
4,6,1,4
3,4,1,5
7,6,2,4
1,3,3,1
5,5,7,1
0,6,7,7
3,4,4,6

75_Level_8_4_8_Trial_336_Move_0

6,4,4,5
0,2,0,2
2,3,0,7
1,5,2,1
3,5,2,2
6,1,6,7
7,1,4,3
0,3,3,2

75_Level_8_4_8_Trial_336_Move_1

6,0,1,2
0,4,4,5
2,2,0,2
1,3,0,7
3,5,2,1
6,5,2,2
7,1,6,7
0,1,4,2

75_Level_8_4_8_Trial_336_Move_2

0,1,2,2
6,0,1,5
0,4,4,0
1,3,0,7
3,5,2,1
6,5,2,2
7,1,6,7
0,1,4,2

75_Level_8_4_8_Trial_336_Move_3

0,1,2,2
1,6,1,5
2,4,4,0
1,3,0,7
3,5,2,1
6,5,2,2
7,1,6,7
0,1,4,2

75_Level_8_4_8_Trial_337_Move_0

3,3,5,0
4,2,1,5
3,1,4,6
5,7,6,0
3,4,2,6
6,6,3,4
4,4,0,7
1,1,7,0

75_Level_8_4_8_Trial_337_Move_1

3,3,5,0
4,2,1,1
3,1,4,2
5,7,0,0
3,4,2,5
6,6,3,4
4,4,0,7
1,1,7,0

75_Level_8_4_8_Trial_337_Move_2

3,0,1,2
4,3,5,0
3,2,4,2
5,7,0,0
3,4,2,5
6,6,3,4
4,4,0,7
1,1,7,0

75_Level_8_4_8_Trial_337_Move_3

0,0,1,2
1,4,5,0
2,2,4,2
5,7,0,0
3,4,2,5
6,6,3,4
4,4,0,7
1,1,7,0

75_Level_8_4_8_Trial_338_Move_0

6,5,5,0
0,7,4,6
7,6,7,0
5,0,5,1
0,1,2,5
7,4,3,4
5,0,6,0
1,6,3,7

75_Level_8_4_8_Trial_338_Move_1

0,1,2,0
6,5,5,6
0,6,4,0
5,0,5,1
0,1,2,5
7,4,3,4
5,0,6,0
1,6,3,7

75_Level_8_4_8_Trial_338_Move_2

0,1,2,0
1,5,5,6
2,6,4,0
0,5,5,1
6,1,2,5
7,4,3,4
5,0,6,0
1,6,3,7

75_Level_8_4_8_Trial_338_Move_3

0,0,1,2
1,1,2,0
2,5,5,6
0,6,4,0
6,1,2,1
7,4,3,4
5,0,6,0
1,6,3,7

75_Level_8_4_8_Trial_339_Move_0

7,3,6,6
4,2,0,7
5,3,6,3
0,4,2,5
7,7,5,3
5,6,4,5
4,7,6,7
1,2,2,3

75_Level_8_4_8_Trial_339_Move_1

7,3,6,0
4,2,0,1
5,3,6,2
0,4,2,6
7,7,3,7
5,6,4,3
4,7,6,7
1,2,2,3

75_Level_8_4_8_Trial_339_Move_2

0,1,2,0
7,3,6,1
4,2,0,2
5,3,6,6
0,4,2,3
5,6,4,3
4,7,6,7
1,2,2,3

75_Level_8_4_8_Trial_339_Move_3

0,1,2,0
7,3,6,1
4,2,0,2
5,3,6,0
0,4,2,1
5,6,4,2
4,7,6,6
1,2,2,7

75_Level_8_4_8_Trial_340_Move_0

0,7,4,5
6,6,2,6
5,6,4,5
4,7,1,4
0,1,7,6
2,5,5,2
3,7,2,2
4,5,3,7

75_Level_8_4_8_Trial_340_Move_1

0,1,2,5
0,7,4,2
5,6,4,5
4,7,1,4
0,1,7,6
2,5,5,2
3,7,2,2
4,5,3,7

75_Level_8_4_8_Trial_340_Move_2

0,1,0,5
0,7,1,2
5,6,2,5
4,7,2,1
0,1,7,6
2,5,5,2
3,7,2,2
4,5,3,7

75_Level_8_4_8_Trial_340_Move_3

0,1,0,5
0,7,1,1
5,6,2,5
4,7,0,1
0,1,7,6
2,5,5,2
3,7,2,2
4,5,3,7

75_Level_8_4_8_Trial_341_Move_0

6,6,1,2
1,0,0,7
3,6,5,5
1,6,1,4
3,5,5,3
4,0,7,7
0,1,3,2
2,6,4,7

75_Level_8_4_8_Trial_341_Move_1

6,0,1,2
1,1,0,7
3,2,5,5
1,0,1,4
3,5,5,3
4,0,7,7
0,1,3,2
2,6,4,7

75_Level_8_4_8_Trial_341_Move_2

0,1,2,2
6,0,0,7
3,2,5,5
1,0,1,4
3,5,5,3
4,0,7,7
0,1,3,2
2,6,4,7

75_Level_8_4_8_Trial_341_Move_3

0,1,2,2
6,1,2,7
3,2,5,5
1,0,1,4
3,5,5,3
4,0,7,7
0,1,3,2
2,6,4,7

75_Level_8_4_8_Trial_342_Move_0

7,6,7,3
1,7,5,1
3,6,4,5
6,5,0,7
1,4,5,4
7,7,0,2
3,7,1,7
4,1,1,4

75_Level_8_4_8_Trial_342_Move_1

0,1,2,3
1,6,5,1
3,6,4,5
6,5,0,7
1,4,5,4
7,7,0,2
3,7,1,7
4,1,1,4

75_Level_8_4_8_Trial_342_Move_2

0,0,2,3
1,1,5,1
3,2,4,5
5,1,0,7
1,4,5,4
7,7,0,2
3,7,1,7
4,1,1,4

75_Level_8_4_8_Trial_342_Move_3

0,1,2,3
0,0,2,5
3,2,4,5
5,1,0,7
1,4,5,4
7,7,0,2
3,7,1,7
4,1,1,4

75_Level_8_4_8_Trial_343_Move_0

3,7,7,5
0,6,5,1
0,0,6,3
4,6,7,5
5,2,4,0
0,3,0,5
7,3,2,6
1,2,0,0

75_Level_8_4_8_Trial_343_Move_1

3,0,7,5
0,1,5,1
0,2,0,3
4,7,7,5
5,2,4,0
0,3,0,5
7,3,2,6
1,2,0,0

75_Level_8_4_8_Trial_343_Move_2

0,3,7,5
1,1,5,1
2,2,0,3
4,7,7,5
5,2,4,0
0,3,0,5
7,3,2,6
1,2,0,0

75_Level_8_4_8_Trial_343_Move_3

0,1,2,5
0,3,7,5
2,2,0,3
4,7,7,5
5,2,4,0
0,3,0,5
7,3,2,6
1,2,0,0

75_Level_8_4_8_Trial_344_Move_0

6,1,7,5
4,5,7,3
6,1,3,6
3,4,6,0
6,2,0,7
1,2,5,7
6,1,0,6
6,4,2,6

75_Level_8_4_8_Trial_344_Move_1

0,1,7,5
1,5,7,3
2,1,3,6
6,4,6,0
4,2,0,7
6,2,5,7
3,1,0,6
1,4,2,6

75_Level_8_4_8_Trial_344_Move_2

0,0,7,5
5,1,7,3
2,2,3,6
6,4,6,0
4,2,0,7
6,2,5,7
3,1,0,6
1,4,2,6

75_Level_8_4_8_Trial_344_Move_3

0,0,7,5
5,1,7,3
2,2,3,6
6,0,6,0
4,1,0,7
6,4,5,7
3,1,0,6
1,4,2,6

75_Level_8_4_8_Trial_345_Move_0

1,5,0,6
6,6,3,7
7,4,1,1
5,1,2,3
2,4,6,0
0,6,4,5
5,2,1,0
1,4,2,5

75_Level_8_4_8_Trial_345_Move_1

1,0,1,2
6,5,0,6
7,6,3,7
5,4,2,3
2,4,6,0
0,6,4,5
5,2,1,0
1,4,2,5

75_Level_8_4_8_Trial_345_Move_2

1,0,1,2
6,1,0,6
7,2,3,7
5,0,2,3
2,5,6,0
0,6,6,5
5,2,1,0
1,4,2,5

75_Level_8_4_8_Trial_345_Move_3

0,1,2,2
6,0,0,6
7,2,3,7
5,0,2,3
2,5,6,0
0,6,6,5
5,2,1,0
1,4,2,5

75_Level_8_4_8_Trial_346_Move_0

7,5,0,6
4,4,1,6
3,0,5,7
1,6,5,1
3,3,4,0
7,4,7,5
3,5,6,2
3,3,2,4

75_Level_8_4_8_Trial_346_Move_1

0,5,0,6
1,4,1,6
2,0,5,7
7,6,5,1
4,3,4,0
3,4,7,5
1,5,6,2
7,3,2,4

75_Level_8_4_8_Trial_346_Move_2

0,1,2,6
0,5,0,6
1,4,1,7
2,0,5,1
7,6,5,0
3,3,7,5
1,5,6,2
7,3,2,4

75_Level_8_4_8_Trial_346_Move_3

0,1,0,6
0,5,1,6
1,4,2,7
2,0,2,1
7,6,0,0
3,3,1,7
1,5,6,2
7,3,2,4

75_Level_8_4_8_Trial_347_Move_0

1,4,7,6
3,0,2,2
4,7,1,3
2,7,5,1
4,1,6,3
0,3,4,3
6,4,1,6
4,2,3,1

75_Level_8_4_8_Trial_347_Move_1

1,4,7,0
3,0,2,1
4,7,1,2
2,7,5,6
4,1,6,2
0,3,4,1
6,4,1,6
4,2,3,1

75_Level_8_4_8_Trial_347_Move_2

1,4,7,0
3,0,2,1
4,7,1,2
2,7,5,0
4,1,6,1
0,3,4,2
6,4,6,6
4,2,3,2

75_Level_8_4_8_Trial_347_Move_3

1,0,1,2
3,4,7,0
4,0,2,1
2,7,1,2
4,7,5,0
0,1,6,1
4,3,4,2
4,2,3,2

75_Level_8_4_8_Trial_348_Move_0

6,2,0,2
1,5,3,6
1,7,4,5
3,2,3,3
7,1,7,2
4,0,1,2
6,2,0,4
1,5,2,3

75_Level_8_4_8_Trial_348_Move_1

6,0,1,2
1,2,0,2
1,5,3,6
2,7,4,5
7,1,7,2
4,0,1,2
6,2,0,4
1,5,2,3

75_Level_8_4_8_Trial_348_Move_2

0,1,2,2
6,0,1,2
1,2,0,6
1,5,3,5
2,1,4,2
4,0,1,2
6,2,0,4
1,5,2,3

75_Level_8_4_8_Trial_348_Move_3

0,1,2,2
1,0,1,2
2,2,0,6
0,5,3,5
6,2,4,2
4,0,1,2
6,2,0,4
1,5,2,3

75_Level_8_4_8_Trial_349_Move_0

2,7,3,0
3,6,6,2
7,5,1,2
0,4,6,7
7,5,2,3
7,1,3,1
4,0,0,7
6,3,3,1

75_Level_8_4_8_Trial_349_Move_1

0,7,3,0
1,6,6,2
2,5,1,2
2,4,6,7
3,5,2,3
0,1,3,1
4,0,0,7
6,3,3,1

75_Level_8_4_8_Trial_349_Move_2

0,1,2,0
0,7,3,2
1,6,6,2
2,5,1,7
2,4,6,3
3,5,2,1
4,1,3,7
6,3,3,1

75_Level_8_4_8_Trial_349_Move_3

0,1,0,0
0,7,3,1
1,6,6,2
2,5,1,7
2,4,6,3
3,5,2,1
4,1,3,7
6,3,3,1

75_Level_8_4_8_Trial_350_Move_0

5,3,3,4
5,3,2,0
6,2,5,7
4,6,3,5
2,3,4,3
2,0,7,4
6,4,2,2
5,4,2,4

75_Level_8_4_8_Trial_350_Move_1

5,0,1,2
5,3,3,4
6,3,2,0
4,2,5,7
2,6,4,5
2,0,7,4
6,4,2,2
5,4,2,4

75_Level_8_4_8_Trial_350_Move_2

0,0,1,2
1,3,3,4
2,3,2,0
5,4,5,7
5,6,4,5
6,0,7,4
6,4,2,2
5,4,2,4

75_Level_8_4_8_Trial_350_Move_3

0,0,1,2
1,3,3,4
2,3,2,0
0,4,5,7
1,5,4,5
2,0,7,4
5,4,2,2
5,4,2,4

75_Level_8_4_8_Trial_351_Move_0

3,4,0,0
3,7,2,4
4,7,3,4
6,5,3,2
5,1,0,6
1,0,5,6
5,4,2,0
0,3,0,0

75_Level_8_4_8_Trial_351_Move_1

3,0,1,2
3,4,0,0
4,7,2,4
6,7,3,4
5,5,3,2
1,1,0,6
5,0,5,6
3,4,2,0

75_Level_8_4_8_Trial_351_Move_2

3,0,1,2
3,4,1,2
4,7,2,4
6,7,3,4
5,5,3,2
1,1,0,6
5,0,5,6
3,4,2,0

75_Level_8_4_8_Trial_351_Move_3

3,0,1,0
3,4,1,1
4,7,4,2
6,7,3,4
5,5,3,2
1,1,0,6
5,0,5,6
3,4,2,0

75_Level_8_4_8_Trial_352_Move_0

0,3,1,0
6,2,4,7
4,5,2,7
0,5,5,0
6,1,3,6
6,4,5,7
2,6,2,0
3,7,1,4

75_Level_8_4_8_Trial_352_Move_1

0,3,1,0
1,2,4,7
2,5,2,7
0,5,5,0
6,1,3,6
4,4,5,7
0,2,2,0
3,7,1,4

75_Level_8_4_8_Trial_352_Move_2

0,1,2,0
0,3,1,7
1,5,4,7
0,5,5,0
6,1,3,6
4,4,5,7
0,2,2,0
3,7,1,4

75_Level_8_4_8_Trial_352_Move_3

0,1,2,0
1,3,1,7
2,5,4,7
1,5,5,0
6,1,3,6
4,4,5,7
0,2,2,0
3,7,1,4

75_Level_8_4_8_Trial_353_Move_0

6,7,3,1
0,6,2,3
7,5,5,6
5,3,2,7
7,6,5,7
0,4,0,1
1,7,6,0
0,7,5,5

75_Level_8_4_8_Trial_353_Move_1

0,1,2,1
6,7,3,3
0,6,2,6
7,3,2,7
7,6,5,7
0,4,0,1
1,7,6,0
0,7,5,5

75_Level_8_4_8_Trial_353_Move_2

0,1,0,1
6,7,1,3
0,6,2,6
7,3,3,7
7,6,5,7
0,4,0,1
1,7,6,0
0,7,5,5

75_Level_8_4_8_Trial_353_Move_3

0,0,1,2
6,7,0,3
0,6,2,6
7,3,3,7
7,6,5,7
0,4,0,1
1,7,6,0
0,7,5,5

75_Level_8_4_8_Trial_354_Move_0

2,2,4,3
3,1,7,7
3,6,3,0
7,2,5,0
2,1,5,4
7,3,6,3
7,4,4,3
5,6,1,7

75_Level_8_4_8_Trial_354_Move_1

0,2,4,3
1,1,7,7
2,6,3,0
2,2,5,0
3,1,5,4
3,3,6,3
2,4,4,3
5,6,1,7

75_Level_8_4_8_Trial_354_Move_2

0,1,2,3
0,2,4,7
1,1,7,0
2,6,3,0
2,2,5,4
3,1,5,6
2,4,4,3
5,6,1,7

75_Level_8_4_8_Trial_354_Move_3

0,1,2,3
1,2,4,7
2,1,7,0
0,6,3,0
0,2,5,4
1,1,5,6
3,4,4,3
5,6,1,7

75_Level_8_4_8_Trial_355_Move_0

7,0,4,2
0,7,3,1
0,5,4,6
6,7,3,4
2,3,0,6
0,7,7,3
1,4,4,0
5,1,4,2

75_Level_8_4_8_Trial_355_Move_1

0,7,4,2
1,7,3,1
2,5,4,6
6,7,3,4
2,3,0,6
0,7,7,3
1,4,4,0
5,1,4,2

75_Level_8_4_8_Trial_355_Move_2

0,0,4,2
1,1,3,1
2,2,4,6
6,5,3,4
2,3,0,6
0,7,7,3
1,4,4,0
5,1,4,2

75_Level_8_4_8_Trial_355_Move_3

0,1,2,2
0,0,4,3
2,2,4,6
6,5,3,4
2,3,0,6
0,7,7,3
1,4,4,0
5,1,4,2

75_Level_8_4_8_Trial_356_Move_0

2,6,7,6
2,3,4,0
5,7,5,1
6,4,0,6
2,0,6,5
7,6,4,7
6,3,2,4
2,4,2,4

75_Level_8_4_8_Trial_356_Move_1

2,6,7,0
2,3,4,1
5,7,5,2
6,4,0,6
2,0,6,0
7,6,7,1
6,3,2,6
2,4,2,5

75_Level_8_4_8_Trial_356_Move_2

2,0,1,2
2,6,7,0
5,3,4,1
6,7,5,2
2,4,6,6
7,6,7,1
6,3,2,6
2,4,2,5

75_Level_8_4_8_Trial_356_Move_3

2,0,1,2
2,0,1,2
5,6,7,0
6,3,4,1
2,7,5,2
7,4,7,1
6,3,2,6
2,4,2,5

75_Level_8_4_8_Trial_357_Move_0

7,3,7,4
7,6,1,6
1,0,0,6
2,1,3,5
2,6,7,0
7,5,1,7
4,1,6,2
3,4,4,2

75_Level_8_4_8_Trial_357_Move_1

0,1,2,4
7,3,7,6
7,6,1,6
1,0,0,5
2,1,3,0
2,6,7,7
7,5,1,2
3,1,6,2

75_Level_8_4_8_Trial_357_Move_2

0,0,1,2
7,1,2,4
7,3,7,6
1,6,1,6
2,1,3,5
2,6,7,7
7,5,1,2
3,1,6,2

75_Level_8_4_8_Trial_357_Move_3

0,1,2,2
0,0,1,4
7,1,2,6
7,3,7,6
2,6,3,5
2,6,7,7
7,5,1,2
3,1,6,2

75_Level_8_4_8_Trial_358_Move_0

3,7,4,5
5,5,7,1
3,1,0,2
4,2,2,7
6,5,5,6
3,5,0,0
6,4,1,1
1,6,3,3

75_Level_8_4_8_Trial_358_Move_1

3,0,1,2
5,7,4,5
3,5,7,1
4,1,0,7
6,5,5,6
3,5,0,0
6,4,1,1
1,6,3,3

75_Level_8_4_8_Trial_358_Move_2

3,0,1,2
5,1,4,5
3,2,7,1
4,0,0,7
6,7,5,6
3,1,0,0
6,4,1,1
1,6,3,3

75_Level_8_4_8_Trial_358_Move_3

3,0,1,2
5,0,1,2
3,1,4,5
4,2,7,1
6,0,0,7
3,7,5,6
6,4,0,0
1,6,3,3

75_Level_8_4_8_Trial_359_Move_0

2,4,3,1
2,1,3,3
4,7,2,1
5,0,6,5
4,4,0,7
0,2,5,7
5,1,1,2
4,7,4,1

75_Level_8_4_8_Trial_359_Move_1

2,0,1,2
2,4,3,1
4,1,3,3
5,7,2,1
4,0,6,5
0,4,0,7
5,2,5,7
4,7,4,2

75_Level_8_4_8_Trial_359_Move_2

0,1,2,2
2,0,1,1
2,4,3,3
4,1,3,1
5,7,2,5
4,4,6,7
5,2,5,7
4,7,4,2

75_Level_8_4_8_Trial_359_Move_3

0,0,1,2
2,0,2,2
2,4,3,3
4,1,3,1
5,7,2,5
4,4,6,7
5,2,5,7
4,7,4,2

75_Level_8_4_8_Trial_360_Move_0

7,1,4,0
6,5,3,2
3,2,1,2
7,4,6,0
5,6,2,1
4,2,1,2
7,3,3,6
4,2,7,6

75_Level_8_4_8_Trial_360_Move_1

7,0,1,2
6,1,4,0
3,5,3,2
7,2,1,2
5,4,6,0
4,6,1,1
7,3,3,6
4,2,7,6

75_Level_8_4_8_Trial_360_Move_2

7,0,1,0
6,1,4,1
3,5,3,2
7,2,1,0
5,4,6,0
4,6,1,1
7,3,3,6
4,2,7,6

75_Level_8_4_8_Trial_360_Move_3

7,0,1,2
6,0,4,0
3,5,3,2
7,2,1,0
5,4,6,0
4,6,1,1
7,3,3,6
4,2,7,6

75_Level_8_4_8_Trial_361_Move_0

1,5,1,5
1,7,2,5
5,1,7,4
6,2,6,3
3,2,0,0
0,3,5,2
2,7,5,1
3,0,6,7

75_Level_8_4_8_Trial_361_Move_1

0,5,1,5
1,7,2,5
2,5,7,4
6,2,6,3
3,2,0,0
0,3,5,2
2,7,5,1
3,0,6,7

75_Level_8_4_8_Trial_361_Move_2

0,0,1,5
1,1,2,5
5,2,7,4
6,5,6,3
3,7,0,0
0,3,5,2
2,7,5,1
3,0,6,7

75_Level_8_4_8_Trial_361_Move_3

0,1,2,5
0,0,2,5
5,2,7,4
6,5,6,3
3,7,0,0
0,3,5,2
2,7,5,1
3,0,6,7

75_Level_8_4_8_Trial_362_Move_0

4,4,7,1
3,3,4,1
3,6,6,7
4,7,3,7
4,7,3,5
1,0,4,4
5,3,0,4
4,2,1,7

75_Level_8_4_8_Trial_362_Move_1

0,1,2,1
3,3,7,1
3,6,6,7
4,7,3,7
4,7,3,5
1,0,4,4
5,3,0,4
4,2,1,7

75_Level_8_4_8_Trial_362_Move_2

0,1,2,0
3,3,1,1
3,6,6,2
4,7,3,1
4,7,3,5
1,0,4,4
5,3,0,4
4,2,1,7

75_Level_8_4_8_Trial_362_Move_3

0,0,1,2
3,3,2,0
3,6,6,2
4,7,3,1
4,7,3,5
1,0,4,4
5,3,0,4
4,2,1,7

75_Level_8_4_8_Trial_363_Move_0

0,1,4,6
0,5,3,4
4,7,1,5
3,7,6,2
6,5,0,7
5,3,2,2
2,7,3,5
4,3,2,5

75_Level_8_4_8_Trial_363_Move_1

0,0,4,6
0,1,3,4
4,2,1,5
3,1,6,2
6,5,0,7
5,7,2,2
2,7,7,5
4,5,2,5

75_Level_8_4_8_Trial_363_Move_2

0,0,4,6
0,1,3,4
4,2,2,5
3,0,6,2
6,5,0,7
5,7,2,2
2,7,7,5
4,5,2,5

75_Level_8_4_8_Trial_363_Move_3

0,0,1,2
0,0,4,6
4,1,3,4
3,0,6,5
6,5,0,7
5,7,2,2
2,7,7,5
4,5,2,5

75_Level_8_4_8_Trial_364_Move_0

6,2,6,0
1,6,5,3
1,7,1,0
3,0,4,3
6,3,7,7
0,2,6,6
7,7,0,0
0,4,2,3

75_Level_8_4_8_Trial_364_Move_1

0,1,2,0
1,2,5,3
1,7,1,0
3,0,4,3
6,3,7,7
0,2,6,6
7,7,0,0
0,4,2,3

75_Level_8_4_8_Trial_364_Move_2

0,0,2,0
1,2,5,3
2,7,1,0
3,0,4,3
6,3,7,7
0,2,6,6
7,7,0,0
0,4,2,3

75_Level_8_4_8_Trial_364_Move_3

0,1,2,2
1,2,5,3
2,7,1,0
3,0,4,3
6,3,7,7
0,2,6,6
7,7,0,0
0,4,2,3

75_Level_8_4_8_Trial_365_Move_0

1,5,7,3
2,4,4,6
6,6,5,2
5,1,3,7
4,1,1,5
0,7,0,3
2,7,6,5
4,5,7,0

75_Level_8_4_8_Trial_365_Move_1

1,0,7,3
2,1,4,6
6,2,5,2
5,5,3,7
4,4,1,5
0,6,0,3
2,1,6,5
4,1,5,0

75_Level_8_4_8_Trial_365_Move_2

0,1,2,3
1,0,7,6
2,1,4,2
6,2,3,7
4,4,1,5
0,6,0,3
2,1,6,5
4,1,5,0

75_Level_8_4_8_Trial_365_Move_3

0,0,2,3
0,1,7,6
2,2,4,2
6,2,3,7
4,4,1,5
0,6,0,3
2,1,6,5
4,1,5,0

75_Level_8_4_8_Trial_366_Move_0

1,4,5,2
6,2,7,0
0,3,4,3
3,3,1,7
1,7,0,0
2,6,7,7
4,2,0,0
1,4,5,1

75_Level_8_4_8_Trial_366_Move_1

1,0,1,2
6,4,5,2
0,2,7,0
3,3,4,3
1,3,1,7
2,6,0,0
4,2,0,0
1,4,5,1

75_Level_8_4_8_Trial_366_Move_2

0,1,2,2
1,0,1,2
6,4,5,0
0,2,7,4
1,3,1,7
2,6,0,0
4,2,0,0
1,4,5,1

75_Level_8_4_8_Trial_366_Move_3

0,1,2,2
0,0,2,2
6,4,5,0
0,2,7,4
1,3,1,7
2,6,0,0
4,2,0,0
1,4,5,1

75_Level_8_4_8_Trial_367_Move_0

4,7,0,5
4,4,6,6
7,2,3,4
5,5,1,0
3,6,2,1
3,2,5,2
1,1,0,4
4,5,0,1

75_Level_8_4_8_Trial_367_Move_1

4,0,1,2
4,7,0,5
7,4,6,6
5,2,3,4
3,5,1,0
3,6,5,1
1,1,0,4
4,5,0,1

75_Level_8_4_8_Trial_367_Move_2

0,0,1,2
1,7,0,5
2,7,6,6
5,2,3,4
3,5,1,0
3,6,5,1
1,1,0,4
4,5,0,1

75_Level_8_4_8_Trial_367_Move_3

0,1,2,2
1,7,1,5
2,7,6,6
5,2,3,4
3,5,1,0
3,6,5,1
1,1,0,4
4,5,0,1

75_Level_8_4_8_Trial_368_Move_0

6,0,6,3
7,1,5,5
7,3,7,4
5,5,0,0
2,0,3,6
7,3,5,4
5,7,1,3
1,5,6,6

75_Level_8_4_8_Trial_368_Move_1

6,0,1,2
7,0,6,3
7,1,5,5
5,3,7,4
2,5,3,6
7,3,5,4
5,7,1,3
1,5,6,6

75_Level_8_4_8_Trial_368_Move_2

6,0,1,2
7,1,6,3
7,2,5,5
5,0,7,4
2,0,5,6
7,1,5,4
5,7,1,3
1,5,6,6

75_Level_8_4_8_Trial_368_Move_3

6,0,0,2
7,1,1,3
7,2,2,5
5,0,1,4
2,0,6,6
7,1,7,4
5,7,1,3
1,5,6,6

75_Level_8_4_8_Trial_369_Move_0

4,4,6,1
2,2,6,4
5,7,3,6
2,0,4,2
5,6,5,0
3,1,5,7
0,1,4,6
0,5,3,7

75_Level_8_4_8_Trial_369_Move_1

4,4,0,1
2,2,1,4
5,7,2,3
2,0,4,2
5,6,5,0
3,1,5,7
0,1,4,6
0,5,3,7

75_Level_8_4_8_Trial_369_Move_2

0,1,2,1
4,4,0,4
5,7,1,3
2,0,4,2
5,6,5,0
3,1,5,7
0,1,4,6
0,5,3,7

75_Level_8_4_8_Trial_369_Move_3

0,1,2,1
0,1,2,0
5,7,1,3
2,0,4,2
5,6,5,0
3,1,5,7
0,1,4,6
0,5,3,7

75_Level_8_4_8_Trial_370_Move_0

7,2,2,6
6,6,1,5
1,1,4,5
2,4,2,1
4,7,0,3
7,6,2,4
5,5,1,2
1,7,1,6

75_Level_8_4_8_Trial_370_Move_1

0,1,2,6
7,2,2,5
6,6,4,5
2,4,2,1
4,7,0,3
7,6,2,4
5,5,1,2
1,7,1,6

75_Level_8_4_8_Trial_370_Move_2

0,1,0,6
7,2,1,5
6,6,2,5
2,4,4,1
4,7,0,3
7,6,2,4
5,5,1,2
1,7,1,6

75_Level_8_4_8_Trial_370_Move_3

0,1,2,6
0,1,0,5
7,2,1,5
6,6,2,1
2,7,0,3
7,6,2,4
5,5,1,2
1,7,1,6

75_Level_8_4_8_Trial_371_Move_0

2,0,2,4
1,3,3,6
4,5,5,1
6,5,5,3
3,4,3,1
4,1,0,3
7,6,4,7
3,6,2,2

75_Level_8_4_8_Trial_371_Move_1

2,0,2,0
1,3,3,1
4,5,5,2
6,5,5,4
3,4,1,6
4,1,0,1
7,6,4,7
3,6,2,2

75_Level_8_4_8_Trial_371_Move_2

2,0,1,2
1,0,2,0
4,3,3,1
6,5,5,2
3,5,5,4
4,4,0,6
7,6,4,7
3,6,2,2

75_Level_8_4_8_Trial_371_Move_3

0,1,2,2
2,0,1,0
1,0,2,1
4,3,3,2
6,5,5,4
3,5,5,6
7,6,0,7
3,6,2,2

75_Level_8_4_8_Trial_372_Move_0

0,2,1,2
6,1,7,5
0,4,6,4
3,1,0,6
5,6,0,2
7,3,4,2
1,1,2,7
1,7,5,0

75_Level_8_4_8_Trial_372_Move_1

0,2,1,0
6,1,7,1
0,4,6,2
3,1,0,2
5,6,0,5
7,3,4,4
1,1,7,6
1,7,5,0

75_Level_8_4_8_Trial_372_Move_2

0,0,1,2
6,2,7,0
0,4,6,2
3,1,0,2
5,6,0,5
7,3,4,4
1,1,7,6
1,7,5,0

75_Level_8_4_8_Trial_372_Move_3

0,0,1,0
6,2,7,1
0,4,6,2
3,1,0,0
5,6,0,5
7,3,4,4
1,1,7,6
1,7,5,0

75_Level_8_4_8_Trial_373_Move_0

2,3,1,5
4,5,4,5
4,7,6,6
5,5,6,6
3,2,0,7
0,7,1,6
5,5,6,3
3,4,3,5

75_Level_8_4_8_Trial_373_Move_1

2,3,1,0
4,5,4,1
4,7,6,2
5,5,6,5
3,2,0,5
0,7,1,7
5,5,6,3
3,4,3,5

75_Level_8_4_8_Trial_373_Move_2

0,1,2,0
2,3,1,1
4,5,4,2
4,7,6,6
3,2,0,5
0,7,1,7
5,5,6,3
3,4,3,5

75_Level_8_4_8_Trial_373_Move_3

0,0,1,2
2,3,2,0
4,5,4,2
4,7,6,6
3,2,0,5
0,7,1,7
5,5,6,3
3,4,3,5

75_Level_8_4_8_Trial_374_Move_0

4,1,5,4
2,5,3,0
7,7,5,1
2,7,0,1
6,1,3,3
5,2,5,3
0,3,4,6
2,5,5,4

75_Level_8_4_8_Trial_374_Move_1

4,1,0,4
2,3,1,0
7,7,2,1
2,7,0,1
6,1,3,3
5,2,5,3
0,3,4,6
2,5,5,4

75_Level_8_4_8_Trial_374_Move_2

4,1,0,0
2,3,0,1
7,7,2,2
2,7,0,4
6,1,3,3
5,2,5,3
0,3,4,6
2,5,5,4

75_Level_8_4_8_Trial_374_Move_3

4,1,0,0
2,3,1,1
7,7,2,2
2,7,2,4
6,1,3,3
5,2,5,3
0,3,4,6
2,5,5,4

75_Level_8_4_8_Trial_375_Move_0

4,3,3,1
7,7,5,2
2,1,0,4
6,2,7,2
1,2,4,1
1,0,1,6
2,5,6,7
5,1,0,5

75_Level_8_4_8_Trial_375_Move_1

4,0,3,1
7,1,5,2
1,2,0,4
6,3,7,2
1,7,4,1
1,0,1,6
2,5,6,7
5,1,0,5

75_Level_8_4_8_Trial_375_Move_2

0,0,3,1
1,1,5,2
2,2,0,4
4,3,7,2
7,7,4,1
6,0,1,6
2,5,6,7
5,1,0,5

75_Level_8_4_8_Trial_375_Move_3

0,1,2,1
0,0,3,2
1,1,5,4
2,2,0,2
4,3,4,1
6,0,1,6
2,5,6,7
5,1,0,5

75_Level_8_4_8_Trial_376_Move_0

7,5,5,4
4,6,7,3
2,1,4,7
2,4,6,4
3,6,5,1
5,0,4,2
7,3,5,2
1,7,3,7

75_Level_8_4_8_Trial_376_Move_1

7,0,1,2
4,5,5,4
2,6,7,3
2,1,6,7
3,6,5,1
5,0,4,2
7,3,5,2
1,7,3,7

75_Level_8_4_8_Trial_376_Move_2

7,0,1,2
4,1,5,4
2,2,7,3
2,0,1,7
3,5,5,1
5,0,4,2
7,3,5,2
1,7,3,7

75_Level_8_4_8_Trial_376_Move_3

0,1,2,2
7,0,1,4
4,1,5,3
2,2,7,7
2,0,1,1
3,0,4,2
7,3,5,2
1,7,3,7

75_Level_8_4_8_Trial_377_Move_0

7,7,3,4
1,4,5,1
7,1,6,6
0,1,7,6
3,2,2,5
0,6,3,0
1,2,4,6
4,5,1,6

75_Level_8_4_8_Trial_377_Move_1

7,0,3,4
4,1,5,1
7,2,6,6
0,7,7,6
3,2,2,5
0,6,3,0
1,2,4,6
4,5,1,6

75_Level_8_4_8_Trial_377_Move_2

0,1,2,4
7,0,3,1
4,1,5,6
0,2,6,6
3,2,2,5
0,6,3,0
1,2,4,6
4,5,1,6

75_Level_8_4_8_Trial_377_Move_3

0,0,2,4
7,1,3,1
4,2,5,6
0,1,6,6
3,0,2,5
0,1,3,0
1,6,4,6
4,5,1,6

75_Level_8_4_8_Trial_378_Move_0

4,0,7,6
2,3,0,4
3,5,1,2
7,2,5,5
0,6,6,5
1,6,3,3
7,7,0,2
7,7,0,5

75_Level_8_4_8_Trial_378_Move_1

4,0,1,2
2,0,7,6
3,3,0,4
7,2,1,2
0,6,6,5
1,6,3,3
7,7,0,2
7,7,0,5

75_Level_8_4_8_Trial_378_Move_2

4,0,1,2
2,1,7,6
3,2,3,4
7,2,1,2
0,6,6,5
1,6,3,3
7,7,0,2
7,7,0,5

75_Level_8_4_8_Trial_378_Move_3

4,0,1,2
1,1,7,6
3,2,3,4
7,0,1,2
0,6,6,5
1,6,3,3
7,7,0,2
7,7,0,5

75_Level_8_4_8_Trial_379_Move_0

6,3,2,7
6,4,5,1
2,0,3,7
1,0,4,6
5,4,5,5
6,7,3,5
0,2,3,3
5,0,5,4

75_Level_8_4_8_Trial_379_Move_1

6,0,1,2
6,3,2,7
2,4,5,1
1,0,3,7
4,0,4,6
6,7,3,5
0,2,3,3
5,0,5,4

75_Level_8_4_8_Trial_379_Move_2

6,0,0,2
6,3,1,7
2,4,2,1
1,0,1,7
4,0,2,6
6,7,5,5
0,2,4,3
5,0,5,4

75_Level_8_4_8_Trial_379_Move_3

6,0,0,2
6,3,1,7
2,4,2,2
1,0,0,7
4,0,2,6
6,7,5,5
0,2,4,3
5,0,5,4

75_Level_8_4_8_Trial_380_Move_0

3,2,1,5
5,6,6,7
2,3,5,2
6,5,7,1
5,5,1,2
0,1,4,7
7,0,5,6
5,2,7,4

75_Level_8_4_8_Trial_380_Move_1

3,0,1,5
5,1,6,7
2,2,3,2
6,2,7,1
5,6,1,2
0,1,4,7
7,0,5,6
5,2,7,4

75_Level_8_4_8_Trial_380_Move_2

0,1,2,5
3,0,1,7
5,1,6,3
6,2,7,1
5,6,1,2
0,1,4,7
7,0,5,6
5,2,7,4

75_Level_8_4_8_Trial_380_Move_3

0,0,2,5
3,1,0,7
5,2,6,3
6,2,7,1
5,6,1,2
0,1,4,7
7,0,5,6
5,2,7,4

75_Level_8_4_8_Trial_381_Move_0

5,4,3,3
2,2,4,3
3,0,0,4
3,4,0,5
6,6,7,2
1,0,1,0
6,3,0,3
2,7,2,4

75_Level_8_4_8_Trial_381_Move_1

5,0,1,2
2,4,3,3
3,2,4,3
3,0,0,4
6,4,0,5
1,6,7,2
6,3,1,3
2,7,2,4

75_Level_8_4_8_Trial_381_Move_2

0,0,1,2
1,4,3,3
2,2,4,3
5,0,0,4
2,4,0,5
3,1,7,2
3,3,1,3
2,7,2,4

75_Level_8_4_8_Trial_381_Move_3

0,1,2,2
0,0,1,3
1,4,3,3
2,2,4,4
5,0,0,5
2,4,0,2
3,1,7,1
2,7,2,4

75_Level_8_4_8_Trial_382_Move_0

7,1,3,3
7,7,2,5
6,3,7,6
0,3,1,2
2,7,5,6
1,6,4,1
4,5,1,1
4,4,0,2

75_Level_8_4_8_Trial_382_Move_1

0,1,2,3
7,1,3,5
6,3,2,6
0,3,1,2
2,7,5,6
1,6,4,1
4,5,1,1
4,4,0,2

75_Level_8_4_8_Trial_382_Move_2

0,0,2,3
7,1,1,5
6,2,2,6
0,1,1,2
2,7,5,6
1,6,4,1
4,5,1,1
4,4,0,2

75_Level_8_4_8_Trial_382_Move_3

0,0,1,2
7,0,2,3
6,1,1,5
0,1,1,6
2,7,5,6
1,6,4,1
4,5,1,1
4,4,0,2

75_Level_8_4_8_Trial_383_Move_0

7,0,1,3
5,6,4,4
1,5,0,7
0,3,7,4
2,6,3,0
4,5,2,5
3,0,3,2
7,3,7,6

75_Level_8_4_8_Trial_383_Move_1

0,1,2,3
7,0,1,4
5,6,4,7
1,5,0,4
0,3,7,0
2,6,3,5
4,5,2,2
7,0,7,6

75_Level_8_4_8_Trial_383_Move_2

0,1,2,0
7,0,1,1
5,6,7,2
1,5,0,3
0,3,7,0
2,6,3,5
4,5,2,2
7,0,7,6

75_Level_8_4_8_Trial_383_Move_3

0,0,1,2
7,0,2,0
5,6,7,2
1,5,0,3
0,3,7,0
2,6,3,5
4,5,2,2
7,0,7,6

75_Level_8_4_8_Trial_384_Move_0

2,1,3,0
6,2,6,4
3,1,4,5
1,4,5,3
1,3,1,4
6,7,6,3
2,3,5,1
5,7,1,4

75_Level_8_4_8_Trial_384_Move_1

0,1,3,0
1,2,6,4
2,3,4,5
2,4,5,3
6,3,1,4
6,7,6,3
2,3,5,1
5,7,1,4

75_Level_8_4_8_Trial_384_Move_2

0,1,3,0
0,1,6,4
1,3,4,5
2,4,5,3
6,3,1,4
6,7,6,3
2,3,5,1
5,7,1,4

75_Level_8_4_8_Trial_384_Move_3

0,0,3,0
0,1,6,4
3,2,4,5
2,4,5,3
6,3,1,4
6,7,6,3
2,3,5,1
5,7,1,4

75_Level_8_4_8_Trial_385_Move_0

6,2,0,4
3,4,3,6
2,5,2,5
7,2,3,5
4,3,6,4
7,2,6,2
5,3,0,3
2,2,4,1

75_Level_8_4_8_Trial_385_Move_1

0,1,2,4
6,2,0,6
3,4,3,5
7,5,3,5
4,3,6,4
7,2,6,2
5,3,0,3
2,2,4,1

75_Level_8_4_8_Trial_385_Move_2

0,1,0,4
6,2,1,6
3,4,2,5
7,5,2,5
4,6,0,4
7,2,6,2
5,3,0,3
2,2,4,1

75_Level_8_4_8_Trial_385_Move_3

0,1,0,4
6,1,1,6
3,4,2,5
7,5,0,5
4,6,0,4
7,2,6,2
5,3,0,3
2,2,4,1

75_Level_8_4_8_Trial_386_Move_0

6,0,4,7
2,3,3,0
5,1,3,5
6,0,2,1
5,7,7,5
3,4,6,0
0,2,4,1
4,1,1,2

75_Level_8_4_8_Trial_386_Move_1

6,0,1,2
2,0,4,7
5,3,3,0
6,1,3,5
5,0,2,1
3,7,7,5
0,4,6,0
4,2,4,2

75_Level_8_4_8_Trial_386_Move_2

0,1,2,2
6,0,1,7
2,0,4,0
5,3,3,5
6,1,3,1
5,0,2,5
3,7,7,0
0,2,6,2

75_Level_8_4_8_Trial_386_Move_3

1,0,2,2
6,1,1,7
2,2,4,0
5,3,3,5
6,1,3,1
5,0,2,5
3,7,7,0
0,2,6,2

75_Level_8_4_8_Trial_387_Move_0

7,1,6,7
4,4,5,7
7,0,0,1
3,6,1,3
0,4,0,4
3,6,5,1
2,3,4,3
6,1,3,0

75_Level_8_4_8_Trial_387_Move_1

7,0,1,2
4,1,6,7
7,4,5,7
3,0,0,1
0,6,1,3
3,4,0,4
2,6,5,1
6,1,4,0

75_Level_8_4_8_Trial_387_Move_2

0,1,2,2
7,0,1,7
4,1,6,7
7,4,5,1
3,6,1,3
3,4,0,4
2,6,5,1
6,1,4,0

75_Level_8_4_8_Trial_387_Move_3

0,0,2,2
7,1,0,7
4,2,6,7
7,4,5,1
3,6,1,3
3,4,0,4
2,6,5,1
6,1,4,0

75_Level_8_4_8_Trial_388_Move_0

2,0,1,7
1,6,3,7
3,0,2,6
7,6,0,6
1,3,4,0
1,0,7,6
6,3,5,3
6,7,5,3

75_Level_8_4_8_Trial_388_Move_1

2,0,1,0
1,6,3,1
3,0,2,2
7,6,0,7
1,3,4,7
1,0,7,0
6,3,5,3
6,7,5,3

75_Level_8_4_8_Trial_388_Move_2

2,0,1,0
1,6,3,1
3,0,2,2
7,6,0,0
1,3,4,1
1,0,0,2
6,3,5,3
6,7,5,3

75_Level_8_4_8_Trial_388_Move_3

2,0,1,2
1,0,1,0
3,6,3,1
7,6,2,2
1,3,4,1
1,0,0,2
6,3,5,3
6,7,5,3

75_Level_8_4_8_Trial_389_Move_0

4,2,4,2
7,6,5,4
7,1,7,3
0,3,5,1
5,7,2,5
1,6,4,0
1,4,4,7
5,1,7,5

75_Level_8_4_8_Trial_389_Move_1

0,2,4,2
1,6,5,4
2,1,7,3
4,3,5,1
7,7,2,5
7,6,4,0
0,4,4,7
5,5,7,5

75_Level_8_4_8_Trial_389_Move_2

0,1,2,2
0,2,4,4
1,6,5,3
2,1,7,1
4,3,5,5
7,7,2,0
7,6,4,7
0,4,4,7

75_Level_8_4_8_Trial_389_Move_3

0,0,1,2
0,1,4,4
1,6,5,3
2,1,7,1
4,3,5,5
7,7,2,0
7,6,4,7
0,4,4,7

75_Level_8_4_8_Trial_390_Move_0

7,4,7,1
3,3,2,5
7,1,7,3
1,5,3,6
1,5,6,1
2,6,3,7
3,0,2,5
1,0,2,3

75_Level_8_4_8_Trial_390_Move_1

0,4,7,1
1,3,2,5
2,7,7,3
7,5,3,6
3,5,6,1
2,6,3,7
3,0,2,5
1,0,2,3

75_Level_8_4_8_Trial_390_Move_2

0,1,2,1
0,4,7,5
1,3,2,3
2,5,3,6
3,5,6,1
2,6,3,7
3,0,2,5
1,0,2,3

75_Level_8_4_8_Trial_390_Move_3

0,0,1,2
0,1,2,1
1,4,7,5
2,5,2,6
3,5,6,1
2,6,3,7
3,0,2,5
1,0,2,3

75_Level_8_4_8_Trial_391_Move_0

6,7,4,7
6,7,2,3
3,4,7,1
5,2,5,7
0,7,3,0
5,1,0,7
7,2,1,3
1,3,0,6

75_Level_8_4_8_Trial_391_Move_1

6,0,4,7
6,1,2,3
3,2,4,1
5,2,5,7
0,7,3,0
5,1,0,7
7,2,1,3
1,3,0,6

75_Level_8_4_8_Trial_391_Move_2

6,0,4,7
6,1,1,3
3,2,4,1
5,0,5,7
0,7,3,0
5,1,0,7
7,2,1,3
1,3,0,6

75_Level_8_4_8_Trial_391_Move_3

6,0,1,2
6,0,4,7
3,2,4,3
5,0,5,7
0,7,3,0
5,1,0,7
7,2,1,3
1,3,0,6

75_Level_8_4_8_Trial_392_Move_0

7,6,4,5
0,0,3,1
7,4,1,5
1,7,6,3
1,5,2,0
0,3,1,3
1,2,2,0
0,4,5,3

75_Level_8_4_8_Trial_392_Move_1

0,6,4,5
1,0,3,1
2,4,1,5
7,7,6,3
0,5,2,0
7,3,1,3
0,2,2,0
0,4,5,3

75_Level_8_4_8_Trial_392_Move_2

0,6,4,5
1,0,3,1
2,4,1,5
0,7,6,3
1,5,2,0
2,3,1,3
7,2,2,0
7,4,5,3

75_Level_8_4_8_Trial_392_Move_3

0,1,2,5
0,6,4,1
1,0,3,5
2,4,1,3
0,7,6,0
1,5,2,3
7,3,1,0
7,4,5,3

75_Level_8_4_8_Trial_393_Move_0

1,1,3,3
2,0,5,6
3,6,7,4
1,7,1,5
3,4,0,2
2,5,1,4
5,0,0,1
7,3,7,1

75_Level_8_4_8_Trial_393_Move_1

1,1,3,0
2,0,5,1
3,6,7,2
1,7,1,3
3,4,0,6
2,5,4,4
5,0,0,5
7,3,7,2

75_Level_8_4_8_Trial_393_Move_2

1,0,1,2
2,1,3,0
3,0,5,1
1,6,7,2
3,7,1,3
2,5,0,6
5,0,0,5
7,3,7,2

75_Level_8_4_8_Trial_393_Move_3

0,1,2,2
2,0,3,0
3,0,5,1
1,6,7,2
3,7,1,3
2,5,0,6
5,0,0,5
7,3,7,2

75_Level_8_4_8_Trial_394_Move_0

2,2,4,1
3,1,0,1
7,5,6,2
1,1,4,3
7,3,0,5
0,1,3,6
0,3,7,0
6,5,2,1

75_Level_8_4_8_Trial_394_Move_1

2,0,4,1
3,1,0,1
7,2,6,2
1,2,4,3
7,1,0,5
0,5,1,6
0,1,7,0
6,5,2,1

75_Level_8_4_8_Trial_394_Move_2

2,0,4,1
3,1,0,1
7,2,6,2
1,0,4,3
7,1,0,5
0,2,5,6
0,2,7,0
6,5,2,1

75_Level_8_4_8_Trial_394_Move_3

2,0,4,1
3,1,0,1
7,2,6,2
1,0,4,3
7,1,0,5
0,2,5,6
0,0,7,0
6,1,5,1

75_Level_8_4_8_Trial_395_Move_0

3,7,3,6
2,2,0,5
5,1,0,4
3,7,6,1
0,1,2,3
5,1,3,0
3,4,7,4
6,3,6,2

75_Level_8_4_8_Trial_395_Move_1

3,0,3,6
2,1,0,5
5,2,0,4
3,7,6,1
0,2,2,3
5,7,3,0
3,4,7,4
6,3,6,2

75_Level_8_4_8_Trial_395_Move_2

3,3,0,6
2,1,1,5
5,2,2,4
3,7,6,1
0,2,2,3
5,7,3,0
3,4,7,4
6,3,6,2

75_Level_8_4_8_Trial_395_Move_3

0,1,2,6
3,3,0,5
5,1,1,4
3,7,6,1
0,2,2,3
5,7,3,0
3,4,7,4
6,3,6,2

75_Level_8_4_8_Trial_396_Move_0

0,2,3,3
6,1,0,7
1,2,7,3
7,4,6,1
4,6,5,7
6,5,5,3
2,3,7,4
0,7,0,7

75_Level_8_4_8_Trial_396_Move_1

0,0,1,2
6,2,3,3
1,1,0,7
7,2,7,3
4,4,6,1
6,6,5,7
2,5,5,3
0,3,0,4

75_Level_8_4_8_Trial_396_Move_2

0,1,2,2
0,0,1,3
6,2,3,7
1,1,0,3
7,2,7,1
4,4,5,7
2,5,5,3
0,3,0,4

75_Level_8_4_8_Trial_396_Move_3

0,1,2,0
0,0,1,1
6,2,7,2
1,1,0,2
7,2,7,1
4,4,5,7
2,5,5,3
0,3,0,4

75_Level_8_4_8_Trial_397_Move_0

0,7,6,5
5,1,4,6
3,5,6,1
2,4,2,4
6,7,3,1
4,3,0,7
7,0,7,1
2,1,3,2

75_Level_8_4_8_Trial_397_Move_1

0,7,0,5
5,1,1,4
3,5,2,1
2,4,2,4
6,7,3,1
4,3,0,7
7,0,7,1
2,1,3,2

75_Level_8_4_8_Trial_397_Move_2

0,0,1,2
5,7,0,5
3,5,2,4
2,4,2,4
6,7,3,1
4,3,0,7
7,0,7,1
2,1,3,2

75_Level_8_4_8_Trial_397_Move_3

0,1,2,2
5,7,1,5
3,5,2,4
2,4,2,4
6,7,3,1
4,3,0,7
7,0,7,1
2,1,3,2

75_Level_8_4_8_Trial_398_Move_0

6,6,7,1
4,2,5,1
1,4,1,3
0,3,2,3
4,1,0,1
7,5,4,5
0,1,7,1
5,2,0,2

75_Level_8_4_8_Trial_398_Move_1

6,6,7,0
4,2,5,1
1,4,3,2
0,3,2,3
4,1,0,1
7,5,4,5
0,1,7,1
5,2,0,2

75_Level_8_4_8_Trial_398_Move_2

6,0,1,2
4,6,7,0
1,2,5,1
0,4,2,2
4,1,0,1
7,5,4,5
0,1,7,1
5,2,0,2

75_Level_8_4_8_Trial_398_Move_3

6,0,1,2
4,0,1,2
1,6,7,0
0,4,5,1
4,1,0,1
7,5,4,5
0,1,7,1
5,2,0,2

75_Level_8_4_8_Trial_399_Move_0

2,1,5,2
2,2,7,4
6,0,1,0
7,3,7,6
1,4,5,0
5,0,4,0
1,3,7,1
6,0,5,1

75_Level_8_4_8_Trial_399_Move_1

2,1,5,0
2,2,7,1
6,0,1,2
7,3,7,2
1,4,5,4
5,0,4,6
1,3,7,1
6,0,5,1

75_Level_8_4_8_Trial_399_Move_2

2,0,1,2
2,1,5,0
6,2,7,1
7,0,1,2
1,3,7,2
5,0,5,6
1,3,7,1
6,0,5,1

75_Level_8_4_8_Trial_399_Move_3

0,0,1,2
1,1,5,0
2,6,7,1
7,0,1,2
1,3,7,2
5,0,5,6
1,3,7,1
6,0,5,1

75_Level_8_4_8_Trial_400_Move_0

2,6,4,4
1,7,3,1
0,5,6,0
5,5,4,0
6,2,7,7
6,3,7,2
2,2,6,0
2,3,7,4

75_Level_8_4_8_Trial_400_Move_1

2,6,0,4
1,7,1,1
0,5,2,0
5,5,4,0
6,2,3,7
6,3,6,2
2,2,4,0
2,3,6,4

75_Level_8_4_8_Trial_400_Move_2

2,0,1,2
7,6,0,4
0,5,2,0
5,5,4,0
6,2,3,7
6,3,6,2
2,2,4,0
2,3,6,4

75_Level_8_4_8_Trial_400_Move_3

2,0,1,0
7,6,4,1
0,5,2,2
5,5,4,2
6,2,3,7
6,3,6,2
2,2,4,0
2,3,6,4

75_Level_8_4_8_Trial_401_Move_0

6,6,3,5
4,0,1,7
0,7,5,1
7,2,5,6
2,1,0,7
7,7,6,7
6,7,5,2
3,5,0,6

75_Level_8_4_8_Trial_401_Move_1

0,1,2,5
6,6,3,7
4,0,1,1
0,7,5,6
7,2,5,7
2,1,0,6
6,7,5,2
3,5,0,6

75_Level_8_4_8_Trial_401_Move_2

0,1,0,5
6,6,1,7
4,0,2,1
0,7,2,6
7,2,3,7
2,1,1,6
6,7,0,2
3,5,0,6

75_Level_8_4_8_Trial_401_Move_3

0,1,0,5
6,6,1,7
4,0,2,1
0,7,0,6
7,3,1,7
2,1,1,6
6,7,0,2
3,5,0,6

75_Level_8_4_8_Trial_402_Move_0

6,1,6,0
2,7,1,3
0,4,3,7
3,4,5,4
6,6,1,0
6,5,2,7
0,2,0,0
2,4,4,7

75_Level_8_4_8_Trial_402_Move_1

6,0,1,2
2,1,6,0
0,7,1,3
3,4,3,7
6,4,5,4
6,6,1,0
2,5,2,7
2,4,4,7

75_Level_8_4_8_Trial_402_Move_2

6,0,0,2
2,6,1,0
0,7,2,3
3,4,3,7
6,4,5,4
6,6,1,0
2,5,2,7
2,4,4,7

75_Level_8_4_8_Trial_402_Move_3

6,0,1,2
2,6,1,2
0,7,2,3
3,4,3,7
6,4,5,4
6,6,1,0
2,5,2,7
2,4,4,7

75_Level_8_4_8_Trial_403_Move_0

3,1,7,3
4,7,7,0
6,5,1,5
7,0,7,4
4,1,1,2
3,2,3,7
0,7,4,5
3,7,3,1

75_Level_8_4_8_Trial_403_Move_1

3,1,0,3
4,7,1,0
6,5,2,5
7,0,1,4
4,1,1,2
3,2,3,7
0,7,4,5
3,7,3,1

75_Level_8_4_8_Trial_403_Move_2

3,1,0,3
4,7,1,0
6,5,2,5
7,0,0,4
4,1,2,2
3,2,3,7
0,7,4,5
3,7,3,1

75_Level_8_4_8_Trial_403_Move_3

3,0,1,2
4,1,0,3
6,7,1,0
7,5,2,5
4,0,0,4
3,1,3,7
0,7,4,5
3,7,3,1

75_Level_8_4_8_Trial_404_Move_0

0,5,5,6
6,5,4,6
7,7,3,3
3,5,1,1
3,7,4,2
5,6,0,1
1,4,3,4
0,2,5,2

75_Level_8_4_8_Trial_404_Move_1

0,0,5,6
6,1,4,6
7,2,3,3
3,7,1,1
3,7,4,2
5,6,0,1
1,4,3,4
0,2,5,2

75_Level_8_4_8_Trial_404_Move_2

0,0,5,6
6,1,4,6
2,2,3,3
3,0,1,1
3,1,4,2
5,6,0,1
1,4,3,4
0,2,5,2

75_Level_8_4_8_Trial_404_Move_3

0,0,1,2
6,0,5,6
2,1,4,6
3,2,3,3
3,0,4,2
5,6,0,1
1,4,3,4
0,2,5,2

75_Level_8_4_8_Trial_405_Move_0

4,0,4,3
3,7,4,4
0,1,7,6
3,5,6,5
6,5,2,4
7,6,4,5
2,7,0,1
0,0,1,1

75_Level_8_4_8_Trial_405_Move_1

0,1,2,3
4,0,4,4
3,7,4,6
0,1,7,5
3,5,6,4
6,5,2,5
7,6,4,1
2,7,1,1

75_Level_8_4_8_Trial_405_Move_2

0,0,1,2
0,1,2,3
3,7,4,6
0,1,7,5
3,5,6,4
6,5,2,5
7,6,4,1
2,7,1,1

75_Level_8_4_8_Trial_405_Move_3

0,0,1,2
1,1,2,3
2,7,4,6
3,1,7,5
3,5,6,4
6,5,2,5
7,6,4,1
2,7,1,1

75_Level_8_4_8_Trial_406_Move_0

5,6,4,5
7,3,7,1
0,0,6,0
1,1,7,2
5,1,0,7
6,2,5,6
6,3,2,0
5,5,0,3

75_Level_8_4_8_Trial_406_Move_1

0,1,2,5
5,6,4,1
7,3,7,6
1,1,7,2
5,1,0,7
6,2,5,6
6,3,2,0
5,5,0,3

75_Level_8_4_8_Trial_406_Move_2

0,1,0,5
5,6,1,1
7,3,2,6
1,1,2,2
5,1,4,0
6,2,5,6
6,3,2,0
5,5,0,3

75_Level_8_4_8_Trial_406_Move_3

0,0,1,2
5,6,0,5
7,3,2,6
1,1,2,2
5,1,4,0
6,2,5,6
6,3,2,0
5,5,0,3

75_Level_8_4_8_Trial_407_Move_0

4,1,0,7
2,3,4,1
0,4,1,6
1,1,6,3
0,2,0,2
7,3,6,4
0,0,7,3
5,6,5,1

75_Level_8_4_8_Trial_407_Move_1

0,1,2,7
4,1,0,1
2,3,4,6
0,4,6,3
0,2,0,2
7,3,6,4
0,0,7,3
5,6,5,1

75_Level_8_4_8_Trial_407_Move_2

0,1,2,7
1,1,0,1
2,3,4,6
0,4,6,3
4,2,0,2
2,3,6,4
7,0,7,3
5,6,5,1

75_Level_8_4_8_Trial_407_Move_3

0,1,2,7
0,1,2,0
2,3,4,6
0,4,6,3
4,2,0,2
2,3,6,4
7,0,7,3
5,6,5,1

75_Level_8_4_8_Trial_408_Move_0

7,6,4,1
1,1,3,2
5,4,7,1
4,4,6,1
2,0,3,6
0,7,7,5
1,7,2,1
2,5,5,2

75_Level_8_4_8_Trial_408_Move_1

7,6,4,0
1,1,3,1
5,4,7,2
4,4,6,2
2,0,3,6
0,7,7,5
1,7,2,1
2,5,5,2

75_Level_8_4_8_Trial_408_Move_2

0,1,2,0
7,6,4,3
5,4,7,2
4,4,6,2
2,0,3,6
0,7,7,5
1,7,2,1
2,5,5,2

75_Level_8_4_8_Trial_408_Move_3

0,0,2,0
7,1,6,3
5,2,7,2
4,1,6,2
2,0,3,6
0,7,7,5
1,7,2,1
2,5,5,2

75_Level_8_4_8_Trial_409_Move_0

5,4,6,1
4,7,5,3
3,1,4,0
3,0,1,6
7,4,2,6
2,3,0,4
6,3,7,0
7,6,0,1

75_Level_8_4_8_Trial_409_Move_1

5,4,0,1
4,7,1,3
3,1,2,0
3,0,6,6
7,4,5,6
2,3,4,4
6,3,1,7
7,6,2,1

75_Level_8_4_8_Trial_409_Move_2

5,0,1,2
4,4,0,1
3,7,1,3
3,1,2,0
7,0,6,6
2,3,5,6
6,3,1,7
7,6,2,1

75_Level_8_4_8_Trial_409_Move_3

5,0,0,2
4,4,1,0
3,7,2,3
3,1,2,0
7,0,6,6
2,3,5,6
6,3,1,7
7,6,2,1

75_Level_8_4_8_Trial_410_Move_0

1,4,4,5
3,6,4,7
0,7,6,5
4,2,3,6
6,0,1,7
4,5,6,5
1,6,6,7
6,0,1,4

75_Level_8_4_8_Trial_410_Move_1

0,1,2,5
1,4,4,7
3,6,4,5
0,7,6,6
4,2,3,7
6,0,1,5
4,5,6,7
1,0,1,4

75_Level_8_4_8_Trial_410_Move_2

0,0,1,2
1,1,2,5
3,4,4,7
0,7,4,5
4,2,3,7
6,0,1,5
4,5,6,7
1,0,1,4

75_Level_8_4_8_Trial_410_Move_3

0,1,2,2
0,0,2,5
3,4,4,7
0,7,4,5
4,2,3,7
6,0,1,5
4,5,6,7
1,0,1,4

75_Level_8_4_8_Trial_411_Move_0

7,0,3,3
7,1,3,1
1,0,5,5
3,1,2,4
3,0,6,0
7,7,2,1
4,1,0,1
7,5,0,3

75_Level_8_4_8_Trial_411_Move_1

7,0,3,3
7,1,3,1
0,2,5,5
3,0,2,4
3,0,6,0
7,7,2,1
4,1,0,1
7,5,0,3

75_Level_8_4_8_Trial_411_Move_2

7,0,3,3
7,1,3,1
2,2,5,5
3,0,2,4
3,1,6,0
7,7,2,1
4,1,0,1
7,5,0,3

75_Level_8_4_8_Trial_411_Move_3

0,1,2,3
7,0,3,1
7,1,3,5
3,0,5,4
3,1,6,0
7,7,2,1
4,1,0,1
7,5,0,3

75_Level_8_4_8_Trial_412_Move_0

7,3,6,6
6,1,4,4
3,1,0,3
0,4,1,6
1,3,3,5
0,6,7,0
4,7,1,6
7,3,5,5

75_Level_8_4_8_Trial_412_Move_1

7,0,6,6
6,1,4,4
3,2,0,3
0,3,4,6
1,3,3,5
0,6,7,0
4,7,1,6
7,3,5,5

75_Level_8_4_8_Trial_412_Move_2

7,0,6,6
6,1,4,4
2,2,0,3
0,0,4,6
1,1,3,5
0,6,7,0
4,7,1,6
7,3,5,5

75_Level_8_4_8_Trial_412_Move_3

0,1,2,6
7,0,6,4
6,1,4,3
2,2,4,6
1,1,3,5
0,6,7,0
4,7,1,6
7,3,5,5

75_Level_8_4_8_Trial_413_Move_0

7,4,1,3
2,6,5,7
0,5,2,0
5,7,4,5
6,1,2,6
5,3,6,4
1,4,6,7
6,3,2,1

75_Level_8_4_8_Trial_413_Move_1

7,4,0,3
2,6,1,7
0,5,2,0
5,7,1,5
6,1,5,2
5,3,2,4
1,4,4,7
6,3,2,1

75_Level_8_4_8_Trial_413_Move_2

7,0,1,2
2,4,0,3
0,6,1,7
5,5,2,0
6,7,1,5
5,1,5,2
1,3,2,7
6,3,2,1

75_Level_8_4_8_Trial_413_Move_3

7,0,0,2
2,4,1,3
0,6,2,7
5,5,1,0
6,7,0,5
5,1,1,5
1,3,2,7
6,3,1,1

75_Level_8_4_8_Trial_414_Move_0

0,6,4,2
1,6,5,6
4,7,3,4
6,4,0,6
2,6,7,4
5,3,6,5
2,4,1,7
0,0,7,0

75_Level_8_4_8_Trial_414_Move_1

0,1,2,2
0,6,4,6
1,6,5,4
4,7,3,6
6,4,0,4
2,6,7,5
5,3,6,7
2,4,1,7

75_Level_8_4_8_Trial_414_Move_2

0,1,2,0
0,6,4,1
1,6,5,2
4,7,3,2
6,4,0,6
2,6,5,4
5,3,6,6
2,4,1,4

75_Level_8_4_8_Trial_414_Move_3

0,0,1,2
0,1,2,0
1,6,4,1
4,6,5,2
6,7,3,2
2,4,0,6
5,3,5,4
2,4,1,4

75_Level_8_4_8_Trial_415_Move_0

2,1,4,2
6,5,2,5
4,6,7,3
4,3,7,0
6,6,0,6
1,5,1,7
0,3,6,1
4,6,6,2

75_Level_8_4_8_Trial_415_Move_1

0,1,2,2
2,1,4,5
6,5,2,3
4,6,7,0
4,3,7,0
1,5,1,7
0,3,6,1
4,6,6,2

75_Level_8_4_8_Trial_415_Move_2

0,1,0,2
2,1,1,5
6,5,2,3
4,6,2,0
4,3,4,0
1,5,2,1
0,3,6,1
4,6,6,2

75_Level_8_4_8_Trial_415_Move_3

0,1,0,2
2,1,1,5
6,5,2,3
4,6,0,0
4,3,1,0
1,5,4,1
0,3,6,1
4,6,6,2

75_Level_8_4_8_Trial_416_Move_0

6,4,0,4
3,3,7,2
3,0,1,5
6,5,2,7
5,7,4,1
1,3,2,2
2,6,5,4
6,4,6,5

75_Level_8_4_8_Trial_416_Move_1

0,1,2,4
6,4,0,2
3,3,7,5
3,0,1,7
6,5,2,1
5,7,4,2
1,3,2,4
2,4,5,5

75_Level_8_4_8_Trial_416_Move_2

0,1,0,4
6,4,1,2
3,3,2,5
3,0,2,7
6,5,0,1
5,7,7,4
1,3,1,4
2,4,5,5

75_Level_8_4_8_Trial_416_Move_3

0,1,0,4
6,4,1,1
3,3,2,5
3,0,0,7
6,5,0,1
5,7,7,4
1,3,1,4
2,4,5,5

75_Level_8_4_8_Trial_417_Move_0

6,3,7,3
1,0,4,1
0,7,5,2
3,6,4,2
0,5,7,6
5,6,3,1
6,6,0,1
2,0,0,4

75_Level_8_4_8_Trial_417_Move_1

6,0,7,3
1,1,4,1
0,2,5,2
3,3,4,2
0,0,7,6
5,7,3,1
6,5,0,1
2,0,0,4

75_Level_8_4_8_Trial_417_Move_2

0,1,2,3
6,0,7,4
0,2,5,2
3,3,4,2
0,0,7,6
5,7,3,1
6,5,0,1
2,0,0,4

75_Level_8_4_8_Trial_417_Move_3

0,1,2,3
1,6,7,4
2,2,5,2
3,3,4,2
0,0,7,6
5,7,3,1
6,5,0,1
2,0,0,4

75_Level_8_4_8_Trial_418_Move_0

3,2,6,3
0,3,4,0
2,6,1,5
3,4,5,1
0,7,6,6
3,3,4,7
1,7,7,3
1,3,2,2

75_Level_8_4_8_Trial_418_Move_1

3,0,1,2
0,2,6,3
2,3,4,0
3,6,1,5
0,4,5,1
3,7,6,6
1,3,4,3
1,3,2,2

75_Level_8_4_8_Trial_418_Move_2

3,0,1,2
0,1,6,3
2,2,4,0
3,0,1,5
0,2,5,1
7,3,6,6
1,6,4,3
1,4,2,2

75_Level_8_4_8_Trial_418_Move_3

3,0,1,2
0,0,1,2
2,1,6,3
3,2,4,0
0,0,1,5
7,2,5,1
1,3,4,3
1,4,2,2

75_Level_8_4_8_Trial_419_Move_0

6,1,2,2
7,1,3,4
2,2,6,5
5,0,0,5
2,3,1,7
7,4,3,0
4,3,7,2
5,6,1,0

75_Level_8_4_8_Trial_419_Move_1

6,0,2,2
7,1,3,4
2,2,6,5
5,1,0,5
2,1,1,7
7,2,4,0
4,0,7,2
5,6,1,0

75_Level_8_4_8_Trial_419_Move_2

6,0,2,2
7,1,3,4
2,2,6,5
5,0,0,5
2,2,1,7
7,2,4,0
4,0,7,2
5,6,1,0

75_Level_8_4_8_Trial_419_Move_3

6,0,2,2
7,1,3,4
2,2,6,5
5,0,0,5
2,1,1,7
7,0,4,0
4,0,7,2
5,6,1,0

75_Level_8_4_8_Trial_420_Move_0

2,4,5,1
4,1,6,2
5,6,5,7
0,3,5,5
3,7,2,3
2,1,3,7
4,4,0,6
4,7,3,5

75_Level_8_4_8_Trial_420_Move_1

2,4,0,1
4,1,1,2
5,6,2,7
0,3,6,5
3,7,2,3
2,1,3,7
4,4,0,6
4,7,3,5

75_Level_8_4_8_Trial_420_Move_2

2,0,1,2
4,4,0,2
5,6,2,7
0,3,6,5
3,7,2,3
2,1,3,7
4,4,0,6
4,7,3,5

75_Level_8_4_8_Trial_420_Move_3

2,0,1,0
4,4,0,1
5,6,7,2
0,3,6,5
3,7,2,3
2,1,3,7
4,4,0,6
4,7,3,5

75_Level_8_4_8_Trial_421_Move_0

1,2,7,7
5,5,3,0
2,3,6,0
4,1,3,7
7,4,2,2
6,3,6,0
5,1,7,7
0,3,1,3

75_Level_8_4_8_Trial_421_Move_1

1,2,0,7
5,5,1,0
2,6,2,0
4,1,7,7
7,4,2,2
6,3,6,0
5,1,7,7
0,3,1,3

75_Level_8_4_8_Trial_421_Move_2

1,2,7,0
5,5,1,1
2,6,2,2
4,1,7,7
7,4,2,2
6,3,6,0
5,1,7,7
0,3,1,3

75_Level_8_4_8_Trial_421_Move_3

1,0,1,2
5,2,7,0
6,5,1,1
4,1,7,7
7,4,2,2
6,3,6,0
5,1,7,7
0,3,1,3

75_Level_8_4_8_Trial_422_Move_0

0,4,0,6
5,5,3,1
2,6,6,3
7,1,5,4
4,0,5,4
7,5,3,3
5,7,1,6
6,6,2,3

75_Level_8_4_8_Trial_422_Move_1

0,4,0,6
5,5,1,1
2,6,2,3
7,1,0,4
4,0,3,4
7,3,6,3
5,7,1,6
6,6,2,3

75_Level_8_4_8_Trial_422_Move_2

0,0,1,2
5,4,0,6
2,5,1,1
7,6,2,3
4,1,0,4
7,0,6,4
5,7,1,6
6,6,2,3

75_Level_8_4_8_Trial_422_Move_3

0,1,2,2
5,4,1,6
2,5,1,1
7,6,2,3
4,1,0,4
7,0,6,4
5,7,1,6
6,6,2,3

75_Level_8_4_8_Trial_423_Move_0

0,5,7,5
6,1,6,6
5,1,1,0
0,6,6,4
1,2,2,3
3,6,5,1
0,7,6,7
7,7,2,0

75_Level_8_4_8_Trial_423_Move_1

0,0,1,2
1,5,7,5
5,1,1,0
0,6,6,4
1,2,2,3
3,6,5,1
0,7,6,7
7,7,2,0

75_Level_8_4_8_Trial_423_Move_2

0,1,2,2
0,0,1,5
5,5,7,0
0,6,6,4
1,2,2,3
3,6,5,1
0,7,6,7
7,7,2,0

75_Level_8_4_8_Trial_423_Move_3

0,1,2,2
1,0,1,5
2,5,7,0
5,6,6,4
1,2,2,3
3,6,5,1
0,7,6,7
7,7,2,0

75_Level_8_4_8_Trial_424_Move_0

4,5,1,7
6,3,6,7
3,7,0,2
0,6,6,4
0,1,7,2
6,2,0,6
5,4,5,5
6,0,3,2

75_Level_8_4_8_Trial_424_Move_1

4,0,1,2
6,5,1,7
3,3,6,7
0,7,0,2
0,6,6,4
6,1,7,2
4,2,0,6
6,0,3,2

75_Level_8_4_8_Trial_424_Move_2

0,1,2,2
4,0,1,7
6,5,1,7
3,3,6,2
0,7,0,4
0,1,7,2
4,2,0,6
6,0,3,2

75_Level_8_4_8_Trial_424_Move_3

0,2,0,2
4,0,1,7
6,5,2,7
3,3,6,2
0,7,0,4
0,1,7,2
4,2,0,6
6,0,3,2

75_Level_8_4_8_Trial_425_Move_0

5,3,7,2
4,0,0,1
7,1,7,7
6,1,6,2
4,3,2,1
2,0,5,3
4,1,6,6
3,7,2,6

75_Level_8_4_8_Trial_425_Move_1

5,0,1,2
4,3,7,2
1,0,0,1
6,1,6,2
4,3,2,1
2,0,5,3
4,1,6,6
3,7,2,6

75_Level_8_4_8_Trial_425_Move_2

5,0,1,0
4,3,7,1
1,0,0,2
6,1,6,1
4,3,2,1
2,0,5,3
4,1,6,6
3,7,2,6

75_Level_8_4_8_Trial_425_Move_3

5,0,1,0
4,3,7,1
1,0,0,2
6,1,6,0
4,3,2,2
2,0,5,3
4,1,6,6
3,7,2,6

75_Level_8_4_8_Trial_426_Move_0

0,7,5,2
1,1,4,6
4,2,3,7
0,4,5,5
3,6,3,3
6,1,7,6
0,4,4,0
1,4,3,0

75_Level_8_4_8_Trial_426_Move_1

0,0,1,2
1,7,5,2
4,1,4,6
0,2,3,7
6,4,5,5
6,1,7,6
0,4,4,0
1,4,3,0

75_Level_8_4_8_Trial_426_Move_2

0,0,1,2
1,1,5,2
4,2,4,6
0,0,3,7
6,7,5,5
6,1,7,6
0,2,4,0
1,1,3,0

75_Level_8_4_8_Trial_426_Move_3

0,1,2,2
0,0,5,2
4,2,4,6
0,0,3,7
6,7,5,5
6,1,7,6
0,2,4,0
1,1,3,0

75_Level_8_4_8_Trial_427_Move_0

7,4,1,0
4,0,7,5
6,6,4,1
5,6,5,3
4,3,1,4
6,3,2,0
2,4,1,0
6,7,0,7

75_Level_8_4_8_Trial_427_Move_1

7,4,1,0
4,0,7,1
6,6,4,2
5,6,5,0
4,3,1,5
6,3,2,1
2,4,1,3
6,7,7,4

75_Level_8_4_8_Trial_427_Move_2

7,4,0,0
4,0,1,1
6,6,2,2
5,6,1,0
4,3,7,5
6,3,4,2
2,4,5,3
6,7,7,4

75_Level_8_4_8_Trial_427_Move_3

7,0,1,2
4,4,1,1
6,6,2,2
5,6,1,0
4,3,7,5
6,3,4,2
2,4,5,3
6,7,7,4

75_Level_8_4_8_Trial_428_Move_0

1,5,0,6
0,7,6,5
5,7,2,2
3,4,0,6
3,0,3,3
7,4,5,1
2,6,3,5
1,6,1,6

75_Level_8_4_8_Trial_428_Move_1

1,0,1,2
0,5,0,6
5,7,6,5
3,7,2,2
0,4,0,6
7,4,5,1
2,6,3,5
1,6,1,6

75_Level_8_4_8_Trial_428_Move_2

0,1,2,2
1,5,1,6
5,7,6,5
3,7,2,2
0,4,0,6
7,4,5,1
2,6,3,5
1,6,1,6

75_Level_8_4_8_Trial_428_Move_3

0,1,2,2
0,5,2,6
5,7,6,5
3,7,2,2
0,4,0,6
7,4,5,1
2,6,3,5
1,6,1,6

75_Level_8_4_8_Trial_429_Move_0

3,5,2,3
7,0,7,4
4,4,0,0
3,7,2,5
6,3,4,3
6,2,5,6
1,2,4,1
4,3,3,4

75_Level_8_4_8_Trial_429_Move_1

3,0,1,2
7,5,2,3
4,4,7,4
3,7,2,5
6,3,4,3
6,2,5,6
1,2,4,1
4,3,3,4

75_Level_8_4_8_Trial_429_Move_2

0,1,2,2
3,0,1,3
7,5,2,7
3,7,2,5
6,3,4,3
6,2,5,6
1,2,4,1
4,3,3,4

75_Level_8_4_8_Trial_429_Move_3

0,1,0,2
3,0,1,3
7,5,2,7
3,7,1,5
6,3,4,3
6,2,5,6
1,2,4,1
4,3,3,4

75_Level_8_4_8_Trial_430_Move_0

1,3,4,2
6,2,4,7
1,3,5,7
0,7,2,2
4,1,6,2
5,4,4,0
5,5,3,6
1,0,4,6

75_Level_8_4_8_Trial_430_Move_1

0,1,2,2
1,3,4,7
6,2,4,7
1,3,5,2
0,7,2,2
5,1,6,0
5,5,3,6
1,0,4,6

75_Level_8_4_8_Trial_430_Move_2

0,1,2,0
1,3,4,1
6,2,4,2
1,3,5,2
0,7,2,7
5,1,0,7
5,5,3,2
1,0,4,2

75_Level_8_4_8_Trial_430_Move_3

0,1,2,0
1,3,4,1
6,2,4,2
1,3,5,0
0,7,7,1
5,1,0,7
5,5,3,2
1,0,4,2

75_Level_8_4_8_Trial_431_Move_0

0,2,1,5
4,0,5,0
5,1,7,4
0,2,4,1
7,7,1,0
0,6,7,3
3,3,5,4
5,6,0,5

75_Level_8_4_8_Trial_431_Move_1

0,1,2,5
0,2,1,0
4,0,5,4
5,1,7,1
0,2,4,0
0,6,1,3
3,3,5,4
5,6,0,5

75_Level_8_4_8_Trial_431_Move_2

0,1,2,5
1,2,1,0
2,4,5,4
5,1,7,1
0,2,4,0
0,6,1,3
3,3,5,4
5,6,0,5

75_Level_8_4_8_Trial_431_Move_3

0,1,2,5
0,2,2,0
2,4,5,4
5,1,7,1
0,2,4,0
0,6,1,3
3,3,5,4
5,6,0,5

75_Level_8_4_8_Trial_432_Move_0

0,7,7,3
4,7,3,3
6,0,4,1
6,1,0,1
4,3,2,5
4,7,3,2
5,3,5,4
7,7,2,5

75_Level_8_4_8_Trial_432_Move_1

0,0,7,3
4,1,3,3
6,2,4,1
6,7,0,1
4,7,2,5
4,0,7,2
5,1,5,4
7,7,2,5

75_Level_8_4_8_Trial_432_Move_2

0,0,7,3
4,1,3,3
6,2,4,1
6,0,0,1
4,1,2,5
4,2,0,2
5,1,5,4
7,7,2,5

75_Level_8_4_8_Trial_432_Move_3

0,0,1,2
4,0,7,3
6,1,3,3
6,2,4,1
4,0,0,1
4,1,0,5
5,1,5,4
7,7,2,5

75_Level_8_4_8_Trial_433_Move_0

2,5,3,4
4,2,0,7
3,0,0,5
4,3,5,2
2,6,3,1
2,5,2,1
1,7,0,5
5,6,0,1

75_Level_8_4_8_Trial_433_Move_1

2,5,3,0
4,2,0,1
3,0,0,2
4,3,5,4
2,6,3,7
2,5,2,5
1,7,0,2
5,6,0,5

75_Level_8_4_8_Trial_433_Move_2

2,5,0,3
4,2,1,1
3,0,2,2
4,3,5,4
2,6,3,7
2,5,2,5
1,7,0,2
5,6,0,5

75_Level_8_4_8_Trial_433_Move_3

2,0,1,2
4,5,0,3
3,0,1,1
4,3,5,4
2,6,3,7
2,5,2,5
1,7,0,2
5,6,0,5

75_Level_8_4_8_Trial_434_Move_0

5,2,1,5
3,5,3,4
4,6,5,1
1,1,6,6
0,7,7,0
6,3,2,3
1,7,2,0
2,6,0,3

75_Level_8_4_8_Trial_434_Move_1

5,0,1,2
3,2,1,5
4,5,3,4
1,1,5,1
0,7,7,0
6,3,2,3
1,7,2,0
2,6,0,3

75_Level_8_4_8_Trial_434_Move_2

0,1,2,2
5,0,1,5
3,2,1,4
4,5,3,5
0,7,7,0
6,3,2,3
1,7,2,0
2,6,0,3

75_Level_8_4_8_Trial_434_Move_3

0,2,0,2
5,0,1,5
3,2,2,4
4,5,3,5
0,7,7,0
6,3,2,3
1,7,2,0
2,6,0,3

75_Level_8_4_8_Trial_435_Move_0

5,4,1,0
4,1,7,4
2,6,3,4
4,1,0,1
7,5,3,3
4,6,6,1
2,0,2,2
5,5,7,0

75_Level_8_4_8_Trial_435_Move_1

5,0,1,2
4,4,1,0
2,1,7,4
4,6,3,4
7,1,0,1
4,5,3,3
0,6,6,1
5,5,7,0

75_Level_8_4_8_Trial_435_Move_2

5,0,0,2
4,4,1,0
2,7,2,4
4,6,3,4
7,1,0,1
4,5,3,3
0,6,6,1
5,5,7,0

75_Level_8_4_8_Trial_435_Move_3

5,0,1,2
4,4,1,2
2,7,2,4
4,6,3,4
7,1,0,1
4,5,3,3
0,6,6,1
5,5,7,0

75_Level_8_4_8_Trial_436_Move_0

2,1,0,1
6,2,2,7
1,7,3,4
3,6,0,2
4,0,4,1
6,3,4,0
1,7,3,2
6,4,5,7

75_Level_8_4_8_Trial_436_Move_1

0,1,2,1
6,1,0,7
1,7,3,4
3,6,0,2
4,0,4,1
6,3,4,0
1,7,3,2
6,4,5,7

75_Level_8_4_8_Trial_436_Move_2

0,0,2,1
6,1,0,7
7,2,3,4
3,6,0,2
4,0,4,1
6,3,4,0
1,7,3,2
6,4,5,7

75_Level_8_4_8_Trial_436_Move_3

0,1,2,1
6,1,2,7
7,2,3,4
3,6,0,2
4,0,4,1
6,3,4,0
1,7,3,2
6,4,5,7

75_Level_8_4_8_Trial_437_Move_0

3,5,6,1
5,7,0,3
0,6,4,1
3,2,1,3
7,5,7,0
0,5,0,5
4,1,0,5
7,3,4,6

75_Level_8_4_8_Trial_437_Move_1

3,5,0,1
5,7,1,3
0,6,2,1
3,2,6,3
7,5,0,7
0,5,4,5
4,1,1,5
7,3,4,6

75_Level_8_4_8_Trial_437_Move_2

3,5,0,0
5,7,3,1
0,6,2,2
3,2,6,3
7,5,0,7
0,5,4,5
4,1,1,5
7,3,4,6

75_Level_8_4_8_Trial_437_Move_3

3,0,1,2
5,5,0,0
0,7,3,1
3,6,6,3
7,5,0,7
0,5,4,5
4,1,1,5
7,3,4,6

75_Level_8_4_8_Trial_438_Move_0

4,5,7,4
1,6,4,0
3,0,2,5
4,1,7,5
7,7,6,4
0,1,2,3
1,4,3,5
6,3,6,4

75_Level_8_4_8_Trial_438_Move_1

0,1,2,4
4,5,7,0
1,6,4,5
3,0,2,5
4,1,6,4
0,1,2,3
1,4,3,5
6,3,6,4

75_Level_8_4_8_Trial_438_Move_2

0,0,2,4
4,1,7,0
1,2,4,5
3,1,2,5
4,5,6,4
0,6,2,3
4,0,3,5
6,3,6,4

75_Level_8_4_8_Trial_438_Move_3

0,0,2,4
4,1,7,0
2,2,4,5
3,0,2,5
4,5,6,4
0,6,2,3
4,0,3,5
6,3,6,4

75_Level_8_4_8_Trial_439_Move_0

2,2,0,5
0,0,6,6
7,3,7,2
1,1,2,0
7,3,5,3
1,1,6,0
3,5,7,3
0,2,5,2

75_Level_8_4_8_Trial_439_Move_1

0,1,2,5
2,2,6,6
7,3,7,2
1,1,2,0
7,3,5,3
1,1,6,0
3,5,7,3
0,2,5,2

75_Level_8_4_8_Trial_439_Move_2

0,1,2,5
0,1,6,6
7,3,7,2
1,1,2,0
7,3,5,3
1,1,6,0
3,5,7,3
0,2,5,2

75_Level_8_4_8_Trial_439_Move_3

0,0,2,5
0,1,6,6
7,2,7,2
1,3,2,0
7,3,5,3
1,1,6,0
3,5,7,3
0,2,5,2

75_Level_8_4_8_Trial_440_Move_0

5,1,3,2
5,4,6,1
1,0,4,7
6,7,5,5
2,0,0,3
4,2,3,2
2,1,0,7
3,4,1,2

75_Level_8_4_8_Trial_440_Move_1

0,1,3,2
1,4,6,1
2,0,4,7
5,7,5,5
5,0,0,3
1,4,3,2
6,1,0,7
3,4,1,2

75_Level_8_4_8_Trial_440_Move_2

0,0,1,2
1,1,3,2
2,4,6,1
7,0,4,7
5,0,0,3
1,4,3,2
6,1,0,7
3,4,1,2

75_Level_8_4_8_Trial_440_Move_3

0,1,2,2
0,0,3,2
2,4,6,1
7,0,4,7
5,0,0,3
1,4,3,2
6,1,0,7
3,4,1,2

75_Level_8_4_8_Trial_441_Move_0

6,1,6,2
6,2,7,7
3,5,1,0
1,6,5,6
4,0,3,1
0,2,5,3
6,5,0,0
5,0,6,2

75_Level_8_4_8_Trial_441_Move_1

6,0,1,2
6,1,6,2
3,2,7,7
1,5,1,0
4,6,5,6
0,0,3,1
6,2,5,3
5,5,6,2

75_Level_8_4_8_Trial_441_Move_2

0,1,2,2
6,0,1,2
6,1,6,7
3,2,7,0
1,5,1,6
4,6,5,1
0,0,3,3
6,2,6,2

75_Level_8_4_8_Trial_441_Move_3

0,0,2,2
6,1,0,2
6,2,6,7
3,2,7,0
1,5,1,6
4,6,5,1
0,0,3,3
6,2,6,2

75_Level_8_4_8_Trial_442_Move_0

3,4,1,3
7,1,0,3
0,2,5,5
1,6,7,4
0,2,3,3
5,5,7,5
5,1,1,4
2,6,4,3

75_Level_8_4_8_Trial_442_Move_1

0,1,2,3
3,4,1,3
7,1,0,5
0,2,5,4
1,6,7,3
0,2,3,7
5,1,1,4
2,6,4,3

75_Level_8_4_8_Trial_442_Move_2

0,0,2,3
3,1,4,3
7,2,0,5
0,2,5,4
1,6,7,3
0,2,3,7
5,1,1,4
2,6,4,3

75_Level_8_4_8_Trial_442_Move_3

0,0,2,3
3,1,4,3
7,2,0,5
0,0,5,4
1,1,7,3
0,6,3,7
5,1,1,4
2,6,4,3

75_Level_8_4_8_Trial_443_Move_0

0,0,3,1
1,2,0,7
1,4,1,7
7,2,3,0
4,1,5,4
5,0,1,2
2,2,5,1
5,4,0,2

75_Level_8_4_8_Trial_443_Move_1

0,1,2,1
1,2,3,7
1,4,1,7
7,2,3,0
4,1,5,4
5,0,1,2
2,2,5,1
5,4,0,2

75_Level_8_4_8_Trial_443_Move_2

0,0,2,1
1,2,3,7
2,4,1,7
7,2,3,0
4,1,5,4
5,0,1,2
2,2,5,1
5,4,0,2

75_Level_8_4_8_Trial_443_Move_3

0,0,2,1
1,1,3,7
4,2,1,7
7,0,3,0
4,1,5,4
5,0,1,2
2,2,5,1
5,4,0,2

75_Level_8_4_8_Trial_444_Move_0

4,0,6,6
2,2,4,5
7,7,1,7
6,4,5,3
5,7,0,1
6,0,0,1
1,6,2,5
7,5,3,0

75_Level_8_4_8_Trial_444_Move_1

0,1,2,6
4,0,6,5
2,2,4,1
6,4,5,3
5,7,0,1
6,0,0,1
1,6,2,5
7,5,3,0

75_Level_8_4_8_Trial_444_Move_2

0,1,2,0
4,0,6,1
2,2,4,2
6,4,5,6
5,7,0,5
6,0,0,3
1,6,2,5
7,5,3,0

75_Level_8_4_8_Trial_444_Move_3

0,1,2,0
0,1,2,1
4,0,6,4
6,4,5,6
5,7,0,5
6,0,0,3
1,6,2,5
7,5,3,0

75_Level_8_4_8_Trial_445_Move_0

2,5,5,7
4,7,3,4
1,0,4,1
1,3,5,2
2,4,3,3
4,4,7,2
0,5,6,6
5,3,7,6

75_Level_8_4_8_Trial_445_Move_1

2,0,1,2
4,5,5,7
1,7,3,4
1,0,4,1
2,4,5,2
4,4,7,2
0,5,6,6
5,3,7,6

75_Level_8_4_8_Trial_445_Move_2

2,0,1,2
4,1,5,7
1,2,3,4
1,0,0,1
2,5,5,2
4,7,7,2
0,5,6,6
5,3,7,6

75_Level_8_4_8_Trial_445_Move_3

2,0,1,2
0,4,5,7
1,2,3,4
2,0,0,1
2,5,5,2
4,7,7,2
0,5,6,6
5,3,7,6

75_Level_8_4_8_Trial_446_Move_0

0,5,1,1
3,4,0,3
7,0,5,2
0,6,6,5
2,1,4,2
7,7,4,7
6,7,5,0
0,4,0,4

75_Level_8_4_8_Trial_446_Move_1

0,1,2,1
0,5,1,3
3,4,0,2
7,0,5,5
0,6,6,2
2,1,4,4
6,7,5,0
0,4,0,4

75_Level_8_4_8_Trial_446_Move_2

0,0,1,2
0,5,2,3
3,4,0,2
7,0,5,5
0,6,6,2
2,1,4,4
6,7,5,0
0,4,0,4

75_Level_8_4_8_Trial_446_Move_3

0,0,1,0
0,5,3,1
3,4,0,2
7,0,5,5
0,6,6,2
2,1,4,4
6,7,5,0
0,4,0,4

75_Level_8_4_8_Trial_447_Move_0

3,6,2,6
7,0,3,6
2,3,1,1
2,4,6,5
5,3,7,3
3,2,5,5
3,6,1,0
4,1,4,0

75_Level_8_4_8_Trial_447_Move_1

0,6,2,6
1,0,3,6
2,3,1,1
3,4,6,5
7,5,7,3
2,2,5,5
2,6,1,0
4,1,4,0

75_Level_8_4_8_Trial_447_Move_2

0,0,1,2
1,6,2,6
2,0,3,6
3,3,1,1
7,4,6,5
2,2,7,3
2,6,1,0
4,1,4,0

75_Level_8_4_8_Trial_447_Move_3

0,1,2,2
0,0,1,6
1,6,2,6
2,0,1,1
7,4,6,5
2,2,7,3
2,6,1,0
4,1,4,0

75_Level_8_4_8_Trial_448_Move_0

3,0,4,3
2,1,6,1
6,7,3,1
5,1,0,6
3,2,7,6
0,7,4,1
1,4,0,0
7,7,6,7

75_Level_8_4_8_Trial_448_Move_1

0,1,2,3
3,0,4,1
2,1,6,1
6,7,3,6
5,1,0,6
3,2,7,1
0,7,4,0
1,4,0,6

75_Level_8_4_8_Trial_448_Move_2

0,1,2,0
3,0,4,1
2,1,1,2
6,7,3,3
5,1,0,1
3,2,7,1
0,7,4,0
1,4,0,6

75_Level_8_4_8_Trial_448_Move_3

0,0,1,2
3,1,2,0
2,0,4,2
6,7,3,3
5,1,0,1
3,2,7,1
0,7,4,0
1,4,0,6

75_Level_8_4_8_Trial_449_Move_0

2,0,7,4
4,6,5,4
6,2,5,7
6,0,4,3
7,2,7,4
5,5,3,7
7,1,4,4
3,7,0,2

75_Level_8_4_8_Trial_449_Move_1

2,0,7,4
0,4,5,4
1,2,5,7
2,0,4,3
7,2,7,4
5,5,3,7
7,1,4,4
3,7,0,2

75_Level_8_4_8_Trial_449_Move_2

2,0,7,4
0,1,5,4
1,2,5,7
0,0,4,3
7,4,7,4
5,5,3,7
7,1,4,4
3,7,0,2

75_Level_8_4_8_Trial_449_Move_3

2,0,1,2
0,0,7,4
1,1,5,4
0,2,5,7
7,0,7,3
5,5,3,7
7,1,4,4
3,7,0,2
