# Supplementary material for: Search and Match Task: Development of a Taskified Match-3 Puzzle Game to Assess and Practice Visual Search
Source: JMIR Serious Games. 2019 May 9;7(2):e13620. doi: 10.2196/13620 (PMC6532342; doi:10.2196/13620)
Supplement: Multimedia Appendix 4 [file games_v7i2e13620_app4.zip › SearchAndMatchTask_Win-master/Levels/Long/M3_B/36_68_Level_7_8_6/68_Level_7_8_6.txt]

68_Level_7_8_6_Trial_0_Move_0

4,2,4,2,5,1,5,4
4,1,1,5,2,0,2,4
0,2,2,3,3,4,1,3
3,4,4,3,3,5,5,4
1,1,4,0,2,0,3,2
1,5,5,0,4,2,1,2
2,4,1,2,1,4,5,3

68_Level_7_8_6_Trial_0_Move_1

4,2,4,2,5,1,5,0
4,1,1,5,2,0,2,1
0,2,2,3,3,4,1,2
3,4,4,3,3,5,5,3
1,1,4,0,2,0,3,2
1,5,5,0,4,2,1,2
2,4,1,2,1,4,5,3

68_Level_7_8_6_Trial_0_Move_2

4,2,4,2,5,1,5,0
4,1,1,5,2,0,2,1
0,2,2,3,3,4,1,2
3,4,4,3,3,5,5,0
1,1,4,0,2,0,3,1
1,5,5,0,4,2,1,3
2,4,1,2,1,4,5,3

68_Level_7_8_6_Trial_0_Move_3

4,2,4,2,5,1,5,0
4,1,1,5,2,0,2,1
0,2,2,3,3,4,1,2
3,4,4,3,3,5,5,0
1,1,4,0,2,0,1,1
1,5,5,0,4,2,1,2
2,4,1,2,1,4,5,0

68_Level_7_8_6_Trial_1_Move_0

5,5,1,3,3,4,1,4
1,3,4,4,5,3,5,3
2,5,2,4,0,4,2,4
3,0,1,3,5,2,5,3
0,4,2,1,3,0,0,1
5,4,0,0,4,2,3,1
1,5,1,0,5,4,0,2

68_Level_7_8_6_Trial_1_Move_1

5,5,1,0,1,2,1,4
1,3,4,4,5,4,5,3
2,5,2,4,0,4,2,4
3,0,1,3,5,2,5,3
0,4,2,1,3,0,0,1
5,4,0,0,4,2,3,1
1,5,1,0,5,4,0,2

68_Level_7_8_6_Trial_1_Move_2

5,5,0,1,2,2,1,4
1,3,1,0,1,5,5,3
2,5,2,4,0,4,2,4
3,0,1,3,5,2,5,3
0,4,2,1,3,0,0,1
5,4,0,0,4,2,3,1
1,5,1,0,5,4,0,2

68_Level_7_8_6_Trial_1_Move_3

5,5,0,1,2,2,1,4
1,3,0,0,2,5,5,3
2,5,2,4,0,4,2,4
3,0,1,3,5,2,5,3
0,4,2,1,3,0,0,1
5,4,0,0,4,2,3,1
1,5,1,0,5,4,0,2

68_Level_7_8_6_Trial_2_Move_0

3,1,5,3,0,1,0,2
3,0,0,1,5,3,2,4
2,4,3,2,4,0,4,3
2,4,5,5,0,1,3,0
5,0,2,3,1,3,2,2
2,1,3,2,5,5,4,4
0,4,5,1,2,1,0,2

68_Level_7_8_6_Trial_2_Move_1

0,1,5,3,0,1,0,2
1,0,0,1,5,3,2,4
2,4,3,2,4,0,4,3
3,4,5,5,0,1,3,0
3,0,2,3,1,3,2,2
5,1,3,2,5,5,4,4
0,4,5,1,2,1,0,2

68_Level_7_8_6_Trial_2_Move_2

0,1,2,3,0,1,0,2
1,1,5,1,5,3,2,4
2,4,3,2,4,0,4,3
3,4,5,5,0,1,3,0
3,0,2,3,1,3,2,2
5,1,3,2,5,5,4,4
0,4,5,1,2,1,0,2

68_Level_7_8_6_Trial_2_Move_3

0,1,2,3,0,1,0,2
0,1,2,5,5,3,2,4
2,4,3,2,4,0,4,3
3,4,5,5,0,1,3,0
3,0,2,3,1,3,2,2
5,1,3,2,5,5,4,4
0,4,5,1,2,1,0,2

68_Level_7_8_6_Trial_3_Move_0

1,5,1,5,3,1,1,3
2,0,3,4,0,5,4,4
4,3,4,1,0,0,1,5
1,5,0,5,3,2,2,4
4,0,3,3,5,4,3,3
1,1,2,4,2,1,2,0
5,2,4,0,3,5,0,4

68_Level_7_8_6_Trial_3_Move_1

1,5,0,1,2,1,1,3
2,0,1,5,3,5,4,4
4,3,3,4,0,0,1,5
1,5,4,1,0,2,2,4
4,0,0,5,5,4,3,3
1,1,2,4,2,1,2,0
5,2,4,0,3,5,0,4

68_Level_7_8_6_Trial_3_Move_2

1,5,0,2,0,1,2,3
2,0,1,5,3,5,4,4
4,3,3,4,0,0,1,5
1,5,4,1,0,2,2,4
4,0,0,5,5,4,3,3
1,1,2,4,2,1,2,0
5,2,4,0,3,5,0,4

68_Level_7_8_6_Trial_3_Move_3

1,5,0,2,0,1,2,3
2,0,1,5,1,5,4,4
4,3,3,4,2,0,1,5
1,5,4,1,3,2,2,4
4,0,0,5,5,4,3,3
1,1,2,4,2,1,2,0
5,2,4,0,3,5,0,4

68_Level_7_8_6_Trial_4_Move_0

4,2,5,3,0,0,5,4
5,2,2,4,1,4,3,0
1,4,0,5,2,1,1,4
2,5,1,3,2,5,2,0
1,2,4,0,0,3,4,4
0,1,3,5,0,3,0,5
5,4,4,5,5,2,4,3

68_Level_7_8_6_Trial_4_Move_1

4,2,5,3,0,1,2,4
5,2,2,4,0,0,5,0
1,4,0,5,2,4,3,4
2,5,1,3,2,5,2,0
1,2,4,0,0,3,4,4
0,1,3,5,0,3,0,5
5,4,4,5,5,2,4,3

68_Level_7_8_6_Trial_4_Move_2

4,2,5,3,0,1,2,4
5,2,2,4,0,1,2,5
1,4,0,5,2,4,3,4
2,5,1,3,2,5,2,0
1,2,4,0,0,3,4,4
0,1,3,5,0,3,0,5
5,4,4,5,5,2,4,3

68_Level_7_8_6_Trial_4_Move_3

4,2,5,3,0,1,0,4
5,2,2,4,0,1,1,5
1,4,0,5,2,4,2,4
2,5,1,3,2,5,3,0
1,2,4,0,0,3,4,4
0,1,3,5,0,3,0,5
5,4,4,5,5,2,4,3

68_Level_7_8_6_Trial_5_Move_0

4,2,1,4,3,4,3,0
4,4,3,1,1,2,3,5
1,3,5,5,3,0,5,1
3,4,2,0,4,2,2,4
2,1,5,5,0,1,3,5
5,3,2,3,2,5,1,5
3,5,0,0,2,5,3,1

68_Level_7_8_6_Trial_5_Move_1

4,2,0,1,2,4,3,0
4,4,3,4,3,2,3,5
1,3,5,5,3,0,5,1
3,4,2,0,4,2,2,4
2,1,5,5,0,1,3,5
5,3,2,3,2,5,1,5
3,5,0,0,2,5,3,1

68_Level_7_8_6_Trial_5_Move_2

0,1,2,1,2,4,3,0
4,2,0,3,3,2,3,5
1,3,5,5,3,0,5,1
3,4,2,0,4,2,2,4
2,1,5,5,0,1,3,5
5,3,2,3,2,5,1,5
3,5,0,0,2,5,3,1

68_Level_7_8_6_Trial_5_Move_3

0,1,2,0,1,2,3,0
4,2,0,1,2,4,2,5
1,3,5,5,3,0,5,1
3,4,2,0,4,2,2,4
2,1,5,5,0,1,3,5
5,3,2,3,2,5,1,5
3,5,0,0,2,5,3,1

68_Level_7_8_6_Trial_6_Move_0

5,4,0,0,3,3,0,0
0,1,0,2,3,2,4,2
1,3,5,4,5,1,1,0
4,2,0,1,0,2,3,4
3,1,3,5,1,4,1,2
5,5,0,0,3,3,2,1
3,4,2,1,2,3,4,3

68_Level_7_8_6_Trial_6_Move_1

5,4,0,0,3,3,0,0
0,1,1,2,3,2,4,2
1,3,2,4,5,1,1,0
4,2,5,1,0,2,3,4
3,1,3,5,1,4,1,2
5,5,0,0,3,3,2,1
3,4,2,1,2,3,4,3

68_Level_7_8_6_Trial_6_Move_2

0,1,2,0,3,3,0,0
5,4,0,2,3,2,4,2
0,3,2,4,5,1,1,0
4,2,5,1,0,2,3,4
3,1,3,5,1,4,1,2
5,5,0,0,3,3,2,1
3,4,2,1,2,3,4,3

68_Level_7_8_6_Trial_6_Move_3

0,1,0,0,3,3,0,0
5,4,1,0,3,2,4,2
0,3,2,4,5,1,1,0
4,2,5,1,0,2,3,4
3,1,3,5,1,4,1,2
5,5,0,0,3,3,2,1
3,4,2,1,2,3,4,3

68_Level_7_8_6_Trial_7_Move_0

0,4,0,3,3,2,0,5
2,4,1,2,4,4,2,1
3,5,0,5,0,1,0,4
1,0,4,4,2,5,1,1
1,2,1,5,0,3,0,4
4,0,0,3,1,5,1,5
2,4,3,2,4,0,4,2

68_Level_7_8_6_Trial_7_Move_1

0,4,0,3,3,0,1,2
2,4,1,2,4,2,0,5
3,5,0,5,0,4,2,1
1,0,4,4,2,5,0,4
1,2,1,5,0,3,0,4
4,0,0,3,1,5,1,5
2,4,3,2,4,0,4,2

68_Level_7_8_6_Trial_7_Move_2

0,4,0,3,3,0,0,2
2,4,1,2,4,2,1,5
3,5,0,5,0,4,2,1
1,0,4,4,2,5,1,4
1,2,1,5,0,3,2,4
4,0,0,3,1,5,1,5
2,4,3,2,4,0,4,2

68_Level_7_8_6_Trial_7_Move_3

0,4,0,3,3,0,0,2
2,4,1,2,4,2,1,5
3,5,0,5,0,4,2,2
1,0,4,4,2,5,0,4
1,2,1,5,0,3,2,4
4,0,0,3,1,5,1,5
2,4,3,2,4,0,4,2

68_Level_7_8_6_Trial_8_Move_0

5,2,1,1,5,3,5,3
3,0,2,3,4,2,1,3
2,3,0,3,1,4,5,0
0,4,4,1,5,2,2,3
5,1,5,0,4,4,0,1
5,3,5,2,1,5,2,5
4,3,1,4,4,1,3,3

68_Level_7_8_6_Trial_8_Move_1

5,2,1,1,5,3,5,0
3,0,2,3,4,2,1,1
2,3,0,3,1,4,5,2
0,4,4,1,5,2,2,0
5,1,5,0,4,4,0,1
5,3,5,2,1,5,2,5
4,3,1,4,4,1,3,3

68_Level_7_8_6_Trial_8_Move_2

5,2,1,1,5,0,1,2
3,0,2,3,4,3,5,0
2,3,0,3,1,2,1,1
0,4,4,1,5,4,5,0
5,1,5,0,4,4,0,1
5,3,5,2,1,5,2,5
4,3,1,4,4,1,3,3

68_Level_7_8_6_Trial_8_Move_3

5,2,1,1,5,0,1,2
3,0,2,3,4,0,1,2
2,3,0,3,2,3,5,0
0,4,4,1,5,4,5,0
5,1,5,0,4,4,0,1
5,3,5,2,1,5,2,5
4,3,1,4,4,1,3,3

68_Level_7_8_6_Trial_9_Move_0

3,2,3,4,0,1,5,2
3,0,2,0,3,1,0,4
4,4,1,2,4,2,4,0
2,2,0,4,5,0,1,2
0,3,1,5,0,1,4,5
5,4,0,3,3,5,0,0
3,0,1,0,3,5,4,3

68_Level_7_8_6_Trial_9_Move_1

3,0,1,2,0,1,5,2
3,2,3,4,3,1,0,4
4,0,2,0,4,2,4,0
2,4,1,2,5,0,1,2
0,2,0,4,0,1,4,5
5,3,1,5,3,5,0,0
3,4,1,3,3,5,4,3

68_Level_7_8_6_Trial_9_Move_2

3,0,0,2,0,1,5,2
3,2,1,4,3,1,0,4
4,0,2,0,4,2,4,0
2,4,1,2,5,0,1,2
0,2,3,4,0,1,4,5
5,3,2,5,3,5,0,0
3,4,0,3,3,5,4,3

68_Level_7_8_6_Trial_9_Move_3

3,0,1,2,2,1,5,2
3,2,1,4,3,1,0,4
4,0,2,0,4,2,4,0
2,4,1,2,5,0,1,2
0,2,3,4,0,1,4,5
5,3,2,5,3,5,0,0
3,4,0,3,3,5,4,3

68_Level_7_8_6_Trial_10_Move_0

0,0,5,3,4,5,5,0
5,3,5,5,1,0,1,3
5,4,0,3,2,2,4,5
0,1,1,0,4,1,0,1
0,1,3,5,5,3,0,0
5,4,2,1,4,2,3,4
4,4,3,3,0,1,5,2

68_Level_7_8_6_Trial_10_Move_1

0,0,1,2,4,5,5,0
3,0,5,3,1,0,1,3
5,4,0,3,2,2,4,5
0,1,1,0,4,1,0,1
0,1,3,5,5,3,0,0
5,4,2,1,4,2,3,4
4,4,3,3,0,1,5,2

68_Level_7_8_6_Trial_10_Move_2

0,0,1,2,4,5,5,0
3,1,5,3,1,0,1,3
5,2,4,3,2,2,4,5
0,1,1,0,4,1,0,1
0,1,3,5,5,3,0,0
5,4,2,1,4,2,3,4
4,4,3,3,0,1,5,2

68_Level_7_8_6_Trial_10_Move_3

0,0,1,2,4,5,5,0
3,1,5,3,1,0,1,3
5,2,4,3,2,2,4,5
0,0,1,0,4,1,0,1
0,2,3,5,5,3,0,0
5,4,2,1,4,2,3,4
4,4,3,3,0,1,5,2

68_Level_7_8_6_Trial_11_Move_0

4,1,4,3,3,4,5,4
0,2,0,0,4,2,0,4
5,1,2,1,5,1,5,2
5,3,0,3,4,0,4,0
3,4,2,0,3,2,1,1
0,1,5,1,4,3,4,1
4,4,5,1,0,1,2,3

68_Level_7_8_6_Trial_11_Move_1

4,0,1,2,3,4,5,4
2,1,4,3,4,2,0,4
5,1,2,1,5,1,5,2
5,3,0,3,4,0,4,0
3,4,2,0,3,2,1,1
0,1,5,1,4,3,4,1
4,4,5,1,0,1,2,3

68_Level_7_8_6_Trial_11_Move_2

4,0,0,2,3,4,5,4
2,1,4,3,4,2,0,4
5,2,2,1,5,1,5,2
5,3,0,3,4,0,4,0
3,4,2,0,3,2,1,1
0,1,5,1,4,3,4,1
4,4,5,1,0,1,2,3

68_Level_7_8_6_Trial_11_Move_3

0,1,2,2,3,4,5,4
4,0,0,3,4,2,0,4
5,1,4,1,5,1,5,2
5,3,0,3,4,0,4,0
3,4,2,0,3,2,1,1
0,1,5,1,4,3,4,1
4,4,5,1,0,1,2,3

68_Level_7_8_6_Trial_12_Move_0

2,0,5,2,0,2,1,5
1,2,3,5,2,1,0,3
1,4,1,3,5,3,0,4
0,2,5,0,2,1,3,5
2,3,4,4,3,5,2,4
4,1,4,2,0,4,2,2
5,1,3,3,4,5,3,3

68_Level_7_8_6_Trial_12_Move_1

2,0,5,0,1,2,1,5
1,2,3,5,0,1,0,3
1,4,1,3,5,3,0,4
0,2,5,0,2,1,3,5
2,3,4,4,3,5,2,4
4,1,4,2,0,4,2,2
5,1,3,3,4,5,3,3

68_Level_7_8_6_Trial_12_Move_2

2,0,5,0,0,1,2,5
1,2,3,5,0,2,0,3
1,4,1,3,5,3,0,4
0,2,5,0,2,1,3,5
2,3,4,4,3,5,2,4
4,1,4,2,0,4,2,2
5,1,3,3,4,5,3,3

68_Level_7_8_6_Trial_12_Move_3

2,5,0,1,2,1,2,5
1,2,3,5,0,2,0,3
1,4,1,3,5,3,0,4
0,2,5,0,2,1,3,5
2,3,4,4,3,5,2,4
4,1,4,2,0,4,2,2
5,1,3,3,4,5,3,3

68_Level_7_8_6_Trial_13_Move_0

4,2,0,5,5,0,0,5
4,2,0,4,3,4,1,0
0,5,4,2,1,0,5,2
2,5,3,0,5,1,3,2
1,4,1,4,2,2,3,5
4,2,0,1,2,5,4,0
2,3,3,0,1,0,4,0

68_Level_7_8_6_Trial_13_Move_1

4,2,0,5,5,0,1,2
4,2,0,4,3,4,1,5
0,5,4,2,1,0,5,2
2,5,3,0,5,1,3,2
1,4,1,4,2,2,3,5
4,2,0,1,2,5,4,0
2,3,3,0,1,0,4,0

68_Level_7_8_6_Trial_13_Move_2

4,2,0,5,5,0,1,0
4,2,0,4,3,4,1,1
0,5,4,2,1,0,5,2
2,5,3,0,5,1,3,5
1,4,1,4,2,2,3,5
4,2,0,1,2,5,4,0
2,3,3,0,1,0,4,0

68_Level_7_8_6_Trial_13_Move_3

4,2,0,5,5,0,1,0
4,2,0,4,3,4,1,1
0,5,4,2,1,0,2,2
2,5,3,0,5,1,3,0
1,4,1,4,2,2,3,1
4,2,0,1,2,5,4,0
2,3,3,0,1,0,4,0

68_Level_7_8_6_Trial_14_Move_0

4,5,1,5,4,5,5,2
5,3,1,3,2,4,1,1
4,2,2,0,1,3,3,1
0,3,5,1,4,3,5,0
0,5,0,3,2,0,5,0
5,2,2,5,4,1,2,1
4,1,2,5,2,5,2,4

68_Level_7_8_6_Trial_14_Move_1

4,5,1,4,0,1,2,2
5,3,1,3,2,4,1,1
4,2,2,0,1,3,3,1
0,3,5,1,4,3,5,0
0,5,0,3,2,0,5,0
5,2,2,5,4,1,2,1
4,1,2,5,2,5,2,4

68_Level_7_8_6_Trial_14_Move_2

4,5,1,4,0,0,1,2
5,3,1,3,2,4,2,2
4,2,2,0,1,3,3,1
0,3,5,1,4,3,5,0
0,5,0,3,2,0,5,0
5,2,2,5,4,1,2,1
4,1,2,5,2,5,2,4

68_Level_7_8_6_Trial_14_Move_3

4,5,1,4,0,0,1,2
5,3,1,3,4,0,1,2
4,2,2,0,1,3,3,1
0,3,5,1,4,3,5,0
0,5,0,3,2,0,5,0
5,2,2,5,4,1,2,1
4,1,2,5,2,5,2,4

68_Level_7_8_6_Trial_15_Move_0

4,4,5,3,3,4,4,2
3,2,0,5,0,2,1,3
0,3,4,4,5,0,2,4
2,5,5,0,3,2,4,5
2,0,1,4,0,1,5,2
3,5,4,3,2,3,1,4
4,3,1,0,1,3,3,1

68_Level_7_8_6_Trial_15_Move_1

4,4,5,3,3,0,4,2
3,2,0,5,0,1,1,3
0,3,4,4,5,2,0,4
2,5,5,0,3,4,4,5
2,0,1,4,0,1,5,2
3,5,4,3,2,3,1,4
4,3,1,0,1,3,3,1

68_Level_7_8_6_Trial_15_Move_2

4,4,5,3,3,0,1,2
3,2,0,5,0,0,4,2
0,3,4,4,5,1,1,3
2,5,5,0,3,2,0,5
2,0,1,4,0,1,5,2
3,5,4,3,2,3,1,4
4,3,1,0,1,3,3,1

68_Level_7_8_6_Trial_15_Move_3

4,4,5,0,1,2,1,2
3,2,5,3,3,0,4,2
0,3,4,4,5,1,1,3
2,5,5,0,3,2,0,5
2,0,1,4,0,1,5,2
3,5,4,3,2,3,1,4
4,3,1,0,1,3,3,1

68_Level_7_8_6_Trial_16_Move_0

5,0,2,1,5,1,5,3
2,3,5,0,0,3,4,3
4,1,4,3,2,1,0,5
4,0,3,0,4,3,4,2
3,3,5,5,2,0,5,2
5,1,4,3,0,0,3,5
1,5,0,2,4,1,2,4

68_Level_7_8_6_Trial_16_Move_1

0,1,2,1,5,1,5,3
5,0,2,0,0,3,4,3
2,3,5,3,2,1,0,5
4,1,4,0,4,3,4,2
4,0,5,5,2,0,5,2
5,1,4,3,0,0,3,5
1,5,0,2,4,1,2,4

68_Level_7_8_6_Trial_16_Move_2

0,1,0,1,2,1,5,3
5,2,2,1,5,3,4,3
2,3,5,3,2,1,0,5
4,1,4,0,4,3,4,2
4,0,5,5,2,0,5,2
5,1,4,3,0,0,3,5
1,5,0,2,4,1,2,4

68_Level_7_8_6_Trial_16_Move_3

0,1,2,1,2,1,5,3
0,1,0,1,5,3,4,3
5,3,5,3,2,1,0,5
4,1,4,0,4,3,4,2
4,0,5,5,2,0,5,2
5,1,4,3,0,0,3,5
1,5,0,2,4,1,2,4

68_Level_7_8_6_Trial_17_Move_0

4,3,3,0,1,4,0,2
0,3,5,2,0,4,3,3
2,4,1,2,5,0,1,2
2,3,5,0,5,2,3,4
1,0,4,3,3,0,5,3
5,5,2,0,1,4,4,2
1,3,0,1,1,4,2,1

68_Level_7_8_6_Trial_17_Move_1

4,0,3,0,1,4,0,2
0,1,5,2,0,4,3,3
2,2,1,2,5,0,1,2
2,4,5,0,5,2,3,4
1,0,4,3,3,0,5,3
5,5,2,0,1,4,4,2
1,3,0,1,1,4,2,1

68_Level_7_8_6_Trial_17_Move_2

0,1,2,0,1,4,0,2
4,0,3,2,0,4,3,3
0,1,5,1,5,0,1,2
2,4,5,0,5,2,3,4
1,0,4,3,3,0,5,3
5,5,2,0,1,4,4,2
1,3,0,1,1,4,2,1

68_Level_7_8_6_Trial_17_Move_3

0,1,2,0,1,4,0,2
1,4,3,2,0,4,3,3
2,1,5,1,5,0,1,2
2,4,5,0,5,2,3,4
1,0,4,3,3,0,5,3
5,5,2,0,1,4,4,2
1,3,0,1,1,4,2,1

68_Level_7_8_6_Trial_18_Move_0

2,0,4,2,5,1,2,5
1,0,4,4,3,2,4,1
5,5,2,1,0,2,5,4
3,4,2,3,4,4,0,1
4,0,3,0,4,5,2,2
0,5,4,1,5,3,3,1
2,4,2,3,0,0,3,5

68_Level_7_8_6_Trial_18_Move_1

2,0,4,2,5,0,1,5
1,0,4,4,3,1,4,1
5,5,2,1,0,2,5,4
3,4,2,3,4,4,0,1
4,0,3,0,4,5,2,2
0,5,4,1,5,3,3,1
2,4,2,3,0,0,3,5

68_Level_7_8_6_Trial_18_Move_2

2,0,4,2,5,0,1,2
1,0,4,4,3,0,4,5
5,5,2,1,0,2,5,4
3,4,2,3,4,4,0,1
4,0,3,0,4,5,2,2
0,5,4,1,5,3,3,1
2,4,2,3,0,0,3,5

68_Level_7_8_6_Trial_18_Move_3

2,0,4,2,5,0,1,2
1,0,4,4,3,1,4,5
5,5,2,1,2,2,5,4
3,4,2,3,4,4,0,1
4,0,3,0,4,5,2,2
0,5,4,1,5,3,3,1
2,4,2,3,0,0,3,5

68_Level_7_8_6_Trial_19_Move_0

0,4,1,2,1,0,2,2
3,5,0,1,2,5,1,2
2,5,4,3,5,4,0,5
4,1,3,1,0,2,3,0
1,2,0,4,0,5,5,2
2,4,5,2,4,3,4,3
4,0,1,3,1,2,5,5

68_Level_7_8_6_Trial_19_Move_1

0,4,0,1,2,0,2,2
3,5,0,2,2,5,1,2
2,5,4,3,5,4,0,5
4,1,3,1,0,2,3,0
1,2,0,4,0,5,5,2
2,4,5,2,4,3,4,3
4,0,1,3,1,2,5,5

68_Level_7_8_6_Trial_19_Move_2

0,4,0,1,0,0,1,2
3,5,0,2,2,5,1,2
2,5,4,3,5,4,0,5
4,1,3,1,0,2,3,0
1,2,0,4,0,5,5,2
2,4,5,2,4,3,4,3
4,0,1,3,1,2,5,5

68_Level_7_8_6_Trial_19_Move_3

0,4,1,0,1,2,1,2
3,5,0,2,2,5,1,2
2,5,4,3,5,4,0,5
4,1,3,1,0,2,3,0
1,2,0,4,0,5,5,2
2,4,5,2,4,3,4,3
4,0,1,3,1,2,5,5

68_Level_7_8_6_Trial_20_Move_0

0,1,0,2,5,0,0,5
0,1,1,2,0,2,3,5
4,2,5,4,3,2,4,3
4,5,3,1,4,3,0,1
1,2,2,0,5,0,1,5
1,4,3,5,2,4,3,3
2,2,4,0,2,1,5,3

68_Level_7_8_6_Trial_20_Move_1

0,1,0,2,0,1,2,5
0,1,1,2,5,2,3,5
4,2,5,4,3,2,4,3
4,5,3,1,4,3,0,1
1,2,2,0,5,0,1,5
1,4,3,5,2,4,3,3
2,2,4,0,2,1,5,3

68_Level_7_8_6_Trial_20_Move_2

0,1,0,2,0,0,1,5
0,1,1,2,5,1,3,5
4,2,5,4,3,2,4,3
4,5,3,1,4,3,0,1
1,2,2,0,5,0,1,5
1,4,3,5,2,4,3,3
2,2,4,0,2,1,5,3

68_Level_7_8_6_Trial_20_Move_3

0,1,2,0,1,2,1,5
0,1,1,2,5,1,3,5
4,2,5,4,3,2,4,3
4,5,3,1,4,3,0,1
1,2,2,0,5,0,1,5
1,4,3,5,2,4,3,3
2,2,4,0,2,1,5,3

68_Level_7_8_6_Trial_21_Move_0

5,1,2,5,1,5,4,3
5,0,5,3,3,4,5,2
2,0,4,2,1,0,5,3
2,3,5,5,4,2,2,1
3,3,1,2,0,4,3,1
4,1,2,5,0,1,5,0
2,4,5,3,3,1,1,0

68_Level_7_8_6_Trial_21_Move_1

5,1,2,5,1,4,0,3
5,0,5,3,3,4,1,2
2,0,4,2,1,0,2,3
2,3,5,5,4,2,2,1
3,3,1,2,0,4,3,1
4,1,2,5,0,1,5,0
2,4,5,3,3,1,1,0

68_Level_7_8_6_Trial_21_Move_2

5,1,2,5,1,4,0,3
5,0,5,3,3,4,1,1
2,0,4,2,1,0,2,3
2,3,5,5,4,2,0,1
3,3,1,2,0,4,3,1
4,1,2,5,0,1,5,0
2,4,5,3,3,1,1,0

68_Level_7_8_6_Trial_21_Move_3

5,1,2,5,1,4,0,0
5,0,5,3,3,4,1,1
2,0,4,2,1,0,2,2
2,3,5,5,4,2,0,3
3,3,1,2,0,4,3,3
4,1,2,5,0,1,5,0
2,4,5,3,3,1,1,0

68_Level_7_8_6_Trial_22_Move_0

0,4,4,5,0,2,1,3
1,5,0,1,4,1,3,2
2,3,3,1,5,4,2,1
4,3,2,5,0,3,4,3
2,1,0,3,0,5,5,3
4,1,4,1,2,2,3,1
0,3,2,5,4,0,1,2

68_Level_7_8_6_Trial_22_Move_1

0,4,4,5,0,2,1,0
1,5,0,1,4,1,3,1
2,3,3,1,5,4,2,2
4,3,2,5,0,3,4,3
2,1,0,3,0,5,5,2
4,1,4,1,2,2,1,1
0,3,2,5,4,0,1,2

68_Level_7_8_6_Trial_22_Move_2

0,4,4,5,0,0,1,2
1,5,0,1,4,2,3,0
2,3,3,1,5,4,2,2
4,3,2,5,0,3,4,3
2,1,0,3,0,5,5,2
4,1,4,1,2,2,1,1
0,3,2,5,4,0,1,2

68_Level_7_8_6_Trial_22_Move_3

0,4,4,5,0,0,1,2
1,5,0,1,4,0,1,2
2,3,3,1,5,4,3,0
4,3,2,5,0,3,4,3
2,1,0,3,0,5,5,2
4,1,4,1,2,2,1,1
0,3,2,5,4,0,1,2

68_Level_7_8_6_Trial_23_Move_0

2,0,0,5,3,4,1,0
3,4,3,4,5,1,5,0
5,1,0,1,0,3,3,1
1,5,2,4,1,5,1,5
4,1,0,3,2,4,0,2
2,5,1,0,4,4,5,1
1,3,3,2,5,1,3,3

68_Level_7_8_6_Trial_23_Move_1

2,0,0,5,3,4,1,0
3,1,3,4,5,1,5,0
5,2,0,1,0,3,3,1
5,0,2,4,1,5,1,5
4,4,0,3,2,4,0,2
2,5,1,0,4,4,5,1
1,3,3,2,5,1,3,3

68_Level_7_8_6_Trial_23_Move_2

2,0,0,5,3,4,1,0
3,1,1,4,5,1,5,0
5,2,2,1,0,3,3,1
5,2,0,4,1,5,1,5
4,4,3,3,2,4,0,2
2,5,1,0,4,4,5,1
1,3,3,2,5,1,3,3

68_Level_7_8_6_Trial_23_Move_3

2,0,1,2,3,4,1,0
3,0,0,5,5,1,5,0
5,2,2,4,0,3,3,1
5,2,0,4,1,5,1,5
4,4,3,3,2,4,0,2
2,5,1,0,4,4,5,1
1,3,3,2,5,1,3,3

68_Level_7_8_6_Trial_24_Move_0

1,2,0,2,0,2,1,2
0,3,4,3,1,1,3,0
0,0,1,4,5,4,0,4
2,3,3,2,1,1,2,2
2,0,3,5,0,0,3,5
1,4,1,4,3,5,2,3
0,5,5,2,3,2,5,4

68_Level_7_8_6_Trial_24_Move_1

1,2,0,2,0,1,2,2
0,3,4,3,0,2,3,0
0,0,1,4,5,4,0,4
2,3,3,2,1,1,2,2
2,0,3,5,0,0,3,5
1,4,1,4,3,5,2,3
0,5,5,2,3,2,5,4

68_Level_7_8_6_Trial_24_Move_2

1,2,0,2,0,0,1,2
0,3,4,3,0,1,3,0
0,0,1,4,5,4,0,4
2,3,3,2,1,1,2,2
2,0,3,5,0,0,3,5
1,4,1,4,3,5,2,3
0,5,5,2,3,2,5,4

68_Level_7_8_6_Trial_24_Move_3

1,2,2,0,1,2,1,2
0,3,4,3,0,1,3,0
0,0,1,4,5,4,0,4
2,3,3,2,1,1,2,2
2,0,3,5,0,0,3,5
1,4,1,4,3,5,2,3
0,5,5,2,3,2,5,4

68_Level_7_8_6_Trial_25_Move_0

3,1,3,5,1,0,5,5
1,4,4,5,5,3,5,3
2,3,0,3,4,4,0,2
4,2,1,2,5,0,1,3
0,3,4,3,0,3,1,5
1,4,5,0,5,2,3,5
5,3,5,3,4,1,2,3

68_Level_7_8_6_Trial_25_Move_1

3,1,3,0,1,2,5,5
1,4,4,5,1,0,3,3
2,3,0,3,4,4,0,2
4,2,1,2,5,0,1,3
0,3,4,3,0,3,1,5
1,4,5,0,5,2,3,5
5,3,5,3,4,1,2,3

68_Level_7_8_6_Trial_25_Move_2

3,1,3,0,1,0,5,5
1,4,4,5,1,1,3,3
2,3,0,3,4,2,4,2
4,2,1,2,5,2,1,3
0,3,4,3,0,3,1,5
1,4,5,0,5,2,3,5
5,3,5,3,4,1,2,3

68_Level_7_8_6_Trial_25_Move_3

3,1,3,0,1,0,5,5
1,4,4,5,1,1,3,3
2,3,0,3,4,2,4,2
4,2,1,2,5,0,1,3
0,3,4,3,0,1,1,5
1,4,5,0,5,3,3,5
5,3,5,3,4,1,2,3

68_Level_7_8_6_Trial_26_Move_0

5,1,1,3,5,5,2,2
0,5,0,1,0,5,1,2
3,3,5,4,0,0,1,4
1,4,0,1,4,2,3,4
4,4,3,2,5,3,5,2
3,5,0,0,5,2,4,2
2,2,4,3,1,1,0,0

68_Level_7_8_6_Trial_26_Move_1

5,0,1,2,5,5,2,2
0,5,0,3,0,5,1,2
3,3,5,4,0,0,1,4
1,4,0,1,4,2,3,4
4,4,3,2,5,3,5,2
3,5,0,0,5,2,4,2
2,2,4,3,1,1,0,0

68_Level_7_8_6_Trial_26_Move_2

0,1,2,2,5,5,2,2
5,5,1,3,0,5,1,2
3,3,5,4,0,0,1,4
1,4,0,1,4,2,3,4
4,4,3,2,5,3,5,2
3,5,0,0,5,2,4,2
2,2,4,3,1,1,0,0

68_Level_7_8_6_Trial_26_Move_3

0,1,2,2,5,5,2,2
0,1,2,3,0,5,1,2
3,3,1,4,0,0,1,4
1,4,0,1,4,2,3,4
4,4,3,2,5,3,5,2
3,5,0,0,5,2,4,2
2,2,4,3,1,1,0,0

68_Level_7_8_6_Trial_27_Move_0

5,4,1,0,2,1,5,1
1,2,1,0,5,4,4,0
4,2,4,3,1,3,5,5
3,5,4,2,4,1,5,5
1,5,3,5,2,3,4,0
2,4,0,0,4,1,1,0
1,3,5,3,5,4,1,2

68_Level_7_8_6_Trial_27_Move_1

5,4,1,0,2,1,0,1
1,2,1,0,5,4,1,0
4,2,4,3,1,3,2,5
3,5,4,2,4,1,4,5
1,5,3,5,2,3,4,0
2,4,0,0,4,1,1,0
1,3,5,3,5,4,1,2

68_Level_7_8_6_Trial_27_Move_2

5,4,1,0,2,0,1,2
1,2,1,0,5,4,0,0
4,2,4,3,1,3,2,5
3,5,4,2,4,1,4,5
1,5,3,5,2,3,4,0
2,4,0,0,4,1,1,0
1,3,5,3,5,4,1,2

68_Level_7_8_6_Trial_27_Move_3

5,4,1,0,2,0,1,2
1,2,1,0,5,4,1,2
4,2,4,3,1,3,2,5
3,5,4,2,4,1,4,5
1,5,3,5,2,3,4,0
2,4,0,0,4,1,1,0
1,3,5,3,5,4,1,2

68_Level_7_8_6_Trial_28_Move_0

4,5,3,2,5,2,0,5
5,2,0,4,4,5,3,2
2,0,0,4,2,0,4,1
3,2,3,5,0,1,5,5
5,1,3,5,5,3,4,5
0,0,4,1,4,2,2,3
5,2,5,0,0,5,3,1

68_Level_7_8_6_Trial_28_Move_1

4,0,3,2,5,2,0,5
5,1,0,4,4,5,3,2
0,2,0,4,2,0,4,1
3,5,3,5,0,1,5,5
5,1,3,5,5,3,4,5
0,0,4,1,4,2,2,3
5,2,5,0,0,5,3,1

68_Level_7_8_6_Trial_28_Move_2

4,3,0,2,5,2,0,5
5,1,1,4,4,5,3,2
0,2,2,4,2,0,4,1
3,5,3,5,0,1,5,5
5,1,3,5,5,3,4,5
0,0,4,1,4,2,2,3
5,2,5,0,0,5,3,1

68_Level_7_8_6_Trial_28_Move_3

4,0,1,2,5,2,0,5
5,3,0,2,4,5,3,2
0,1,1,4,4,0,4,1
3,5,3,5,0,1,5,5
5,1,3,5,5,3,4,5
0,0,4,1,4,2,2,3
5,2,5,0,0,5,3,1

68_Level_7_8_6_Trial_29_Move_0

4,2,0,3,1,2,5,3
3,5,4,2,1,0,1,5
3,2,3,5,5,3,2,3
1,5,2,3,0,3,4,5
5,3,4,2,1,2,0,1
1,2,3,4,0,4,2,5
0,2,5,5,3,0,4,5

68_Level_7_8_6_Trial_29_Move_1

4,2,0,3,1,2,5,0
3,5,4,2,1,0,1,1
3,2,3,5,5,3,2,2
1,5,2,3,0,3,4,3
5,3,4,2,1,2,0,5
1,2,3,4,0,4,2,3
0,2,5,5,3,0,4,1

68_Level_7_8_6_Trial_29_Move_2

4,2,0,3,1,0,1,2
3,5,4,2,0,2,5,0
3,2,3,5,5,3,2,2
1,5,2,3,0,3,4,3
5,3,4,2,1,2,0,5
1,2,3,4,0,4,2,3
0,2,5,5,3,0,4,1

68_Level_7_8_6_Trial_29_Move_3

4,2,0,3,1,0,1,2
3,5,4,2,0,0,1,2
3,2,3,5,5,3,5,0
1,5,2,3,0,3,4,3
5,3,4,2,1,2,0,5
1,2,3,4,0,4,2,3
0,2,5,5,3,0,4,1

68_Level_7_8_6_Trial_30_Move_0

0,5,0,5,3,2,4,1
2,4,1,4,0,2,3,5
0,4,2,3,1,4,5,5
1,3,1,3,4,3,2,4
3,5,1,5,1,0,5,1
1,5,2,4,5,1,4,4
0,0,4,1,2,3,5,5

68_Level_7_8_6_Trial_30_Move_1

0,5,0,5,3,2,4,1
2,4,1,4,0,2,3,5
0,4,2,3,1,4,5,5
1,3,0,3,4,3,2,4
3,5,2,5,1,0,5,1
1,5,2,4,5,1,4,4
0,0,4,1,2,3,5,5

68_Level_7_8_6_Trial_30_Move_2

0,5,0,5,3,2,4,1
2,4,1,4,0,2,3,5
0,4,2,3,1,4,5,5
1,3,0,3,4,3,2,4
3,5,1,5,1,0,5,1
1,5,0,4,5,1,4,4
0,0,4,1,2,3,5,5

68_Level_7_8_6_Trial_30_Move_3

0,1,2,5,3,2,4,1
0,5,0,4,0,2,3,5
2,4,1,3,1,4,5,5
0,4,2,3,4,3,2,4
1,3,0,5,1,0,5,1
3,5,1,4,5,1,4,4
1,5,4,1,2,3,5,5

68_Level_7_8_6_Trial_31_Move_0

3,4,5,3,4,3,0,1
4,1,1,2,4,1,0,5
5,0,4,3,0,3,4,0
2,3,2,0,5,4,3,5
0,1,4,1,4,2,1,3
4,1,5,5,2,0,1,4
2,0,5,1,0,3,5,0

68_Level_7_8_6_Trial_31_Move_1

3,4,5,3,4,3,0,1
4,1,1,2,4,1,1,5
5,0,4,3,0,3,2,4
2,3,2,0,5,4,3,5
0,1,4,1,4,2,1,3
4,1,5,5,2,0,1,4
2,0,5,1,0,3,5,0

68_Level_7_8_6_Trial_31_Move_2

3,4,5,3,4,0,1,2
4,1,1,2,4,3,0,5
5,0,4,3,0,3,2,4
2,3,2,0,5,4,3,5
0,1,4,1,4,2,1,3
4,1,5,5,2,0,1,4
2,0,5,1,0,3,5,0

68_Level_7_8_6_Trial_31_Move_3

3,4,5,3,4,0,1,2
4,1,1,2,4,1,0,5
5,0,4,3,0,2,2,4
2,3,2,0,5,0,4,5
0,1,4,1,4,2,1,3
4,1,5,5,2,0,1,4
2,0,5,1,0,3,5,0

68_Level_7_8_6_Trial_32_Move_0

2,0,3,5,3,1,5,1
5,1,4,0,4,5,2,0
3,2,2,5,3,4,2,4
4,4,3,0,1,1,3,0
3,4,3,2,4,0,2,3
0,0,1,1,5,0,5,2
5,0,1,4,5,1,1,4

68_Level_7_8_6_Trial_32_Move_1

2,0,3,5,3,1,0,1
5,1,4,0,4,5,1,0
3,2,2,5,3,4,2,4
4,4,3,0,1,1,5,0
3,4,3,2,4,0,3,3
0,0,1,1,5,0,5,2
5,0,1,4,5,1,1,4

68_Level_7_8_6_Trial_32_Move_2

2,0,3,5,3,0,1,2
5,1,4,0,4,5,0,0
3,2,2,5,3,4,2,4
4,4,3,0,1,1,5,0
3,4,3,2,4,0,3,3
0,0,1,1,5,0,5,2
5,0,1,4,5,1,1,4

68_Level_7_8_6_Trial_32_Move_3

2,0,3,5,3,0,1,2
5,1,4,0,4,5,1,2
3,2,2,5,3,4,2,4
4,4,3,0,1,1,5,0
3,4,3,2,4,0,3,3
0,0,1,1,5,0,5,2
5,0,1,4,5,1,1,4

68_Level_7_8_6_Trial_33_Move_0

0,1,3,5,1,4,2,4
5,5,4,0,4,5,1,0
3,2,1,0,3,2,0,1
2,1,4,5,1,4,4,5
1,4,0,1,3,5,0,3
5,1,3,4,4,5,1,1
0,3,3,1,2,0,1,3

68_Level_7_8_6_Trial_33_Move_1

0,0,3,5,1,4,2,4
5,1,4,0,4,5,1,0
3,2,1,0,3,2,0,1
2,1,4,5,1,4,4,5
4,5,0,1,3,5,0,3
5,2,3,4,4,5,1,1
0,3,3,1,2,0,1,3

68_Level_7_8_6_Trial_33_Move_2

0,0,3,5,1,4,2,4
5,1,4,0,4,5,1,0
3,2,2,0,3,2,0,1
2,0,4,5,1,4,4,5
4,5,0,1,3,5,0,3
5,2,3,4,4,5,1,1
0,3,3,1,2,0,1,3

68_Level_7_8_6_Trial_33_Move_3

0,1,2,5,1,4,2,4
0,0,3,0,4,5,1,0
5,1,4,0,3,2,0,1
3,0,4,5,1,4,4,5
4,5,0,1,3,5,0,3
5,2,3,4,4,5,1,1
0,3,3,1,2,0,1,3

68_Level_7_8_6_Trial_34_Move_0

0,4,0,2,1,2,4,3
5,0,3,4,1,2,0,5
2,4,5,4,5,0,4,5
0,0,1,3,2,4,1,3
3,3,5,0,1,0,5,1
5,4,2,4,3,2,3,0
3,4,5,5,1,1,3,5

68_Level_7_8_6_Trial_34_Move_1

0,1,2,2,1,2,4,3
5,4,3,4,1,2,0,5
2,4,5,4,5,0,4,5
0,0,1,3,2,4,1,3
3,3,5,0,1,0,5,1
5,4,2,4,3,2,3,0
3,4,5,5,1,1,3,5

68_Level_7_8_6_Trial_34_Move_2

0,1,0,1,2,1,4,3
5,4,3,4,1,2,0,5
2,4,5,4,5,0,4,5
0,0,1,3,2,4,1,3
3,3,5,0,1,0,5,1
5,4,2,4,3,2,3,0
3,4,5,5,1,1,3,5

68_Level_7_8_6_Trial_34_Move_3

0,1,0,0,1,2,4,3
5,4,3,4,2,2,0,5
2,4,5,4,5,0,4,5
0,0,1,3,2,4,1,3
3,3,5,0,1,0,5,1
5,4,2,4,3,2,3,0
3,4,5,5,1,1,3,5

68_Level_7_8_6_Trial_35_Move_0

1,2,2,3,1,4,2,3
1,0,5,4,2,5,4,3
4,5,4,2,2,5,0,0
4,0,3,5,4,4,1,5
5,4,1,2,0,4,3,1
2,3,4,5,0,5,2,0
0,5,1,2,1,3,5,0

68_Level_7_8_6_Trial_35_Move_1

0,2,2,3,1,4,2,3
1,0,5,4,2,5,4,3
2,5,4,2,2,5,0,0
1,0,3,5,4,4,1,5
1,5,1,2,0,4,3,1
2,3,4,5,0,5,2,0
0,5,1,2,1,3,5,0

68_Level_7_8_6_Trial_35_Move_2

0,2,2,3,1,4,2,3
1,0,5,4,2,5,4,3
2,5,4,2,2,5,0,0
0,0,3,5,4,4,1,5
2,5,1,2,0,4,3,1
2,3,4,5,0,5,2,0
0,5,1,2,1,3,5,0

68_Level_7_8_6_Trial_35_Move_3

0,2,2,3,1,4,2,3
1,0,5,4,2,5,4,3
2,5,4,2,2,5,0,0
0,0,3,5,4,4,1,5
1,5,1,2,0,4,3,1
0,3,4,5,0,5,2,0
0,5,1,2,1,3,5,0

68_Level_7_8_6_Trial_36_Move_0

3,5,1,2,2,4,1,4
2,3,4,5,2,4,0,2
5,5,0,3,1,5,2,0
3,1,3,4,5,3,1,1
3,2,0,1,4,0,2,5
0,2,2,5,3,4,5,0
4,4,5,1,0,1,1,2

68_Level_7_8_6_Trial_36_Move_1

3,5,1,2,0,1,2,4
2,3,4,5,2,4,1,2
5,5,0,3,2,4,0,0
3,1,3,4,1,5,2,1
3,2,0,1,5,3,1,5
0,2,2,5,4,0,2,0
4,4,5,0,3,4,5,2

68_Level_7_8_6_Trial_36_Move_2

3,5,1,0,0,1,2,4
2,3,4,5,1,4,1,2
5,5,0,3,2,4,0,0
3,1,3,4,1,5,2,1
3,2,0,1,5,3,1,5
0,2,2,5,4,0,2,0
4,4,5,0,3,4,5,2

68_Level_7_8_6_Trial_36_Move_3

3,5,1,0,0,1,2,4
2,3,4,5,0,4,2,2
5,5,0,3,2,4,0,0
3,1,3,4,1,5,2,1
3,2,0,1,5,3,1,5
0,2,2,5,4,0,2,0
4,4,5,0,3,4,5,2

68_Level_7_8_6_Trial_37_Move_0

5,0,1,1,0,1,0,5
3,3,0,4,0,5,3,4
0,2,2,3,1,4,1,2
1,2,1,0,3,4,1,4
3,4,5,2,5,2,3,0
1,0,4,2,1,3,3,2
0,0,1,3,4,1,0,0

68_Level_7_8_6_Trial_37_Move_1

5,0,0,1,2,0,0,5
3,3,0,4,0,5,3,4
0,2,2,3,1,4,1,2
1,2,1,0,3,4,1,4
3,4,5,2,5,2,3,0
1,0,4,2,1,3,3,2
0,0,1,3,4,1,0,0

68_Level_7_8_6_Trial_37_Move_2

5,0,0,1,0,1,2,5
3,3,0,4,2,5,3,4
0,2,2,3,1,4,1,2
1,2,1,0,3,4,1,4
3,4,5,2,5,2,3,0
1,0,4,2,1,3,3,2
0,0,1,3,4,1,0,0

68_Level_7_8_6_Trial_37_Move_3

5,0,1,2,1,1,2,5
3,3,0,4,2,5,3,4
0,2,2,3,1,4,1,2
1,2,1,0,3,4,1,4
3,4,5,2,5,2,3,0
1,0,4,2,1,3,3,2
0,0,1,3,4,1,0,0

68_Level_7_8_6_Trial_38_Move_0

1,4,1,5,2,3,4,0
5,2,4,3,0,2,1,3
4,1,1,0,5,3,4,5
0,1,5,2,3,1,5,1
0,3,4,4,0,2,2,1
5,2,0,1,1,5,2,4
3,3,0,3,4,5,1,0

68_Level_7_8_6_Trial_38_Move_1

0,1,2,5,2,3,4,0
1,4,1,3,0,2,1,3
5,2,4,0,5,3,4,5
4,1,1,2,3,1,5,1
0,1,5,4,0,2,2,1
0,3,4,1,1,5,2,4
5,2,0,0,4,5,1,0

68_Level_7_8_6_Trial_38_Move_2

0,1,2,5,2,3,4,0
0,4,2,3,0,2,1,3
5,2,4,0,5,3,4,5
4,1,1,2,3,1,5,1
0,1,5,4,0,2,2,1
0,3,4,1,1,5,2,4
5,2,0,0,4,5,1,0

68_Level_7_8_6_Trial_38_Move_3

0,1,0,5,2,3,4,0
0,4,1,3,0,2,1,3
5,4,2,0,5,3,4,5
4,1,1,2,3,1,5,1
0,1,5,4,0,2,2,1
0,3,4,1,1,5,2,4
5,2,0,0,4,5,1,0

68_Level_7_8_6_Trial_39_Move_0

3,3,1,0,2,0,1,5
2,4,2,5,5,4,1,2
0,4,4,5,3,0,3,1
2,1,3,0,1,1,4,0
0,0,5,2,4,2,3,4
5,3,4,0,1,2,2,1
2,3,3,2,0,5,1,4

68_Level_7_8_6_Trial_39_Move_1

3,3,1,0,2,0,0,5
2,4,2,5,5,4,1,2
0,4,4,5,3,0,2,3
2,1,3,0,1,1,4,0
0,0,5,2,4,2,3,4
5,3,4,0,1,2,2,1
2,3,3,2,0,5,1,4

68_Level_7_8_6_Trial_39_Move_2

3,3,1,2,0,1,2,5
2,4,2,5,5,4,1,2
0,4,4,5,3,0,2,3
2,1,3,0,1,1,4,0
0,0,5,2,4,2,3,4
5,3,4,0,1,2,2,1
2,3,3,2,0,5,1,4

68_Level_7_8_6_Trial_39_Move_3

3,3,1,2,0,1,0,5
2,4,2,5,5,4,1,1
0,4,4,5,3,0,2,3
2,1,3,0,1,1,4,0
0,0,5,2,4,2,3,4
5,3,4,0,1,2,2,1
2,3,3,2,0,5,1,4

68_Level_7_8_6_Trial_40_Move_0

2,5,4,4,1,5,4,1
1,5,4,4,0,1,3,5
1,2,1,0,1,3,2,0
2,3,0,5,2,4,5,0
5,5,2,3,3,2,1,3
3,1,0,3,1,5,4,4
0,3,2,5,0,0,1,5

68_Level_7_8_6_Trial_40_Move_1

2,5,4,4,0,5,4,1
1,5,4,4,1,0,3,5
1,2,1,0,2,3,2,0
2,3,0,5,2,4,5,0
5,5,2,3,3,2,1,3
3,1,0,3,1,5,4,4
0,3,2,5,0,0,1,5

68_Level_7_8_6_Trial_40_Move_2

2,5,4,4,0,5,4,1
1,5,4,4,1,0,3,5
1,2,1,0,2,3,2,0
2,3,0,5,0,4,5,0
5,5,2,3,1,3,1,3
3,1,0,3,1,5,4,4
0,3,2,5,0,0,1,5

68_Level_7_8_6_Trial_40_Move_3

2,5,0,1,2,5,4,1
1,5,4,4,0,0,3,5
1,2,4,4,1,3,2,0
2,3,1,5,2,4,5,0
5,5,2,3,1,3,1,3
3,1,0,3,1,5,4,4
0,3,2,5,0,0,1,5

68_Level_7_8_6_Trial_41_Move_0

4,3,0,4,2,1,5,2
4,2,2,5,3,3,4,5
0,5,2,0,1,0,2,0
1,4,0,2,4,2,4,3
5,0,1,3,4,3,0,3
2,1,1,2,5,0,2,4
5,5,2,4,0,3,2,4

68_Level_7_8_6_Trial_41_Move_1

4,3,0,4,2,1,5,2
4,2,1,5,3,3,4,5
0,5,2,0,1,0,2,0
1,4,0,0,4,2,4,3
5,0,1,3,4,3,0,3
2,1,1,2,5,0,2,4
5,5,2,4,0,3,2,4

68_Level_7_8_6_Trial_41_Move_2

4,0,1,2,2,1,5,2
4,3,0,4,3,3,4,5
0,2,1,5,1,0,2,0
1,5,2,0,4,2,4,3
5,4,1,3,4,3,0,3
2,1,1,2,5,0,2,4
5,5,2,4,0,3,2,4

68_Level_7_8_6_Trial_41_Move_3

4,0,0,2,2,1,5,2
4,3,1,4,3,3,4,5
0,2,2,5,1,0,2,0
1,5,1,0,4,2,4,3
5,4,0,3,4,3,0,3
2,1,2,2,5,0,2,4
5,5,2,4,0,3,2,4

68_Level_7_8_6_Trial_42_Move_0

4,5,2,4,5,1,3,4
3,2,4,1,3,2,4,2
0,1,5,1,0,3,1,3
1,4,3,5,4,5,0,4
4,2,3,0,0,4,1,0
2,5,4,0,1,2,5,1
3,3,4,2,5,0,3,1

68_Level_7_8_6_Trial_42_Move_1

4,5,2,4,5,1,3,0
3,2,4,1,3,2,4,1
0,1,5,1,0,3,1,2
1,4,3,5,4,5,0,4
4,2,3,0,0,4,0,2
2,5,4,0,1,2,5,3
3,3,4,2,5,0,3,4

68_Level_7_8_6_Trial_42_Move_2

4,5,2,0,1,2,3,0
3,2,4,4,5,1,4,1
0,1,5,1,3,2,1,2
1,4,3,1,0,3,0,4
4,2,3,5,4,5,4,2
2,5,4,0,1,2,5,3
3,3,4,2,5,0,3,4

68_Level_7_8_6_Trial_42_Move_3

4,5,2,0,1,0,1,2
3,2,4,4,5,2,3,0
0,1,5,1,3,2,4,2
1,4,3,1,0,3,0,4
4,2,3,5,4,5,4,2
2,5,4,0,1,2,5,3
3,3,4,2,5,0,3,4

68_Level_7_8_6_Trial_43_Move_0

2,2,1,5,4,3,3,0
3,3,4,0,2,2,0,4
2,0,1,1,3,2,1,5
4,4,0,2,5,3,1,4
4,5,5,4,1,0,5,3
0,5,2,1,1,2,3,1
4,0,3,2,0,5,1,4

68_Level_7_8_6_Trial_43_Move_1

0,2,1,5,4,3,3,0
1,3,4,0,2,2,0,4
2,0,1,1,3,2,1,5
2,4,0,2,5,3,1,4
3,5,5,4,1,0,5,3
2,5,2,1,1,2,3,1
0,0,3,2,0,5,1,4

68_Level_7_8_6_Trial_43_Move_2

0,2,1,5,4,3,3,0
1,3,4,0,2,2,0,4
2,0,1,1,3,2,1,5
0,4,0,2,5,3,1,4
1,5,5,4,1,0,5,3
3,5,2,1,1,2,3,1
0,0,3,2,0,5,1,4

68_Level_7_8_6_Trial_43_Move_3

0,1,2,5,4,3,3,0
0,2,1,0,2,2,0,4
1,3,4,1,3,2,1,5
2,4,1,2,5,3,1,4
1,5,5,4,1,0,5,3
3,5,2,1,1,2,3,1
0,0,3,2,0,5,1,4

68_Level_7_8_6_Trial_44_Move_0

5,2,0,3,4,3,5,5
0,3,2,4,0,0,4,4
5,1,2,3,1,2,5,2
3,3,0,5,5,2,3,4
1,5,4,3,1,1,0,0
1,1,0,2,3,5,4,5
4,4,2,2,5,1,3,5

68_Level_7_8_6_Trial_44_Move_1

5,0,0,3,4,3,5,5
0,3,1,4,0,0,4,4
5,1,2,3,1,2,5,2
3,3,0,5,5,2,3,4
1,5,4,3,1,1,0,0
1,1,0,2,3,5,4,5
4,4,2,2,5,1,3,5

68_Level_7_8_6_Trial_44_Move_2

0,1,2,3,4,3,5,5
5,3,1,4,0,0,4,4
5,1,2,3,1,2,5,2
3,3,0,5,5,2,3,4
1,5,4,3,1,1,0,0
1,1,0,2,3,5,4,5
4,4,2,2,5,1,3,5

68_Level_7_8_6_Trial_44_Move_3

0,0,2,3,4,3,5,5
5,1,3,4,0,0,4,4
5,2,2,3,1,2,5,2
3,3,0,5,5,2,3,4
1,5,4,3,1,1,0,0
1,1,0,2,3,5,4,5
4,4,2,2,5,1,3,5

68_Level_7_8_6_Trial_45_Move_0

1,1,2,4,0,4,4,1
5,1,4,3,5,0,3,5
5,5,3,1,4,1,5,5
0,2,1,4,5,2,3,2
1,5,3,0,2,5,0,0
5,2,2,1,1,4,2,5
3,1,0,0,3,3,2,5

68_Level_7_8_6_Trial_45_Move_1

1,1,2,0,0,1,2,1
5,1,4,3,5,0,3,5
5,5,3,1,4,1,5,5
0,2,1,4,5,2,3,2
1,5,3,0,2,5,0,0
5,2,2,1,1,4,2,5
3,1,0,0,3,3,2,5

68_Level_7_8_6_Trial_45_Move_2

1,1,2,0,1,2,2,1
5,1,4,3,5,1,3,5
5,5,3,1,4,1,5,5
0,2,1,4,5,2,3,2
1,5,3,0,2,5,0,0
5,2,2,1,1,4,2,5
3,1,0,0,3,3,2,5

68_Level_7_8_6_Trial_45_Move_3

1,1,2,0,2,0,2,1
5,1,4,3,5,1,3,5
5,5,3,1,4,2,5,5
0,2,1,4,5,2,3,2
1,5,3,0,2,5,0,0
5,2,2,1,1,4,2,5
3,1,0,0,3,3,2,5

68_Level_7_8_6_Trial_46_Move_0

4,2,4,5,0,0,3,2
5,2,5,1,0,2,4,0
2,1,4,2,3,1,0,3
1,0,3,0,4,4,2,5
4,4,2,1,3,0,1,0
2,3,5,4,2,4,1,1
1,2,0,4,5,0,4,3

68_Level_7_8_6_Trial_46_Move_1

4,0,4,5,0,0,3,2
5,1,5,1,0,2,4,0
1,2,4,2,3,1,0,3
1,0,3,0,4,4,2,5
4,4,2,1,3,0,1,0
2,3,5,4,2,4,1,1
1,2,0,4,5,0,4,3

68_Level_7_8_6_Trial_46_Move_2

4,0,4,5,0,0,3,2
0,5,5,1,0,2,4,0
1,2,4,2,3,1,0,3
2,0,3,0,4,4,2,5
4,4,2,1,3,0,1,0
2,3,5,4,2,4,1,1
1,2,0,4,5,0,4,3

68_Level_7_8_6_Trial_46_Move_3

4,0,1,2,0,0,3,2
0,0,4,1,0,2,4,0
1,2,4,2,3,1,0,3
2,0,3,0,4,4,2,5
4,4,2,1,3,0,1,0
2,3,5,4,2,4,1,1
1,2,0,4,5,0,4,3

68_Level_7_8_6_Trial_47_Move_0

0,5,0,3,4,3,0,0
2,3,0,0,4,1,5,5
4,1,1,5,5,2,4,0
3,0,0,4,5,3,5,1
1,4,3,1,4,2,4,1
0,3,2,5,3,5,0,0
0,2,0,5,3,5,1,2

68_Level_7_8_6_Trial_47_Move_1

0,5,0,3,4,3,0,0
2,3,1,0,4,1,5,5
4,1,2,5,5,2,4,0
3,0,1,4,5,3,5,1
1,4,3,1,4,2,4,1
0,3,2,5,3,5,0,0
0,2,0,5,3,5,1,2

68_Level_7_8_6_Trial_47_Move_2

0,5,0,3,4,3,0,0
2,3,1,0,4,1,5,5
4,2,2,5,5,2,4,0
3,0,0,4,5,3,5,1
1,4,3,1,4,2,4,1
0,3,2,5,3,5,0,0
0,2,0,5,3,5,1,2

68_Level_7_8_6_Trial_47_Move_3

0,1,2,3,4,3,0,0
0,5,0,0,4,1,5,5
4,3,1,5,5,2,4,0
3,0,0,4,5,3,5,1
1,4,3,1,4,2,4,1
0,3,2,5,3,5,0,0
0,2,0,5,3,5,1,2

68_Level_7_8_6_Trial_48_Move_0

2,1,4,0,1,4,3,3
3,5,0,1,5,2,0,2
3,5,1,1,0,4,1,3
1,0,4,5,2,3,5,2
2,0,3,4,5,0,4,4
1,5,1,2,4,1,2,5
3,4,0,3,3,1,1,2

68_Level_7_8_6_Trial_48_Move_1

2,1,4,0,0,4,3,3
3,5,0,1,5,2,0,2
3,5,1,2,0,4,1,3
1,0,4,5,2,3,5,2
2,0,3,4,5,0,4,4
1,5,1,2,4,1,2,5
3,4,0,3,3,1,1,2

68_Level_7_8_6_Trial_48_Move_2

2,1,0,1,2,4,3,3
3,5,4,1,5,2,0,2
3,5,1,2,0,4,1,3
1,0,4,5,2,3,5,2
2,0,3,4,5,0,4,4
1,5,1,2,4,1,2,5
3,4,0,3,3,1,1,2

68_Level_7_8_6_Trial_48_Move_3

2,1,0,0,2,4,3,3
3,5,4,1,5,2,0,2
3,5,2,2,0,4,1,3
1,0,4,5,2,3,5,2
2,0,3,4,5,0,4,4
1,5,1,2,4,1,2,5
3,4,0,3,3,1,1,2

68_Level_7_8_6_Trial_49_Move_0

0,0,5,2,0,4,3,5
1,2,0,5,0,2,5,2
5,4,3,4,3,1,0,4
1,0,2,4,3,4,5,1
0,0,1,5,0,4,2,4
5,5,3,0,2,5,2,0
2,2,4,3,4,0,3,1

68_Level_7_8_6_Trial_49_Move_1

0,1,2,2,0,4,3,5
1,2,5,5,0,2,5,2
5,4,3,4,3,1,0,4
1,0,2,4,3,4,5,1
0,0,1,5,0,4,2,4
5,5,3,0,2,5,2,0
2,2,4,3,4,0,3,1

68_Level_7_8_6_Trial_49_Move_2

0,0,1,2,0,4,3,5
1,1,5,5,0,2,5,2
5,4,3,4,3,1,0,4
1,0,2,4,3,4,5,1
0,0,1,5,0,4,2,4
5,5,3,0,2,5,2,0
2,2,4,3,4,0,3,1

68_Level_7_8_6_Trial_49_Move_3

0,1,2,2,0,4,3,5
0,0,5,5,0,2,5,2
5,4,3,4,3,1,0,4
1,0,2,4,3,4,5,1
0,0,1,5,0,4,2,4
5,5,3,0,2,5,2,0
2,2,4,3,4,0,3,1

68_Level_7_8_6_Trial_50_Move_0

5,0,4,5,5,3,1,3
2,1,3,4,3,4,5,2
5,3,2,0,5,2,3,2
0,4,5,3,0,2,1,1
5,0,1,2,3,4,0,0
1,2,1,4,1,5,0,1
0,2,0,0,1,5,5,2

68_Level_7_8_6_Trial_50_Move_1

5,0,1,2,5,3,1,3
2,0,4,5,3,4,5,2
5,1,3,4,5,2,3,2
0,3,2,0,0,2,1,1
5,4,5,3,3,4,0,0
1,0,1,2,1,5,0,1
2,2,1,4,1,5,5,2

68_Level_7_8_6_Trial_50_Move_2

5,0,1,2,0,3,1,3
2,0,4,3,1,4,5,2
5,1,3,4,2,2,3,2
0,3,2,0,0,2,1,1
5,4,5,3,3,4,0,0
1,0,1,2,1,5,0,1
2,2,1,4,1,5,5,2

68_Level_7_8_6_Trial_50_Move_3

5,0,1,2,0,1,2,3
2,0,4,3,0,3,1,2
5,1,3,4,1,4,5,3
0,3,2,0,0,2,1,1
5,4,5,3,3,4,0,0
1,0,1,2,1,5,0,1
2,2,1,4,1,5,5,2

68_Level_7_8_6_Trial_51_Move_0

4,5,2,2,1,4,1,3
3,0,4,1,5,0,3,1
4,0,3,0,3,1,5,5
0,1,4,5,4,2,0,1
5,2,1,0,2,0,5,3
4,5,3,4,1,3,2,5
3,1,5,2,0,0,4,4

68_Level_7_8_6_Trial_51_Move_1

4,0,2,2,1,4,1,3
3,1,4,1,5,0,3,1
4,2,3,0,3,1,5,5
1,5,4,5,4,2,0,1
5,2,1,0,2,0,5,3
4,5,3,4,1,3,2,5
3,1,5,2,0,0,4,4

68_Level_7_8_6_Trial_51_Move_2

4,0,2,2,1,4,1,3
3,1,4,1,5,0,3,1
4,2,3,0,3,1,5,5
1,0,4,5,4,2,0,1
2,1,1,0,2,0,5,3
4,2,3,4,1,3,2,5
3,1,5,2,0,0,4,4

68_Level_7_8_6_Trial_51_Move_3

0,1,2,2,1,4,1,3
4,0,2,1,5,0,3,1
3,1,4,0,3,1,5,5
4,2,3,5,4,2,0,1
2,0,4,0,2,0,5,3
4,2,3,4,1,3,2,5
3,1,5,2,0,0,4,4

68_Level_7_8_6_Trial_52_Move_0

4,3,4,4,2,3,0,5
0,1,4,1,0,1,2,4
2,3,2,5,0,2,5,1
2,5,0,4,5,3,4,1
4,4,3,0,1,4,2,5
3,1,5,2,3,0,1,4
5,1,0,1,5,4,2,5

68_Level_7_8_6_Trial_52_Move_1

3,0,1,2,2,3,0,5
0,1,4,1,0,1,2,4
2,3,2,5,0,2,5,1
2,5,0,4,5,3,4,1
4,4,3,0,1,4,2,5
3,1,5,2,3,0,1,4
5,1,0,1,5,4,2,5

68_Level_7_8_6_Trial_52_Move_2

3,0,1,2,2,3,0,5
0,0,4,2,0,1,2,4
2,3,2,5,0,2,5,1
2,5,0,4,5,3,4,1
4,4,3,0,1,4,2,5
3,1,5,2,3,0,1,4
5,1,0,1,5,4,2,5

68_Level_7_8_6_Trial_52_Move_3

3,0,1,0,2,3,0,5
0,0,4,1,0,1,2,4
2,3,5,2,0,2,5,1
2,5,0,4,5,3,4,1
4,4,3,0,1,4,2,5
3,1,5,2,3,0,1,4
5,1,0,1,5,4,2,5

68_Level_7_8_6_Trial_53_Move_0

1,2,1,5,4,2,1,5
4,0,3,1,1,0,2,1
3,2,2,0,4,5,3,5
0,4,0,1,2,3,3,4
5,4,3,3,0,0,2,4
2,1,5,5,0,0,1,3
0,3,1,5,4,5,2,0

68_Level_7_8_6_Trial_53_Move_1

1,2,0,1,2,2,1,5
4,0,3,5,4,0,2,1
3,2,2,0,4,5,3,5
0,4,0,1,2,3,3,4
5,4,3,3,0,0,2,4
2,1,5,5,0,0,1,3
0,3,1,5,4,5,2,0

68_Level_7_8_6_Trial_53_Move_2

1,2,0,1,0,1,2,5
4,0,3,5,4,0,1,1
3,2,2,0,4,5,3,5
0,4,0,1,2,3,3,4
5,4,3,3,0,0,2,4
2,1,5,5,0,0,1,3
0,3,1,5,4,5,2,0

68_Level_7_8_6_Trial_53_Move_3

1,2,0,1,0,0,1,2
4,0,3,5,4,0,2,5
3,2,2,0,4,5,3,5
0,4,0,1,2,3,3,4
5,4,3,3,0,0,2,4
2,1,5,5,0,0,1,3
0,3,1,5,4,5,2,0

68_Level_7_8_6_Trial_54_Move_0

0,1,4,3,4,0,2,2
2,4,3,5,4,3,3,1
2,2,5,2,0,1,0,4
3,0,1,4,3,5,1,2
3,4,5,4,2,0,3,0
2,4,2,3,2,5,4,2
0,5,1,3,1,0,4,5

68_Level_7_8_6_Trial_54_Move_1

0,1,2,3,4,0,2,2
0,1,4,5,4,3,3,1
2,4,3,5,0,1,0,4
3,0,1,4,3,5,1,2
3,4,5,4,2,0,3,0
2,4,2,3,2,5,4,2
0,5,1,3,1,0,4,5

68_Level_7_8_6_Trial_54_Move_2

0,0,2,3,4,0,2,2
0,1,4,5,4,3,3,1
2,2,3,5,0,1,0,4
3,1,1,4,3,5,1,2
3,1,5,4,2,0,3,0
2,0,2,3,2,5,4,2
0,5,1,3,1,0,4,5

68_Level_7_8_6_Trial_54_Move_3

0,0,2,3,4,0,2,2
0,1,4,5,4,3,3,1
2,2,3,5,0,1,0,4
3,0,1,4,3,5,1,2
3,2,5,4,2,0,3,0
2,0,2,3,2,5,4,2
0,5,1,3,1,0,4,5

68_Level_7_8_6_Trial_55_Move_0

0,4,2,1,0,0,4,1
0,4,0,2,1,5,3,0
2,1,3,5,4,0,2,5
4,1,3,4,4,5,3,5
4,4,0,5,3,1,2,4
5,3,5,1,0,1,3,5
5,1,2,0,0,3,5,1

68_Level_7_8_6_Trial_55_Move_1

0,4,2,1,0,0,4,0
0,4,0,2,1,5,3,1
2,1,3,5,4,0,2,2
4,1,3,4,4,5,3,1
4,4,0,5,3,1,2,0
5,3,5,1,0,1,3,4
5,1,2,0,0,3,5,1

68_Level_7_8_6_Trial_55_Move_2

0,4,2,1,0,1,2,4
0,4,0,2,1,5,3,1
2,1,3,5,4,0,2,2
4,1,3,4,4,5,3,1
4,4,0,5,3,1,2,0
5,3,5,1,0,1,3,4
5,1,2,0,0,3,5,1

68_Level_7_8_6_Trial_55_Move_3

0,4,2,0,1,2,2,4
0,4,0,2,0,5,3,1
2,1,3,5,4,0,2,2
4,1,3,4,4,5,3,1
4,4,0,5,3,1,2,0
5,3,5,1,0,1,3,4
5,1,2,0,0,3,5,1

68_Level_7_8_6_Trial_56_Move_0

2,4,1,5,2,5,3,4
5,2,3,3,4,2,5,4
0,4,1,0,5,1,2,5
2,1,0,5,1,4,5,3
3,0,4,4,3,0,2,2
4,5,1,3,1,5,4,0
4,1,0,0,4,5,4,2

68_Level_7_8_6_Trial_56_Move_1

2,4,1,5,2,5,0,4
5,2,3,3,4,2,1,4
0,4,1,0,5,1,2,2
2,1,0,5,1,4,3,3
3,0,4,4,3,0,2,2
4,5,1,3,1,5,4,0
4,1,0,0,4,5,4,2

68_Level_7_8_6_Trial_56_Move_2

2,4,1,5,2,0,1,2
5,2,3,3,4,5,0,4
0,4,1,0,5,1,1,4
2,1,0,5,1,4,3,3
3,0,4,4,3,0,2,2
4,5,1,3,1,5,4,0
4,1,0,0,4,5,4,2

68_Level_7_8_6_Trial_56_Move_3

2,4,1,5,0,1,2,2
5,2,3,3,2,0,1,4
0,4,1,0,4,5,0,4
2,1,0,5,5,4,3,3
3,0,4,4,3,0,2,2
4,5,1,3,1,5,4,0
4,1,0,0,4,5,4,2

68_Level_7_8_6_Trial_57_Move_0

2,4,2,1,1,5,5,4
0,5,3,2,3,2,4,2
1,3,0,1,3,5,4,0
5,2,1,2,4,1,3,5
0,3,4,3,1,0,5,2
4,5,1,3,5,4,3,4
1,2,2,4,5,0,0,1

68_Level_7_8_6_Trial_57_Move_1

2,4,2,1,1,5,0,5
0,5,3,2,3,2,1,2
1,3,0,1,3,5,2,0
5,2,1,2,4,1,3,5
0,3,4,3,1,0,5,2
4,5,1,3,5,4,3,4
1,2,2,4,5,0,0,1

68_Level_7_8_6_Trial_57_Move_2

2,4,2,1,1,0,1,2
0,5,3,2,3,5,0,5
1,3,0,1,3,5,1,0
5,2,1,2,4,1,3,5
0,3,4,3,1,0,5,2
4,5,1,3,5,4,3,4
1,2,2,4,5,0,0,1

68_Level_7_8_6_Trial_57_Move_3

2,4,2,0,1,2,0,2
0,5,3,2,3,5,0,5
1,3,0,1,3,5,1,0
5,2,1,2,4,1,3,5
0,3,4,3,1,0,5,2
4,5,1,3,5,4,3,4
1,2,2,4,5,0,0,1

68_Level_7_8_6_Trial_58_Move_0

4,5,0,1,4,4,3,2
5,3,2,3,5,4,5,3
5,2,1,0,5,1,5,4
0,4,1,3,0,2,1,0
1,3,2,5,4,2,2,5
4,2,2,3,4,1,0,5
4,5,5,1,2,0,0,3

68_Level_7_8_6_Trial_58_Move_1

0,4,0,1,4,4,3,2
1,3,2,3,5,4,5,3
2,2,1,0,5,1,5,4
0,4,1,3,0,2,1,0
1,3,2,5,4,2,2,5
4,2,2,3,4,1,0,5
4,5,5,1,2,0,0,3

68_Level_7_8_6_Trial_58_Move_2

0,1,2,1,4,4,3,2
0,4,0,3,5,4,5,3
1,3,1,0,5,1,5,4
0,4,1,3,0,2,1,0
1,3,2,5,4,2,2,5
4,2,2,3,4,1,0,5
4,5,5,1,2,0,0,3

68_Level_7_8_6_Trial_58_Move_3

0,1,2,1,4,4,3,2
1,4,0,3,5,4,5,3
2,3,1,0,5,1,5,4
1,4,1,3,0,2,1,0
1,3,2,5,4,2,2,5
4,2,2,3,4,1,0,5
4,5,5,1,2,0,0,3

68_Level_7_8_6_Trial_59_Move_0

0,5,1,2,0,3,5,2
4,2,0,2,4,2,1,3
0,3,1,0,3,5,3,2
2,0,5,1,3,4,4,3
3,1,3,4,2,1,5,5
5,1,1,4,4,2,3,4
0,3,5,3,1,0,1,5

68_Level_7_8_6_Trial_59_Move_1

0,5,1,2,0,3,5,0
4,2,0,2,4,2,1,1
0,3,1,0,3,5,2,2
2,0,5,1,3,4,4,2
3,1,3,4,2,1,5,5
5,1,1,4,4,2,3,4
0,3,5,3,1,0,1,5

68_Level_7_8_6_Trial_59_Move_2

0,5,1,2,0,0,1,2
4,2,0,2,4,3,5,0
0,3,1,0,3,5,1,1
2,0,5,1,3,4,4,2
3,1,3,4,2,1,5,5
5,1,1,4,4,2,3,4
0,3,5,3,1,0,1,5

68_Level_7_8_6_Trial_59_Move_3

0,5,1,2,0,0,1,2
4,2,0,2,1,4,5,0
0,3,1,0,2,5,1,1
2,0,5,1,0,4,4,2
3,1,3,4,2,1,5,5
5,1,1,4,4,2,3,4
0,3,5,3,1,0,1,5

68_Level_7_8_6_Trial_60_Move_0

1,0,2,3,5,3,0,0
3,3,1,1,5,4,5,1
5,2,1,2,4,1,0,0
1,4,0,2,2,1,3,1
3,5,0,3,0,3,4,3
5,1,1,4,5,2,0,5
0,3,2,4,4,3,1,4

68_Level_7_8_6_Trial_60_Move_1

1,0,2,3,5,0,1,2
3,3,1,1,5,3,0,0
5,2,1,2,4,4,5,1
1,4,0,2,2,1,0,0
3,5,0,3,0,1,4,1
5,1,1,4,5,2,0,5
0,3,2,4,4,3,1,4

68_Level_7_8_6_Trial_60_Move_2

1,0,2,3,5,0,1,2
3,3,1,1,5,3,1,2
5,2,1,2,4,4,5,1
1,4,0,2,2,1,0,0
3,5,0,3,0,1,4,1
5,1,1,4,5,2,0,5
0,3,2,4,4,3,1,4

68_Level_7_8_6_Trial_60_Move_3

1,0,2,3,5,0,0,2
3,3,1,1,5,3,1,2
5,2,1,2,4,4,2,5
1,4,0,2,2,1,0,0
3,5,0,3,0,1,4,1
5,1,1,4,5,2,0,5
0,3,2,4,4,3,1,4

68_Level_7_8_6_Trial_61_Move_0

3,4,3,0,1,2,1,1
3,1,2,5,0,2,5,4
4,1,2,1,4,3,0,5
2,0,0,5,3,4,1,0
4,2,5,2,1,0,2,3
0,5,1,3,2,3,4,0
3,4,2,1,5,0,2,3

68_Level_7_8_6_Trial_61_Move_1

3,4,3,0,2,0,1,2
3,1,2,5,0,2,5,4
4,1,2,1,4,3,0,5
2,0,0,5,3,4,1,0
4,2,5,2,1,0,2,3
0,5,1,3,2,3,4,0
3,4,2,1,5,0,2,3

68_Level_7_8_6_Trial_61_Move_2

3,4,3,0,1,2,1,2
3,1,2,5,2,2,5,4
4,1,2,1,4,3,0,5
2,0,0,5,3,4,1,0
4,2,5,2,1,0,2,3
0,5,1,3,2,3,4,0
3,4,2,1,5,0,2,3

68_Level_7_8_6_Trial_61_Move_3

3,4,3,0,1,2,1,2
3,1,5,0,1,2,5,4
4,1,2,1,4,3,0,5
2,0,0,5,3,4,1,0
4,2,5,2,1,0,2,3
0,5,1,3,2,3,4,0
3,4,2,1,5,0,2,3

68_Level_7_8_6_Trial_62_Move_0

5,1,4,3,0,5,4,0
0,5,2,2,3,4,2,3
4,4,3,1,5,4,0,4
0,2,2,4,0,3,1,2
5,3,1,1,4,0,5,5
5,2,4,5,5,2,1,0
4,1,2,5,1,2,3,3

68_Level_7_8_6_Trial_62_Move_1

5,1,4,3,0,0,5,0
0,5,2,2,3,1,2,3
4,4,3,1,5,2,0,4
0,2,2,4,0,3,1,2
5,3,1,1,4,0,5,5
5,2,4,5,5,2,1,0
4,1,2,5,1,2,3,3

68_Level_7_8_6_Trial_62_Move_2

5,1,4,3,0,1,2,5
0,5,2,2,3,1,2,3
4,4,3,1,5,2,0,4
0,2,2,4,0,3,1,2
5,3,1,1,4,0,5,5
5,2,4,5,5,2,1,0
4,1,2,5,1,2,3,3

68_Level_7_8_6_Trial_62_Move_3

5,1,4,3,0,1,0,5
0,5,2,2,3,1,1,3
4,4,3,1,5,0,2,4
0,2,2,4,0,3,1,2
5,3,1,1,4,0,5,5
5,2,4,5,5,2,1,0
4,1,2,5,1,2,3,3

68_Level_7_8_6_Trial_63_Move_0

4,4,5,2,3,4,4,1
4,1,1,3,4,1,5,3
5,2,2,0,1,0,3,5
3,4,0,1,5,5,1,4
0,5,3,2,5,3,4,5
1,0,5,4,3,0,1,0
3,2,0,3,0,5,2,1

68_Level_7_8_6_Trial_63_Move_1

4,4,5,2,0,1,2,1
4,1,1,3,3,1,5,3
5,2,2,0,1,0,3,5
3,4,0,1,5,5,1,4
0,5,3,2,5,3,4,5
1,0,5,4,3,0,1,0
3,2,0,3,0,5,2,1

68_Level_7_8_6_Trial_63_Move_2

4,4,5,2,0,0,2,1
4,1,1,3,3,1,5,3
5,2,2,0,0,2,3,5
3,4,0,1,5,5,1,4
0,5,3,2,5,3,4,5
1,0,5,4,3,0,1,0
3,2,0,3,0,5,2,1

68_Level_7_8_6_Trial_63_Move_3

4,4,0,1,2,0,2,1
4,1,5,2,0,1,5,3
5,2,1,3,3,2,3,5
3,4,2,1,5,5,1,4
0,5,3,2,5,3,4,5
1,0,5,4,3,0,1,0
3,2,0,3,0,5,2,1

68_Level_7_8_6_Trial_64_Move_0

3,2,2,1,4,4,5,5
1,2,3,3,5,1,0,2
4,4,3,5,4,0,4,1
1,0,0,4,4,1,2,5
5,4,5,1,3,2,5,1
3,0,2,5,3,1,4,0
0,4,3,4,0,5,4,3

68_Level_7_8_6_Trial_64_Move_1

3,2,2,1,0,4,5,5
1,2,3,3,1,1,0,2
4,4,3,5,2,0,4,1
1,0,0,4,5,1,2,5
5,4,5,1,3,2,5,1
3,0,2,5,3,1,4,0
0,4,3,4,0,5,4,3

68_Level_7_8_6_Trial_64_Move_2

3,2,2,0,1,2,5,5
1,2,3,3,0,4,0,2
4,4,3,5,2,0,4,1
1,0,0,4,5,1,2,5
5,4,5,1,3,2,5,1
3,0,2,5,3,1,4,0
0,4,3,4,0,5,4,3

68_Level_7_8_6_Trial_64_Move_3

3,2,2,0,0,1,2,5
1,2,3,3,1,2,5,2
4,4,3,5,2,4,4,1
1,0,0,4,5,1,2,5
5,4,5,1,3,2,5,1
3,0,2,5,3,1,4,0
0,4,3,4,0,5,4,3

68_Level_7_8_6_Trial_65_Move_0

2,4,4,5,0,4,3,0
0,1,5,3,0,5,1,0
3,3,0,4,4,2,5,1
0,3,1,5,4,0,3,2
0,4,2,1,0,5,2,0
5,5,3,3,2,5,5,1
1,5,4,1,1,3,3,2

68_Level_7_8_6_Trial_65_Move_1

0,4,4,5,0,4,3,0
1,1,5,3,0,5,1,0
2,3,0,4,4,2,5,1
2,3,1,5,4,0,3,2
3,4,2,1,0,5,2,0
5,5,3,3,2,5,5,1
1,5,4,1,1,3,3,2

68_Level_7_8_6_Trial_65_Move_2

0,0,4,5,0,4,3,0
1,1,5,3,0,5,1,0
2,2,0,4,4,2,5,1
2,4,1,5,4,0,3,2
4,1,2,1,0,5,2,0
5,5,3,3,2,5,5,1
1,5,4,1,1,3,3,2

68_Level_7_8_6_Trial_65_Move_3

0,0,1,2,0,4,3,0
1,0,4,5,0,5,1,0
2,1,5,3,4,2,5,1
2,2,0,4,4,0,3,2
4,4,2,5,0,5,2,0
5,5,3,3,2,5,5,1
1,5,4,1,1,3,3,2

68_Level_7_8_6_Trial_66_Move_0

2,1,5,5,3,5,4,3
5,4,2,4,1,2,0,5
1,1,5,5,1,3,4,5
3,4,4,0,2,5,0,4
5,5,3,1,4,4,2,2
1,0,2,0,5,4,0,4
0,2,4,4,0,1,1,5

68_Level_7_8_6_Trial_66_Move_1

2,1,0,1,2,3,4,3
5,4,2,4,1,2,0,5
1,1,5,5,1,3,4,5
3,4,4,0,2,5,0,4
5,5,3,1,4,4,2,2
1,0,2,0,5,4,0,4
0,2,4,4,0,1,1,5

68_Level_7_8_6_Trial_66_Move_2

2,1,0,2,0,3,4,3
5,4,2,4,1,2,0,5
1,1,5,5,2,3,4,5
3,4,4,0,2,5,0,4
5,5,3,1,4,4,2,2
1,0,2,0,5,4,0,4
0,2,4,4,0,1,1,5

68_Level_7_8_6_Trial_66_Move_3

2,1,0,2,0,3,4,3
5,4,2,4,1,1,0,5
1,1,5,5,2,3,4,5
3,4,4,0,0,5,0,4
5,5,3,1,4,4,2,2
1,0,2,0,5,4,0,4
0,2,4,4,0,1,1,5

68_Level_7_8_6_Trial_67_Move_0

4,3,1,0,4,0,1,5
5,5,2,0,3,5,2,5
1,4,0,1,5,1,3,1
5,3,5,4,0,2,0,3
2,4,1,3,3,5,0,1
3,3,0,5,4,4,1,5
1,2,4,5,3,0,2,5

68_Level_7_8_6_Trial_67_Move_1

4,3,1,0,4,0,1,5
5,5,2,1,3,5,2,5
1,4,1,2,5,1,3,1
5,3,5,4,0,2,0,3
2,4,1,3,3,5,0,1
3,3,0,5,4,4,1,5
1,2,4,5,3,0,2,5

68_Level_7_8_6_Trial_67_Move_2

4,3,0,0,4,0,1,5
5,5,1,2,3,5,2,5
1,4,2,2,5,1,3,1
5,3,5,4,0,2,0,3
2,4,1,3,3,5,0,1
3,3,0,5,4,4,1,5
1,2,4,5,3,0,2,5

68_Level_7_8_6_Trial_67_Move_3

4,3,0,1,2,4,1,5
5,5,1,2,3,5,2,5
1,4,2,2,5,1,3,1
5,3,5,4,0,2,0,3
2,4,1,3,3,5,0,1
3,3,0,5,4,4,1,5
1,2,4,5,3,0,2,5

68_Level_7_8_6_Trial_68_Move_0

5,2,5,0,4,3,2,5
0,1,5,3,4,3,5,3
0,3,0,1,1,5,4,2
4,2,4,1,2,5,0,1
1,5,4,4,0,3,3,2
5,1,0,2,0,4,5,1
2,0,5,4,1,2,0,2

68_Level_7_8_6_Trial_68_Move_1

5,2,5,0,4,0,2,5
0,1,5,3,4,1,3,3
0,3,0,1,1,2,4,2
4,2,4,1,2,3,0,1
1,5,4,4,0,3,3,2
5,1,0,2,0,4,5,1
2,0,5,4,1,2,0,2

68_Level_7_8_6_Trial_68_Move_2

5,2,5,0,1,2,2,5
0,1,5,0,4,0,3,3
0,3,0,3,4,2,4,2
4,2,4,1,2,3,0,1
1,5,4,4,0,3,3,2
5,1,0,2,0,4,5,1
2,0,5,4,1,2,0,2

68_Level_7_8_6_Trial_68_Move_3

5,2,5,0,1,2,2,5
0,1,5,1,4,0,3,3
0,3,3,2,4,2,4,2
4,2,4,1,2,3,0,1
1,5,4,4,0,3,3,2
5,1,0,2,0,4,5,1
2,0,5,4,1,2,0,2

68_Level_7_8_6_Trial_69_Move_0

3,5,2,3,0,5,1,3
2,5,3,4,2,1,5,1
4,2,0,0,3,4,4,5
3,1,1,0,5,1,0,2
0,4,5,2,3,0,4,1
0,2,3,4,5,1,5,2
4,4,0,1,0,4,4,3

68_Level_7_8_6_Trial_69_Move_1

3,5,2,3,0,0,1,2
2,5,3,4,2,5,5,3
4,2,0,0,3,4,4,5
3,1,1,0,5,1,0,2
0,4,5,2,3,0,4,1
0,2,3,4,5,1,5,2
4,4,0,1,0,4,4,3

68_Level_7_8_6_Trial_69_Move_2

3,5,2,3,0,0,1,2
2,5,3,4,2,0,1,2
4,2,0,0,3,4,4,3
3,1,1,0,5,1,0,2
0,4,5,2,3,0,4,1
0,2,3,4,5,1,5,2
4,4,0,1,0,4,4,3

68_Level_7_8_6_Trial_69_Move_3

3,5,2,3,0,0,1,0
2,5,3,4,2,0,1,1
4,2,0,0,3,4,4,2
3,1,1,0,5,1,0,3
0,4,5,2,3,0,4,1
0,2,3,4,5,1,5,2
4,4,0,1,0,4,4,3

68_Level_7_8_6_Trial_70_Move_0

5,1,2,5,1,2,1,4
5,2,5,4,2,3,2,0
2,3,1,0,3,3,5,0
4,5,4,1,5,2,4,2
3,2,0,0,5,2,4,4
2,4,5,1,4,0,0,5
4,0,5,2,1,0,3,3

68_Level_7_8_6_Trial_70_Move_1

5,1,2,5,0,1,2,4
5,2,5,4,1,3,1,0
2,3,1,0,3,3,5,0
4,5,4,1,5,2,4,2
3,2,0,0,5,2,4,4
2,4,5,1,4,0,0,5
4,0,5,2,1,0,3,3

68_Level_7_8_6_Trial_70_Move_2

5,1,2,5,0,1,2,4
5,2,5,4,0,3,2,0
2,3,1,0,3,3,5,0
4,5,4,1,5,2,4,2
3,2,0,0,5,2,4,4
2,4,5,1,4,0,0,5
4,0,5,2,1,0,3,3

68_Level_7_8_6_Trial_70_Move_3

5,1,2,5,0,1,2,4
5,2,5,4,1,3,2,0
2,3,1,3,2,3,5,0
4,5,4,1,5,2,4,2
3,2,0,0,5,2,4,4
2,4,5,1,4,0,0,5
4,0,5,2,1,0,3,3

68_Level_7_8_6_Trial_71_Move_0

5,4,3,3,5,4,1,1
4,0,5,1,2,0,5,0
5,1,2,0,4,5,2,4
1,0,3,5,1,3,1,0
5,5,0,1,4,3,1,3
2,3,2,3,2,5,4,1
3,5,1,0,2,4,0,5

68_Level_7_8_6_Trial_71_Move_1

5,4,3,3,5,4,0,1
4,0,5,1,2,0,1,0
5,1,2,0,4,5,2,4
1,0,3,5,1,3,1,0
5,5,0,1,4,3,5,3
2,3,2,3,2,5,2,4
3,5,1,0,2,4,0,5

68_Level_7_8_6_Trial_71_Move_2

5,4,3,3,5,0,1,2
4,0,5,1,2,4,1,1
5,1,2,0,4,5,2,4
1,0,3,5,1,3,1,0
5,5,0,1,4,3,5,3
2,3,2,3,2,5,2,4
3,5,1,0,2,4,0,5

68_Level_7_8_6_Trial_71_Move_3

5,4,3,3,5,0,0,2
4,0,5,1,2,4,1,1
5,1,2,0,4,5,2,4
1,0,3,5,1,3,2,0
5,5,0,1,4,3,5,3
2,3,2,3,2,5,2,4
3,5,1,0,2,4,0,5

68_Level_7_8_6_Trial_72_Move_0

3,1,3,5,4,1,1,3
2,4,5,4,3,5,4,0
3,1,0,2,3,1,2,5
3,2,0,1,4,0,4,3
2,4,4,3,5,3,1,0
0,1,4,0,4,3,3,4
2,0,3,5,5,0,0,1

68_Level_7_8_6_Trial_72_Move_1

2,1,3,5,4,1,1,3
0,4,5,4,3,5,4,0
1,1,0,2,3,1,2,5
2,2,0,1,4,0,4,3
2,4,4,3,5,3,1,0
0,1,4,0,4,3,3,4
2,0,3,5,5,0,0,1

68_Level_7_8_6_Trial_72_Move_2

0,1,3,5,4,1,1,3
1,4,5,4,3,5,4,0
2,1,0,2,3,1,2,5
2,2,0,1,4,0,4,3
0,4,4,3,5,3,1,0
1,1,4,0,4,3,3,4
0,0,3,5,5,0,0,1

68_Level_7_8_6_Trial_72_Move_3

0,0,3,5,4,1,1,3
4,1,5,4,3,5,4,0
2,2,0,2,3,1,2,5
2,2,0,1,4,0,4,3
0,4,4,3,5,3,1,0
1,1,4,0,4,3,3,4
0,0,3,5,5,0,0,1

68_Level_7_8_6_Trial_73_Move_0

3,0,5,3,1,0,5,2
3,1,4,1,4,3,2,3
2,5,2,1,5,5,1,1
0,3,2,4,4,2,1,1
3,1,0,3,3,0,5,3
5,0,4,2,0,4,5,0
0,3,1,2,5,4,0,3

68_Level_7_8_6_Trial_73_Move_1

3,0,5,0,3,0,5,2
3,1,4,1,4,3,2,3
2,5,2,2,5,5,1,1
0,3,2,4,4,2,1,1
3,1,0,3,3,0,5,3
5,0,4,2,0,4,5,0
0,3,1,2,5,4,0,3

68_Level_7_8_6_Trial_73_Move_2

3,0,1,2,3,0,5,2
3,0,5,0,4,3,2,3
5,1,4,1,5,5,1,1
0,3,2,4,4,2,1,1
3,1,0,3,3,0,5,3
5,0,4,2,0,4,5,0
0,3,1,2,5,4,0,3

68_Level_7_8_6_Trial_73_Move_3

3,0,0,1,2,0,5,2
3,0,1,2,3,3,2,3
5,1,5,0,4,5,1,1
0,3,2,1,5,2,1,1
3,1,0,3,3,0,5,3
5,0,4,2,0,4,5,0
0,3,1,2,5,4,0,3

68_Level_7_8_6_Trial_74_Move_0

2,1,0,3,2,1,0,1
1,3,0,4,0,5,0,4
0,4,2,1,4,5,2,2
2,1,3,5,3,1,0,3
4,0,4,1,0,4,3,4
4,2,3,5,1,5,0,1
5,5,4,2,3,0,4,2

68_Level_7_8_6_Trial_74_Move_1

2,1,0,3,2,1,0,1
1,3,0,4,0,5,1,4
0,4,2,1,4,5,2,2
2,1,3,5,3,1,2,3
4,0,4,1,0,4,3,4
4,2,3,5,1,5,0,1
5,5,4,2,3,0,4,2

68_Level_7_8_6_Trial_74_Move_2

2,1,0,3,2,0,1,2
1,3,0,4,0,5,0,4
0,4,2,1,4,5,2,2
2,1,3,5,3,1,2,3
4,0,4,1,0,4,3,4
4,2,3,5,1,5,0,1
5,5,4,2,3,0,4,2

68_Level_7_8_6_Trial_74_Move_3

2,1,0,3,0,1,2,2
1,3,0,4,2,5,1,4
0,4,2,1,4,5,2,2
2,1,3,5,3,1,2,3
4,0,4,1,0,4,3,4
4,2,3,5,1,5,0,1
5,5,4,2,3,0,4,2

68_Level_7_8_6_Trial_75_Move_0

2,3,5,5,1,1,3,3
3,0,4,0,4,0,1,2
5,1,4,1,3,2,4,0
3,3,2,5,4,5,0,3
1,5,0,2,0,4,1,1
2,2,3,1,5,5,3,4
0,2,3,0,3,4,1,0

68_Level_7_8_6_Trial_75_Move_1

2,3,5,5,0,1,2,3
3,0,4,0,4,0,3,2
5,1,4,1,3,2,4,0
3,3,2,5,4,5,0,3
1,5,0,2,0,4,1,1
2,2,3,1,5,5,3,4
0,2,3,0,3,4,1,0

68_Level_7_8_6_Trial_75_Move_2

2,3,5,0,1,2,2,3
3,0,4,5,4,1,3,2
5,1,4,1,3,2,4,0
3,3,2,5,4,5,0,3
1,5,0,2,0,4,1,1
2,2,3,1,5,5,3,4
0,2,3,0,3,4,1,0

68_Level_7_8_6_Trial_75_Move_3

2,3,5,0,1,0,1,2
3,0,4,5,4,1,3,3
5,1,4,1,3,2,4,0
3,3,2,5,4,5,0,3
1,5,0,2,0,4,1,1
2,2,3,1,5,5,3,4
0,2,3,0,3,4,1,0

68_Level_7_8_6_Trial_76_Move_0

4,3,5,4,1,3,3,2
4,5,4,3,2,5,2,5
5,0,1,5,4,4,3,1
2,0,1,3,2,3,1,0
5,2,3,2,0,5,0,4
0,5,0,1,0,3,1,3
3,4,1,5,1,2,5,1

68_Level_7_8_6_Trial_76_Move_1

4,3,0,1,2,3,3,2
4,5,5,4,1,5,2,5
5,0,4,3,2,4,3,1
2,0,1,5,4,3,1,0
5,2,1,3,2,5,0,4
0,5,3,2,0,3,1,3
3,4,0,5,0,2,5,1

68_Level_7_8_6_Trial_76_Move_2

0,1,2,1,2,3,3,2
4,3,0,4,1,5,2,5
4,0,4,3,2,4,3,1
2,0,1,5,4,3,1,0
5,2,1,3,2,5,0,4
0,5,3,2,0,3,1,3
3,4,0,5,0,2,5,1

68_Level_7_8_6_Trial_76_Move_3

0,0,2,1,2,3,3,2
4,1,3,4,1,5,2,5
4,2,4,3,2,4,3,1
2,1,1,5,4,3,1,0
5,2,1,3,2,5,0,4
0,5,3,2,0,3,1,3
3,4,0,5,0,2,5,1

68_Level_7_8_6_Trial_77_Move_0

1,0,4,4,2,3,5,3
4,0,3,1,3,4,2,1
1,4,5,1,4,1,0,4
5,2,0,3,2,5,0,5
4,4,0,2,3,4,3,1
4,1,2,4,1,2,1,5
2,1,1,3,3,5,2,1

68_Level_7_8_6_Trial_77_Move_1

1,0,4,4,2,3,5,0
4,0,3,1,3,4,2,1
1,4,5,1,4,1,0,2
5,2,0,3,2,5,0,3
4,4,0,2,3,4,3,1
4,1,2,4,1,2,5,4
2,1,1,3,3,5,2,5

68_Level_7_8_6_Trial_77_Move_2

1,0,4,4,2,0,1,2
4,0,3,1,3,3,5,0
1,4,5,1,4,4,2,1
5,2,0,3,2,1,0,2
4,4,0,2,3,5,0,3
4,1,2,4,1,4,3,1
2,1,1,3,3,2,2,4

68_Level_7_8_6_Trial_77_Move_3

1,0,4,0,1,2,1,2
4,0,1,4,2,0,5,0
1,4,5,1,4,4,2,1
5,2,0,3,2,1,0,2
4,4,0,2,3,5,0,3
4,1,2,4,1,4,3,1
2,1,1,3,3,2,2,4

68_Level_7_8_6_Trial_78_Move_0

0,4,0,5,2,1,0,3
1,5,2,1,0,2,1,4
4,2,3,4,1,5,3,5
0,4,0,3,0,4,1,1
3,5,2,4,1,3,2,4
0,3,4,1,5,2,4,0
0,5,2,3,4,1,3,2

68_Level_7_8_6_Trial_78_Move_1

0,4,0,5,2,1,0,3
1,5,2,1,0,2,1,4
2,2,3,4,1,5,3,5
0,4,0,3,0,4,1,1
1,5,2,4,1,3,2,4
4,3,4,1,5,2,4,0
3,5,2,3,4,1,3,2

68_Level_7_8_6_Trial_78_Move_2

0,1,2,5,2,1,0,3
0,4,0,1,0,2,1,4
1,5,3,4,1,5,3,5
0,4,0,3,0,4,1,1
1,5,2,4,1,3,2,4
4,3,4,1,5,2,4,0
3,5,2,3,4,1,3,2

68_Level_7_8_6_Trial_78_Move_3

0,1,2,5,2,1,0,3
1,4,0,1,0,2,1,4
2,5,3,4,1,5,3,5
1,4,0,3,0,4,1,1
1,5,2,4,1,3,2,4
4,3,4,1,5,2,4,0
3,5,2,3,4,1,3,2

68_Level_7_8_6_Trial_79_Move_0

2,1,0,5,2,1,2,4
4,4,0,2,5,4,3,3
5,0,1,4,3,1,3,0
4,3,5,1,3,5,2,2
2,1,5,5,1,4,1,2
0,4,2,0,2,3,5,1
2,1,1,3,4,5,2,0

68_Level_7_8_6_Trial_79_Move_1

2,1,0,5,2,1,2,4
4,4,1,2,5,4,3,3
5,1,2,4,3,1,3,0
4,3,5,1,3,5,2,2
2,1,5,5,1,4,1,2
0,4,2,0,2,3,5,1
2,1,1,3,4,5,2,0

68_Level_7_8_6_Trial_79_Move_2

2,0,0,5,2,1,2,4
4,1,4,2,5,4,3,3
5,2,2,4,3,1,3,0
4,3,5,1,3,5,2,2
2,1,5,5,1,4,1,2
0,4,2,0,2,3,5,1
2,1,1,3,4,5,2,0

68_Level_7_8_6_Trial_79_Move_3

2,0,1,2,2,1,2,4
4,0,0,5,5,4,3,3
5,1,4,4,3,1,3,0
4,3,5,1,3,5,2,2
2,1,5,5,1,4,1,2
0,4,2,0,2,3,5,1
2,1,1,3,4,5,2,0

68_Level_7_8_6_Trial_80_Move_0

4,5,1,4,4,0,2,2
1,0,5,2,5,0,4,3
4,0,3,2,2,4,3,5
2,2,5,0,1,3,3,1
0,1,1,0,5,5,1,1
4,4,3,2,3,2,0,4
3,5,0,5,3,1,5,2

68_Level_7_8_6_Trial_80_Move_1

4,5,1,4,4,0,0,2
1,0,5,2,5,0,1,4
4,0,3,2,2,4,2,5
2,2,5,0,1,3,2,1
0,1,1,0,5,5,1,1
4,4,3,2,3,2,0,4
3,5,0,5,3,1,5,2

68_Level_7_8_6_Trial_80_Move_2

4,5,1,0,1,2,0,2
1,0,5,4,4,0,1,4
4,0,3,2,5,0,4,5
2,2,5,0,1,3,2,1
0,1,1,0,5,5,1,1
4,4,3,2,3,2,0,4
3,5,0,5,3,1,5,2

68_Level_7_8_6_Trial_80_Move_3

4,5,1,0,1,0,2,2
1,0,5,4,4,1,1,4
4,0,3,2,5,2,4,5
2,2,5,0,1,3,2,1
0,1,1,0,5,5,1,1
4,4,3,2,3,2,0,4
3,5,0,5,3,1,5,2

68_Level_7_8_6_Trial_81_Move_0

4,3,4,5,1,2,4,5
0,1,0,5,5,0,1,2
5,3,2,4,4,2,1,4
0,0,2,1,1,3,5,0
0,4,4,1,2,4,3,1
1,3,4,3,0,4,2,0
1,2,1,0,5,1,1,4

68_Level_7_8_6_Trial_81_Move_1

0,3,4,5,1,2,4,5
1,1,0,5,5,0,1,2
2,3,2,4,4,2,1,4
4,0,2,1,1,3,5,0
5,4,4,1,2,4,3,1
1,3,4,3,0,4,2,0
1,2,1,0,5,1,1,4

68_Level_7_8_6_Trial_81_Move_2

0,1,2,5,1,2,4,5
0,3,4,5,5,0,1,2
1,1,0,4,4,2,1,4
2,3,2,1,1,3,5,0
5,0,2,1,2,4,3,1
1,3,4,3,0,4,2,0
1,2,1,0,5,1,1,4

68_Level_7_8_6_Trial_81_Move_3

0,1,0,1,2,2,4,5
0,3,2,5,1,0,1,2
1,1,0,5,5,2,1,4
2,3,2,1,1,3,5,0
5,0,2,1,2,4,3,1
1,3,4,3,0,4,2,0
1,2,1,0,5,1,1,4

68_Level_7_8_6_Trial_82_Move_0

5,2,4,0,4,5,1,3
4,0,5,2,3,3,5,0
0,3,0,5,0,2,1,0
5,1,4,1,0,2,4,3
3,5,2,5,3,4,0,5
3,1,4,3,1,0,5,4
1,4,5,0,2,1,3,2

68_Level_7_8_6_Trial_82_Move_1

0,1,2,0,4,5,1,3
5,2,4,2,3,3,5,0
4,3,5,5,0,2,1,0
5,1,4,1,0,2,4,3
3,5,2,5,3,4,0,5
3,1,4,3,1,0,5,4
1,4,5,0,2,1,3,2

68_Level_7_8_6_Trial_82_Move_2

0,0,1,2,4,5,1,3
5,1,4,0,3,3,5,0
4,3,5,5,0,2,1,0
5,1,4,1,0,2,4,3
3,5,2,5,3,4,0,5
3,1,4,3,1,0,5,4
1,4,5,0,2,1,3,2

68_Level_7_8_6_Trial_82_Move_3

0,0,1,2,0,5,1,3
5,1,4,3,1,3,5,0
4,3,5,5,2,2,1,0
5,1,4,1,4,2,4,3
3,5,2,5,3,4,0,5
3,1,4,3,1,0,5,4
1,4,5,0,2,1,3,2

68_Level_7_8_6_Trial_83_Move_0

2,1,4,4,5,5,1,0
3,3,5,1,3,3,5,2
4,1,2,1,2,0,1,0
1,2,0,5,0,3,4,4
0,5,4,3,5,1,3,0
2,3,1,0,3,5,2,4
2,3,2,5,4,4,1,0

68_Level_7_8_6_Trial_83_Move_1

2,1,4,4,0,1,2,0
3,3,5,1,3,3,1,2
4,1,2,1,2,0,1,0
1,2,0,5,0,3,4,4
0,5,4,3,5,1,3,0
2,3,1,0,3,5,2,4
2,3,2,5,4,4,1,0

68_Level_7_8_6_Trial_83_Move_2

2,1,4,4,0,2,0,0
3,3,5,1,3,3,1,2
4,1,2,1,2,0,2,0
1,2,0,5,0,3,4,4
0,5,4,3,5,1,3,0
2,3,1,0,3,5,2,4
2,3,2,5,4,4,1,0

68_Level_7_8_6_Trial_83_Move_3

2,1,4,4,2,0,1,2
3,3,5,1,3,3,1,2
4,1,2,1,2,0,2,0
1,2,0,5,0,3,4,4
0,5,4,3,5,1,3,0
2,3,1,0,3,5,2,4
2,3,2,5,4,4,1,0

68_Level_7_8_6_Trial_84_Move_0

0,4,1,3,1,2,3,4
2,5,2,0,4,3,4,2
1,4,0,5,2,2,1,0
4,5,1,1,5,5,3,0
1,3,5,0,0,1,1,2
4,3,1,4,5,3,4,2
5,5,0,1,3,5,1,5

68_Level_7_8_6_Trial_84_Move_1

0,4,1,0,1,2,3,4
2,5,2,3,1,2,4,2
1,4,0,0,4,3,1,0
4,5,1,1,2,2,3,0
1,3,5,0,0,1,1,2
4,3,1,4,5,3,4,2
5,5,0,1,3,5,1,5

68_Level_7_8_6_Trial_84_Move_2

0,4,1,0,1,0,3,4
2,5,2,3,1,1,4,2
1,4,0,0,4,2,1,0
4,5,1,1,2,3,3,0
1,3,5,0,0,1,1,2
4,3,1,4,5,3,4,2
5,5,0,1,3,5,1,5

68_Level_7_8_6_Trial_84_Move_3

0,4,1,0,0,1,2,4
2,5,2,3,1,0,3,2
1,4,0,0,4,2,4,0
4,5,1,1,2,3,3,0
1,3,5,0,0,1,1,2
4,3,1,4,5,3,4,2
5,5,0,1,3,5,1,5

68_Level_7_8_6_Trial_85_Move_0

0,0,2,0,3,3,4,5
0,4,4,1,2,5,4,3
5,3,4,5,3,1,2,1
4,0,0,2,5,0,3,0
2,4,3,3,0,5,1,5
5,0,2,5,2,3,0,3
5,3,2,4,0,1,0,5

68_Level_7_8_6_Trial_85_Move_1

0,1,2,2,3,3,4,5
0,4,4,1,2,5,4,3
5,3,4,5,3,1,2,1
4,0,0,2,5,0,3,0
2,4,3,3,0,5,1,5
5,0,2,5,2,3,0,3
5,3,2,4,0,1,0,5

68_Level_7_8_6_Trial_85_Move_2

0,1,0,1,2,3,4,5
0,4,4,1,3,5,4,3
5,3,4,5,3,1,2,1
4,0,0,2,5,0,3,0
2,4,3,3,0,5,1,5
5,0,2,5,2,3,0,3
5,3,2,4,0,1,0,5

68_Level_7_8_6_Trial_85_Move_3

0,1,0,1,0,2,4,5
0,4,4,1,1,5,4,3
5,3,4,5,2,1,2,1
4,0,0,2,5,0,3,0
2,4,3,3,0,5,1,5
5,0,2,5,2,3,0,3
5,3,2,4,0,1,0,5

68_Level_7_8_6_Trial_86_Move_0

2,5,2,3,5,0,5,1
0,5,3,3,0,4,5,4
4,4,1,2,5,3,0,3
5,0,5,1,3,1,2,4
0,4,4,3,0,2,2,0
3,5,0,2,0,1,0,1
5,0,3,1,5,2,0,4

68_Level_7_8_6_Trial_86_Move_1

2,5,2,3,5,0,0,1
0,5,3,3,0,4,1,4
4,4,1,2,5,3,2,3
5,0,5,1,3,1,5,4
0,4,4,3,0,2,5,2
3,5,0,2,0,1,0,1
5,0,3,1,5,2,2,4

68_Level_7_8_6_Trial_86_Move_2

2,5,2,3,0,1,2,1
0,5,3,3,5,4,1,4
4,4,1,2,5,3,2,3
5,0,5,1,3,1,5,4
0,4,4,3,0,2,5,2
3,5,0,2,0,1,0,1
5,0,3,1,5,2,2,4

68_Level_7_8_6_Trial_86_Move_3

2,5,2,3,0,0,1,2
0,5,3,3,5,4,2,4
4,4,1,2,5,3,2,3
5,0,5,1,3,1,5,4
0,4,4,3,0,2,5,2
3,5,0,2,0,1,0,1
5,0,3,1,5,2,2,4

68_Level_7_8_6_Trial_87_Move_0

0,4,3,3,0,5,0,0
1,5,2,5,1,5,4,3
5,4,2,2,4,3,1,2
0,3,1,3,5,1,3,4
4,5,0,3,3,0,4,2
2,4,0,4,5,0,2,1
3,3,1,4,1,4,5,5

68_Level_7_8_6_Trial_87_Move_1

0,4,3,3,5,0,1,2
1,5,2,5,1,5,4,3
5,4,2,2,4,3,1,2
0,3,1,3,5,1,3,4
4,5,0,3,3,0,4,2
2,4,0,4,5,0,2,1
3,3,1,4,1,4,5,5

68_Level_7_8_6_Trial_87_Move_2

0,4,3,0,1,2,1,2
1,5,2,3,1,0,4,3
5,4,2,2,4,3,1,2
0,3,1,3,5,1,3,4
4,5,0,3,3,0,4,2
2,4,0,4,5,0,2,1
3,3,1,4,1,4,5,5

68_Level_7_8_6_Trial_87_Move_3

0,4,3,0,1,2,1,2
1,5,2,1,1,0,4,3
5,4,2,2,4,3,1,2
0,3,1,0,5,1,3,4
4,5,0,2,3,0,4,2
2,4,0,4,5,0,2,1
3,3,1,4,1,4,5,5

68_Level_7_8_6_Trial_88_Move_0

5,4,3,0,5,5,4,2
4,3,0,5,3,1,0,0
0,5,4,4,2,2,5,4
3,2,0,5,0,2,5,0
2,0,3,2,0,3,3,4
0,3,1,1,2,4,1,0
2,2,0,3,4,4,1,1

68_Level_7_8_6_Trial_88_Move_1

5,4,3,0,1,2,4,2
4,3,0,0,3,1,0,0
0,5,4,4,2,2,5,4
3,2,0,5,0,2,5,0
2,0,3,2,0,3,3,4
0,3,1,1,2,4,1,0
2,2,0,3,4,4,1,1

68_Level_7_8_6_Trial_88_Move_2

5,4,3,0,1,0,4,2
4,3,0,0,3,1,0,0
0,5,4,4,2,2,5,4
3,2,0,5,0,1,5,0
2,0,3,2,0,3,3,4
0,3,1,1,2,4,1,0
2,2,0,3,4,4,1,1

68_Level_7_8_6_Trial_88_Move_3

5,4,3,0,1,0,1,2
4,3,0,0,3,1,4,2
0,5,4,4,2,2,5,4
3,2,0,5,0,1,5,0
2,0,3,2,0,3,3,4
0,3,1,1,2,4,1,0
2,2,0,3,4,4,1,1

68_Level_7_8_6_Trial_89_Move_0

1,1,2,5,5,1,2,3
5,3,3,4,0,2,1,1
0,1,2,0,1,4,4,5
4,5,1,3,2,4,3,3
1,3,0,3,0,1,1,0
4,4,0,2,5,2,0,4
3,2,1,4,4,3,5,2

68_Level_7_8_6_Trial_89_Move_1

1,1,2,5,5,0,1,2
5,3,3,4,0,2,2,3
0,1,2,0,1,4,4,5
4,5,1,3,2,4,3,3
1,3,0,3,0,1,1,0
4,4,0,2,5,2,0,4
3,2,1,4,4,3,5,2

68_Level_7_8_6_Trial_89_Move_2

1,1,2,5,5,0,1,2
5,3,3,4,0,0,1,3
0,1,2,0,1,4,4,5
4,5,1,3,2,4,3,3
1,3,0,3,0,1,1,0
4,4,0,2,5,2,0,4
3,2,1,4,4,3,5,2

68_Level_7_8_6_Trial_89_Move_3

1,1,2,0,1,2,1,2
5,3,3,5,5,0,1,3
0,1,2,4,1,4,4,5
4,5,1,3,2,4,3,3
1,3,0,3,0,1,1,0
4,4,0,2,5,2,0,4
3,2,1,4,4,3,5,2

68_Level_7_8_6_Trial_90_Move_0

0,1,0,0,2,3,0,0
5,3,0,4,1,2,5,2
1,2,4,2,3,0,4,2
3,2,1,0,4,1,5,5
5,3,0,4,2,2,1,4
1,4,3,5,3,0,5,2
1,0,4,5,3,5,3,0

68_Level_7_8_6_Trial_90_Move_1

1,0,1,2,2,3,0,0
5,3,0,4,1,2,5,2
1,2,4,2,3,0,4,2
3,2,1,0,4,1,5,5
5,3,0,4,2,2,1,4
1,4,3,5,3,0,5,2
1,0,4,5,3,5,3,0

68_Level_7_8_6_Trial_90_Move_2

1,0,1,0,1,2,0,0
5,3,0,4,1,3,5,2
1,2,4,2,3,0,4,2
3,2,1,0,4,1,5,5
5,3,0,4,2,2,1,4
1,4,3,5,3,0,5,2
1,0,4,5,3,5,3,0

68_Level_7_8_6_Trial_90_Move_3

1,0,1,2,1,2,0,0
5,3,1,4,1,3,5,2
1,2,4,2,3,0,4,2
3,2,1,0,4,1,5,5
5,3,0,4,2,2,1,4
1,4,3,5,3,0,5,2
1,0,4,5,3,5,3,0

68_Level_7_8_6_Trial_91_Move_0

3,4,0,1,5,3,4,4
3,1,4,3,1,4,2,3
0,0,2,2,5,5,0,2
2,1,3,0,0,4,4,0
0,3,5,4,3,1,5,1
3,1,1,3,5,0,3,4
4,5,3,0,1,4,1,0

68_Level_7_8_6_Trial_91_Move_1

3,4,0,1,5,0,1,2
3,1,4,3,1,3,2,3
0,0,2,2,5,5,0,2
2,1,3,0,0,4,4,0
0,3,5,4,3,1,5,1
3,1,1,3,5,0,3,4
4,5,3,0,1,4,1,0

68_Level_7_8_6_Trial_91_Move_2

3,4,0,1,5,0,1,0
3,1,4,3,1,3,3,1
0,0,2,2,5,5,0,2
2,1,3,0,0,4,4,0
0,3,5,4,3,1,5,1
3,1,1,3,5,0,3,4
4,5,3,0,1,4,1,0

68_Level_7_8_6_Trial_91_Move_3

3,4,0,1,0,1,2,0
3,1,4,1,5,0,1,1
0,0,2,2,5,5,0,2
2,1,3,0,0,4,4,0
0,3,5,4,3,1,5,1
3,1,1,3,5,0,3,4
4,5,3,0,1,4,1,0

68_Level_7_8_6_Trial_92_Move_0

1,4,2,1,4,5,0,4
5,0,3,5,0,3,4,1
1,1,0,3,2,4,3,5
5,4,5,0,1,1,2,5
1,3,4,5,1,5,4,0
1,0,2,3,2,4,3,1
2,0,3,1,2,0,1,2

68_Level_7_8_6_Trial_92_Move_1

0,4,2,1,4,5,0,4
1,0,3,5,0,3,4,1
2,1,0,3,2,4,3,5
1,4,5,0,1,1,2,5
5,3,4,5,1,5,4,0
5,0,2,3,2,4,3,1
2,0,3,1,2,0,1,2

68_Level_7_8_6_Trial_92_Move_2

0,4,2,1,4,5,0,4
0,0,3,5,0,3,4,1
1,2,0,3,2,4,3,5
2,4,5,0,1,1,2,5
5,3,4,5,1,5,4,0
5,0,2,3,2,4,3,1
2,0,3,1,2,0,1,2

68_Level_7_8_6_Trial_92_Move_3

0,1,2,1,4,5,0,4
0,4,2,5,0,3,4,1
1,2,3,3,2,4,3,5
2,4,5,0,1,1,2,5
5,3,4,5,1,5,4,0
5,0,2,3,2,4,3,1
2,0,3,1,2,0,1,2

68_Level_7_8_6_Trial_93_Move_0

4,5,4,0,3,1,4,3
4,5,2,5,3,4,4,3
2,3,4,4,2,0,2,5
1,5,3,2,5,3,2,1
2,4,0,1,4,1,3,1
0,1,5,3,0,5,5,3
1,5,2,3,4,4,1,0

68_Level_7_8_6_Trial_93_Move_1

4,0,4,0,3,1,4,3
4,1,2,5,3,4,4,3
2,2,4,4,2,0,2,5
1,3,3,2,5,3,2,1
2,4,0,1,4,1,3,1
0,1,5,3,0,5,5,3
1,5,2,3,4,4,1,0

68_Level_7_8_6_Trial_93_Move_2

0,1,2,0,3,1,4,3
4,0,4,5,3,4,4,3
4,1,4,4,2,0,2,5
1,3,3,2,5,3,2,1
2,4,0,1,4,1,3,1
0,1,5,3,0,5,5,3
1,5,2,3,4,4,1,0

68_Level_7_8_6_Trial_93_Move_3

0,0,1,2,3,1,4,3
4,1,2,0,3,4,4,3
1,0,4,5,2,0,2,5
1,3,3,2,5,3,2,1
2,4,0,1,4,1,3,1
0,1,5,3,0,5,5,3
1,5,2,3,4,4,1,0

68_Level_7_8_6_Trial_94_Move_0

2,2,4,5,5,1,2,2
3,0,5,3,3,4,4,3
5,3,1,4,3,0,2,0
0,4,0,1,5,5,1,1
1,2,3,0,4,5,1,2
4,5,1,2,3,2,0,5
2,3,4,1,3,0,4,1

68_Level_7_8_6_Trial_94_Move_1

2,2,0,1,2,1,2,2
3,0,4,3,3,4,4,3
5,3,1,4,3,0,2,0
0,4,0,1,5,5,1,1
1,2,3,0,4,5,1,2
4,5,1,2,3,2,0,5
2,3,4,1,3,0,4,1

68_Level_7_8_6_Trial_94_Move_2

2,2,0,1,1,0,1,2
3,0,4,3,3,4,4,3
5,3,1,4,3,0,2,0
0,4,0,1,5,5,1,1
1,2,3,0,4,5,1,2
4,5,1,2,3,2,0,5
2,3,4,1,3,0,4,1

68_Level_7_8_6_Trial_94_Move_3

2,2,0,0,1,2,0,2
3,0,4,3,3,4,4,3
5,3,1,4,3,0,2,0
0,4,0,1,5,5,1,1
1,2,3,0,4,5,1,2
4,5,1,2,3,2,0,5
2,3,4,1,3,0,4,1

68_Level_7_8_6_Trial_95_Move_0

5,5,1,3,4,5,1,1
1,4,2,3,0,3,4,2
3,2,0,5,1,4,5,3
1,1,5,4,2,0,1,2
0,3,4,3,5,5,4,1
3,5,0,1,4,2,2,3
0,5,5,4,2,5,0,5

68_Level_7_8_6_Trial_95_Move_1

5,5,1,3,0,1,2,1
1,4,2,3,4,5,1,2
3,2,0,5,0,3,4,3
1,1,5,4,1,4,5,2
0,3,4,3,2,0,1,1
3,5,0,1,5,5,4,3
0,5,5,4,4,5,0,5

68_Level_7_8_6_Trial_95_Move_2

5,5,1,3,0,0,1,2
1,4,2,3,4,5,2,2
3,2,0,5,0,3,4,3
1,1,5,4,1,4,5,2
0,3,4,3,2,0,1,1
3,5,0,1,5,5,4,3
0,5,5,4,4,5,0,5

68_Level_7_8_6_Trial_95_Move_3

5,5,1,3,0,0,1,0
1,4,2,3,4,5,2,1
3,2,0,5,0,3,4,2
1,1,5,4,1,4,5,3
0,3,4,3,2,0,1,1
3,5,0,1,5,5,4,3
0,5,5,4,4,5,0,5

68_Level_7_8_6_Trial_96_Move_0

5,5,2,1,3,0,5,4
4,5,0,0,5,1,0,0
3,2,3,1,2,4,2,4
0,1,5,0,4,3,5,1
5,0,5,3,5,3,5,2
5,2,3,3,2,1,2,4
3,1,0,4,0,5,4,5

68_Level_7_8_6_Trial_96_Move_1

5,5,2,1,3,0,1,2
4,5,0,0,5,1,5,4
3,2,3,1,2,4,2,4
0,1,5,0,4,3,5,1
5,0,5,3,5,3,5,2
5,2,3,3,2,1,2,4
3,1,0,4,0,5,4,5

68_Level_7_8_6_Trial_96_Move_2

5,5,2,1,3,0,0,2
4,5,0,0,5,1,1,4
3,2,3,1,2,4,2,4
0,1,5,0,4,3,1,1
5,0,5,3,5,3,2,2
5,2,3,3,2,1,2,4
3,1,0,4,0,5,4,5

68_Level_7_8_6_Trial_96_Move_3

5,5,2,1,3,0,0,2
4,5,0,0,5,1,1,4
3,2,3,1,2,4,2,4
0,1,5,0,4,3,0,1
5,0,5,3,5,3,1,2
5,2,3,3,2,1,1,4
3,1,0,4,0,5,4,5

68_Level_7_8_6_Trial_97_Move_0

0,2,4,1,0,1,2,3
1,5,0,2,4,5,5,2
0,2,3,3,1,0,2,1
3,4,2,5,5,4,0,1
3,0,3,0,1,3,2,4
1,5,4,5,4,2,4,5
0,5,3,3,4,0,0,1

68_Level_7_8_6_Trial_97_Move_1

0,2,4,1,0,1,0,3
1,5,0,2,4,5,1,5
0,2,3,3,1,0,2,1
3,4,2,5,5,4,0,1
3,0,3,0,1,3,2,4
1,5,4,5,4,2,4,5
0,5,3,3,4,0,0,1

68_Level_7_8_6_Trial_97_Move_2

0,2,4,1,0,1,0,0
1,5,0,2,4,5,5,1
0,2,3,3,1,0,2,2
3,4,2,5,5,4,0,3
3,0,3,0,1,3,2,4
1,5,4,5,4,2,4,5
0,5,3,3,4,0,0,1

68_Level_7_8_6_Trial_97_Move_3

0,2,4,1,1,0,1,2
1,5,0,2,4,5,5,1
0,2,3,3,1,0,2,2
3,4,2,5,5,4,0,3
3,0,3,0,1,3,2,4
1,5,4,5,4,2,4,5
0,5,3,3,4,0,0,1

68_Level_7_8_6_Trial_98_Move_0

5,3,1,4,3,0,4,2
0,5,0,2,4,2,3,4
2,2,0,1,5,1,2,3
0,4,5,2,2,0,4,5
3,2,1,1,4,5,3,1
2,0,5,4,3,2,0,2
2,4,3,0,3,4,0,4

68_Level_7_8_6_Trial_98_Move_1

0,3,1,4,3,0,4,2
1,5,0,2,4,2,3,4
2,2,0,1,5,1,2,3
5,4,5,2,2,0,4,5
0,3,1,1,4,5,3,1
2,0,5,4,3,2,0,2
0,4,3,0,3,4,0,4

68_Level_7_8_6_Trial_98_Move_2

0,3,1,4,3,0,4,2
1,5,0,2,4,2,3,4
2,2,0,1,5,1,2,3
0,4,5,2,2,0,4,5
1,3,1,1,4,5,3,1
2,2,5,4,3,2,0,2
5,4,3,0,3,4,0,4

68_Level_7_8_6_Trial_98_Move_3

0,0,1,2,3,0,4,2
1,3,1,4,4,2,3,4
2,5,0,2,5,1,2,3
0,2,0,1,2,0,4,5
3,4,5,2,4,5,3,1
2,2,5,4,3,2,0,2
5,4,3,0,3,4,0,4

68_Level_7_8_6_Trial_99_Move_0

4,5,3,4,0,1,2,4
3,0,2,5,1,4,3,4
2,4,1,5,0,2,1,2
3,3,1,4,1,5,1,2
0,5,4,2,3,4,4,5
4,4,3,0,2,0,4,0
0,5,5,4,4,2,5,1

68_Level_7_8_6_Trial_99_Move_1

0,1,2,4,0,1,2,4
4,5,3,5,1,4,3,4
3,0,2,5,0,2,1,2
2,4,1,4,1,5,1,2
3,3,1,2,3,4,4,5
0,5,3,0,2,0,4,0
0,5,5,4,4,2,5,1

68_Level_7_8_6_Trial_99_Move_2

0,1,2,4,0,1,2,4
0,1,2,5,1,4,3,4
4,5,3,5,0,2,1,2
3,0,2,4,1,5,1,2
2,4,1,2,3,4,4,5
0,5,1,0,2,0,4,0
0,5,5,4,4,2,5,1

68_Level_7_8_6_Trial_99_Move_3

0,1,0,4,0,1,2,4
0,1,1,5,1,4,3,4
4,5,2,5,0,2,1,2
3,0,3,4,1,5,1,2
2,4,1,2,3,4,4,5
0,5,1,0,2,0,4,0
0,5,5,4,4,2,5,1

68_Level_7_8_6_Trial_100_Move_0

4,5,1,2,0,1,3,3
3,0,4,5,0,4,3,2
1,5,3,1,1,5,0,1
4,2,0,5,3,2,4,4
3,3,4,3,2,2,3,3
5,2,0,4,5,5,1,3
4,1,1,2,5,3,1,4

68_Level_7_8_6_Trial_100_Move_1

0,1,2,2,0,1,3,3
4,5,1,5,0,4,3,2
3,0,4,1,1,5,0,1
1,5,3,5,3,2,4,4
4,2,0,4,2,2,3,3
5,2,0,4,5,5,1,3
4,1,1,2,5,3,1,4

68_Level_7_8_6_Trial_100_Move_2

0,1,0,1,2,1,3,3
4,5,2,2,0,4,3,2
3,0,4,5,0,5,0,1
1,5,3,5,3,2,4,4
4,2,0,4,2,2,3,3
5,2,0,4,5,5,1,3
4,1,1,2,5,3,1,4

68_Level_7_8_6_Trial_100_Move_3

0,1,0,1,2,1,3,3
4,5,0,1,0,4,3,2
3,0,4,5,0,5,0,1
1,5,3,5,3,2,4,4
4,2,0,4,2,2,3,3
5,2,0,4,5,5,1,3
4,1,1,2,5,3,1,4

68_Level_7_8_6_Trial_101_Move_0

0,4,3,3,0,0,4,2
1,2,3,1,1,3,5,2
4,4,0,2,5,3,4,0
2,5,1,0,4,1,1,2
4,0,3,4,0,2,3,4
3,2,4,2,1,4,2,4
2,1,3,2,4,1,3,0

68_Level_7_8_6_Trial_101_Move_1

0,4,3,3,0,0,4,0
1,2,3,1,1,3,5,1
4,4,0,2,5,3,4,2
2,5,1,0,4,1,1,0
4,0,3,4,0,2,3,4
3,2,4,2,1,4,2,4
2,1,3,2,4,1,3,0

68_Level_7_8_6_Trial_101_Move_2

0,4,3,3,0,1,2,4
1,2,3,1,1,3,5,1
4,4,0,2,5,3,4,2
2,5,1,0,4,1,1,0
4,0,3,4,0,2,3,4
3,2,4,2,1,4,2,4
2,1,3,2,4,1,3,0

68_Level_7_8_6_Trial_101_Move_3

0,4,3,0,1,2,2,4
1,2,3,3,0,3,5,1
4,4,0,2,5,3,4,2
2,5,1,0,4,1,1,0
4,0,3,4,0,2,3,4
3,2,4,2,1,4,2,4
2,1,3,2,4,1,3,0

68_Level_7_8_6_Trial_102_Move_0

4,5,1,5,4,1,3,3
2,1,4,3,5,2,1,5
5,0,5,2,1,0,5,2
5,2,0,3,1,0,1,2
3,3,4,2,3,5,2,4
2,0,4,4,0,3,0,3
0,5,5,1,0,2,5,0

68_Level_7_8_6_Trial_102_Move_1

4,5,1,5,4,1,3,0
2,1,4,3,5,2,1,1
5,0,5,2,1,0,5,2
5,2,0,3,1,0,1,3
3,3,4,2,3,5,4,5
2,0,4,4,0,3,0,3
0,5,5,1,0,2,5,0

68_Level_7_8_6_Trial_102_Move_2

4,5,1,5,4,0,1,2
2,1,4,3,5,2,3,0
5,0,5,2,1,0,5,2
5,2,0,3,1,0,1,3
3,3,4,2,3,5,4,5
2,0,4,4,0,3,0,3
0,5,5,1,0,2,5,0

68_Level_7_8_6_Trial_102_Move_3

4,5,1,5,4,0,1,2
2,1,4,3,5,1,3,0
5,0,5,2,1,2,5,2
5,2,0,3,1,2,1,3
3,3,4,2,3,5,4,5
2,0,4,4,0,3,0,3
0,5,5,1,0,2,5,0

68_Level_7_8_6_Trial_103_Move_0

0,3,3,0,4,2,2,5
4,2,2,4,1,3,2,0
5,0,5,3,1,4,0,4
4,1,5,4,3,4,0,3
1,0,2,0,2,5,3,5
2,5,4,0,2,0,4,1
0,1,3,5,4,3,3,5

68_Level_7_8_6_Trial_103_Move_1

0,3,3,0,4,2,0,5
4,2,2,4,1,3,1,2
5,0,5,3,1,4,2,4
4,1,5,4,3,4,2,3
1,0,2,0,2,5,3,5
2,5,4,0,2,0,4,1
0,1,3,5,4,3,3,5

68_Level_7_8_6_Trial_103_Move_2

0,3,3,0,4,2,0,5
4,2,2,4,1,3,1,1
5,0,5,3,1,4,2,4
4,1,5,4,3,4,0,3
1,0,2,0,2,5,3,5
2,5,4,0,2,0,4,1
0,1,3,5,4,3,3,5

68_Level_7_8_6_Trial_103_Move_3

0,3,3,0,4,0,1,2
4,2,2,4,3,2,0,5
5,0,5,3,1,4,2,4
4,1,5,4,3,4,0,3
1,0,2,0,2,5,3,5
2,5,4,0,2,0,4,1
0,1,3,5,4,3,3,5

68_Level_7_8_6_Trial_104_Move_0

2,4,4,1,1,0,4,3
0,0,4,1,2,3,5,4
1,0,5,2,3,3,1,2
4,3,5,1,4,2,5,5
3,1,0,3,5,0,1,0
1,2,4,0,4,5,3,2
2,4,1,3,3,0,0,4

68_Level_7_8_6_Trial_104_Move_1

2,4,4,0,1,0,4,3
0,0,4,1,2,3,5,4
1,0,5,2,3,3,1,2
4,3,5,2,4,2,5,5
3,1,0,3,5,0,1,0
1,2,4,0,4,5,3,2
2,4,1,3,3,0,0,4

68_Level_7_8_6_Trial_104_Move_2

2,4,4,0,1,0,4,3
0,0,4,1,1,3,5,4
1,0,5,2,3,3,1,2
4,3,5,0,4,2,5,5
3,1,0,3,5,0,1,0
1,2,4,0,4,5,3,2
2,4,1,3,3,0,0,4

68_Level_7_8_6_Trial_104_Move_3

2,4,4,0,1,0,4,3
0,0,4,1,1,3,5,4
1,0,5,2,3,3,1,2
4,3,5,0,4,2,5,5
3,1,3,1,5,0,1,0
1,2,4,2,4,5,3,2
2,4,1,3,3,0,0,4

68_Level_7_8_6_Trial_105_Move_0

3,5,0,5,4,1,2,3
4,1,1,3,0,0,5,3
5,3,1,2,5,3,1,1
2,3,2,4,1,4,5,1
0,5,0,3,3,0,2,2
4,1,3,5,4,1,2,0
5,0,2,5,0,3,4,3

68_Level_7_8_6_Trial_105_Move_1

3,5,0,1,2,1,2,3
4,1,0,5,4,0,5,3
5,3,1,3,0,3,1,1
2,3,1,2,5,4,5,1
0,5,2,4,1,0,2,2
4,1,0,5,4,1,2,0
5,0,2,5,0,3,4,3

68_Level_7_8_6_Trial_105_Move_2

3,5,0,1,2,1,2,3
4,0,1,5,4,0,5,3
5,3,2,3,0,3,1,1
2,3,0,2,5,4,5,1
0,5,2,4,1,0,2,2
4,1,0,5,4,1,2,0
5,0,2,5,0,3,4,3

68_Level_7_8_6_Trial_105_Move_3

3,5,0,1,2,1,2,3
4,0,1,5,4,0,5,3
5,3,2,3,0,3,1,1
2,3,0,0,5,4,5,1
0,5,1,4,1,0,2,2
4,1,0,5,4,1,2,0
5,0,2,5,0,3,4,3

68_Level_7_8_6_Trial_106_Move_0

3,1,0,2,1,1,5,2
1,5,0,3,4,2,1,4
0,5,4,3,5,0,4,3
2,4,1,2,4,1,1,0
1,3,0,1,3,5,3,0
3,4,0,4,0,2,1,4
0,5,1,3,5,2,3,3

68_Level_7_8_6_Trial_106_Move_1

3,1,0,2,0,1,2,2
1,5,0,3,4,2,5,4
0,5,4,3,5,0,4,3
2,4,1,2,4,1,1,0
1,3,0,1,3,5,3,0
3,4,0,4,0,2,1,4
0,5,1,3,5,2,3,3

68_Level_7_8_6_Trial_106_Move_2

3,1,0,2,0,0,1,2
1,5,0,3,4,1,5,4
0,5,4,3,5,0,4,3
2,4,1,2,4,1,1,0
1,3,0,1,3,5,3,0
3,4,0,4,0,2,1,4
0,5,1,3,5,2,3,3

68_Level_7_8_6_Trial_106_Move_3

3,1,2,0,1,2,1,2
1,5,0,3,4,1,5,4
0,5,4,3,5,0,4,3
2,4,1,2,4,1,1,0
1,3,0,1,3,5,3,0
3,4,0,4,0,2,1,4
0,5,1,3,5,2,3,3

68_Level_7_8_6_Trial_107_Move_0

5,0,4,2,0,3,5,4
3,2,3,5,2,5,4,1
2,0,5,3,0,1,2,4
1,4,4,2,5,4,3,2
2,3,4,2,1,3,1,4
3,5,0,0,4,2,1,3
4,5,3,4,1,0,3,4

68_Level_7_8_6_Trial_107_Move_1

5,0,4,2,0,3,5,0
3,2,3,5,2,5,1,1
2,0,5,3,0,1,2,2
1,4,4,2,5,4,3,2
2,3,4,2,1,3,1,4
3,5,0,0,4,2,1,3
4,5,3,4,1,0,3,4

68_Level_7_8_6_Trial_107_Move_2

5,0,4,2,0,0,1,2
3,2,3,5,2,3,5,0
2,0,5,3,0,5,2,2
1,4,4,2,5,4,3,2
2,3,4,2,1,3,1,4
3,5,0,0,4,2,1,3
4,5,3,4,1,0,3,4

68_Level_7_8_6_Trial_107_Move_3

5,0,4,2,0,0,1,0
3,2,3,5,2,3,5,1
2,0,5,3,0,5,2,2
1,4,4,2,5,4,3,0
2,3,4,2,1,3,1,4
3,5,0,0,4,2,1,3
4,5,3,4,1,0,3,4

68_Level_7_8_6_Trial_108_Move_0

1,5,1,0,5,1,2,5
2,5,5,1,4,4,0,0
0,1,2,0,3,1,5,0
1,4,3,5,0,3,2,2
2,0,3,4,1,0,4,0
2,5,2,5,3,5,3,1
1,0,0,3,3,0,1,3

68_Level_7_8_6_Trial_108_Move_1

1,5,1,0,5,1,2,0
2,5,5,1,4,4,0,1
0,1,2,0,3,1,5,2
1,4,3,5,0,3,2,5
2,0,3,4,1,0,4,2
2,5,2,5,3,5,3,1
1,0,0,3,3,0,1,3

68_Level_7_8_6_Trial_108_Move_2

1,5,1,0,5,1,2,0
2,5,5,1,4,4,0,1
0,1,2,0,3,1,5,2
1,4,3,5,0,3,5,0
2,0,3,4,1,0,4,1
2,5,2,5,3,5,3,1
1,0,0,3,3,0,1,3

68_Level_7_8_6_Trial_108_Move_3

1,5,1,0,5,1,2,0
2,5,5,1,4,4,0,1
0,1,2,0,3,1,5,2
1,4,3,5,0,3,5,0
2,0,3,4,1,0,4,1
2,5,2,5,3,5,3,2
1,0,0,3,3,0,3,0

68_Level_7_8_6_Trial_109_Move_0

4,4,1,1,3,0,1,4
5,4,0,3,2,3,4,2
0,1,3,4,5,0,0,1
3,1,2,2,5,5,4,4
5,3,4,4,3,2,1,5
0,0,2,1,0,5,4,4
3,0,4,5,1,2,5,1

68_Level_7_8_6_Trial_109_Move_1

4,4,1,0,1,2,1,4
5,4,0,1,2,0,4,2
0,1,3,4,5,0,0,1
3,1,2,2,5,5,4,4
5,3,4,4,3,2,1,5
0,0,2,1,0,5,4,4
3,0,4,5,1,2,5,1

68_Level_7_8_6_Trial_109_Move_2

4,4,0,1,2,2,1,4
5,4,0,0,2,0,4,2
0,1,3,4,5,0,0,1
3,1,2,2,5,5,4,4
5,3,4,4,3,2,1,5
0,0,2,1,0,5,4,4
3,0,4,5,1,2,5,1

68_Level_7_8_6_Trial_109_Move_3

4,4,0,1,2,2,1,4
5,4,0,1,2,2,4,2
0,1,3,4,5,0,0,1
3,1,2,2,5,5,4,4
5,3,4,4,3,2,1,5
0,0,2,1,0,5,4,4
3,0,4,5,1,2,5,1

68_Level_7_8_6_Trial_110_Move_0

5,4,1,0,5,2,2,5
1,5,3,2,4,3,0,2
4,4,1,1,5,0,3,4
4,3,5,1,3,5,4,5
3,1,4,5,3,1,3,2
0,4,4,0,1,5,4,0
3,3,5,1,4,2,0,3

68_Level_7_8_6_Trial_110_Move_1

5,4,1,0,5,0,1,2
1,5,3,2,4,3,0,5
4,4,1,1,5,0,3,4
4,3,5,1,3,5,4,5
3,1,4,5,3,1,3,2
0,4,4,0,1,5,4,0
3,3,5,1,4,2,0,3

68_Level_7_8_6_Trial_110_Move_2

5,4,1,0,5,0,1,2
1,5,3,2,4,1,3,5
4,4,1,1,5,2,3,4
4,3,5,1,3,5,4,5
3,1,4,5,3,1,3,2
0,4,4,0,1,5,4,0
3,3,5,1,4,2,0,3

68_Level_7_8_6_Trial_110_Move_3

5,4,1,0,5,0,0,2
1,5,3,2,4,1,1,5
4,4,1,1,5,2,2,4
4,3,5,1,3,5,1,5
3,1,4,5,3,1,4,2
0,4,4,0,1,5,4,0
3,3,5,1,4,2,0,3

68_Level_7_8_6_Trial_111_Move_0

3,4,4,0,4,1,0,1
2,3,0,5,5,0,4,3
2,5,2,3,4,2,1,0
4,0,3,5,1,2,2,4
0,1,5,4,0,3,3,1
2,4,3,1,2,0,3,5
5,0,5,3,1,5,4,5

68_Level_7_8_6_Trial_111_Move_1

3,0,1,2,0,1,0,1
2,3,0,5,5,0,4,3
2,5,2,3,4,2,1,0
4,0,3,5,1,2,2,4
0,1,5,4,0,3,3,1
2,4,3,1,2,0,3,5
5,0,5,3,1,5,4,5

68_Level_7_8_6_Trial_111_Move_2

3,0,1,2,0,1,2,1
2,3,0,5,5,1,4,3
2,5,2,3,4,2,1,0
4,0,3,5,1,2,2,4
0,1,5,4,0,3,3,1
2,4,3,1,2,0,3,5
5,0,5,3,1,5,4,5

68_Level_7_8_6_Trial_111_Move_3

3,0,1,2,0,0,2,1
2,3,0,5,5,1,4,3
2,5,2,3,4,2,2,0
4,0,3,5,1,2,2,4
0,1,5,4,0,3,3,1
2,4,3,1,2,0,3,5
5,0,5,3,1,5,4,5

68_Level_7_8_6_Trial_112_Move_0

4,5,1,5,3,3,5,1
2,4,2,2,3,1,4,2
2,3,3,5,0,2,0,1
5,4,5,0,4,1,5,2
0,2,4,1,5,0,3,3
4,5,3,5,3,4,5,1
1,5,0,2,3,0,1,4

68_Level_7_8_6_Trial_112_Move_1

4,0,1,2,3,3,5,1
4,5,1,5,3,1,4,2
2,3,3,5,0,2,0,1
5,4,5,0,4,1,5,2
0,2,4,1,5,0,3,3
4,5,3,5,3,4,5,1
1,5,0,2,3,0,1,4

68_Level_7_8_6_Trial_112_Move_2

4,0,1,0,3,3,5,1
4,5,1,1,3,1,4,2
2,3,3,2,0,2,0,1
5,4,0,2,4,1,5,2
0,2,4,1,5,0,3,3
4,5,3,5,3,4,5,1
1,5,0,2,3,0,1,4

68_Level_7_8_6_Trial_112_Move_3

4,0,0,1,2,3,5,1
4,5,1,0,3,3,4,2
2,3,3,2,0,2,0,1
5,4,0,2,4,1,5,2
0,2,4,1,5,0,3,3
4,5,3,5,3,4,5,1
1,5,0,2,3,0,1,4

68_Level_7_8_6_Trial_113_Move_0

5,0,1,2,3,5,0,4
2,2,4,2,0,4,3,0
4,3,5,1,3,2,4,5
0,2,1,5,0,5,0,5
0,5,3,0,4,3,3,2
5,5,3,1,4,0,3,4
2,4,0,1,3,5,2,2

68_Level_7_8_6_Trial_113_Move_1

0,1,2,2,3,5,0,4
5,0,1,4,0,4,3,0
4,3,5,1,3,2,4,5
0,2,1,5,0,5,0,5
0,5,3,0,4,3,3,2
5,5,3,1,4,0,3,4
2,4,0,1,3,5,2,2

68_Level_7_8_6_Trial_113_Move_2

0,1,0,2,3,5,0,4
5,0,1,4,0,4,3,0
4,3,2,5,3,2,4,5
0,2,2,5,0,5,0,5
0,5,3,0,4,3,3,2
5,5,3,1,4,0,3,4
2,4,0,1,3,5,2,2

68_Level_7_8_6_Trial_113_Move_3

0,1,2,2,3,5,0,4
5,1,1,4,0,4,3,0
4,3,2,5,3,2,4,5
0,2,2,5,0,5,0,5
0,5,3,0,4,3,3,2
5,5,3,1,4,0,3,4
2,4,0,1,3,5,2,2

68_Level_7_8_6_Trial_114_Move_0

5,1,4,1,2,1,3,5
3,4,4,3,3,1,0,0
0,1,5,0,1,5,4,4
0,2,5,3,5,3,2,5
2,2,4,0,2,4,5,0
1,5,3,5,3,1,4,3
1,3,3,4,0,5,0,3

68_Level_7_8_6_Trial_114_Move_1

5,1,4,1,2,0,3,5
3,4,4,3,3,1,0,0
0,1,5,0,5,2,4,4
0,2,5,3,5,3,2,5
2,2,4,0,2,4,5,0
1,5,3,5,3,1,4,3
1,3,3,4,0,5,0,3

68_Level_7_8_6_Trial_114_Move_2

5,1,4,1,2,0,1,2
3,4,4,3,3,1,3,5
0,1,5,0,5,2,4,4
0,2,5,3,5,3,2,5
2,2,4,0,2,4,5,0
1,5,3,5,3,1,4,3
1,3,3,4,0,5,0,3

68_Level_7_8_6_Trial_114_Move_3

5,1,4,0,1,2,1,2
3,4,4,1,2,0,1,5
0,1,5,0,5,2,4,4
0,2,5,3,5,3,2,5
2,2,4,0,2,4,5,0
1,5,3,5,3,1,4,3
1,3,3,4,0,5,0,3

68_Level_7_8_6_Trial_115_Move_0

4,5,3,1,5,5,2,2
1,1,3,1,2,1,4,3
5,4,0,4,3,1,5,3
1,3,1,5,0,3,4,0
5,3,2,4,1,0,2,5
4,5,0,0,2,3,5,0
3,1,2,5,1,5,2,2

68_Level_7_8_6_Trial_115_Move_1

0,1,2,1,5,5,2,2
4,5,3,3,2,1,4,3
5,4,0,4,3,1,5,3
1,3,1,5,0,3,4,0
5,3,2,4,1,0,2,5
4,5,0,0,2,3,5,0
3,1,2,5,1,5,2,2

68_Level_7_8_6_Trial_115_Move_2

0,1,0,1,2,5,2,2
4,5,2,1,5,1,4,3
5,4,0,4,2,1,5,3
1,3,1,5,0,3,4,0
5,3,2,4,1,0,2,5
4,5,0,0,2,3,5,0
3,1,2,5,1,5,2,2

68_Level_7_8_6_Trial_115_Move_3

0,1,0,1,5,0,1,2
4,5,2,1,5,1,4,3
5,4,0,4,2,1,5,3
1,3,1,5,0,3,4,0
5,3,2,4,1,0,2,5
4,5,0,0,2,3,5,0
3,1,2,5,1,5,2,2

68_Level_7_8_6_Trial_116_Move_0

4,5,4,5,2,1,5,0
3,3,0,3,0,3,0,2
5,2,2,3,0,2,5,5
0,4,4,5,1,4,1,3
2,2,1,0,3,2,5,5
3,1,4,0,3,4,2,1
0,0,2,5,2,1,4,5

68_Level_7_8_6_Trial_116_Move_1

0,1,2,5,2,1,5,0
4,5,4,0,0,3,0,2
5,2,2,3,0,2,5,5
0,4,4,5,1,4,1,3
2,2,1,0,3,2,5,5
3,1,4,0,3,4,2,1
0,0,2,5,2,1,4,5

68_Level_7_8_6_Trial_116_Move_2

0,1,2,0,1,2,5,0
4,5,4,5,2,1,3,2
5,2,2,3,0,2,5,5
0,4,4,5,1,4,1,3
2,2,1,0,3,2,5,5
3,1,4,0,3,4,2,1
0,0,2,5,2,1,4,5

68_Level_7_8_6_Trial_116_Move_3

0,1,2,0,1,0,5,0
4,5,4,5,1,1,3,2
5,2,2,3,0,2,5,5
0,4,4,5,1,4,1,3
2,2,1,0,3,2,5,5
3,1,4,0,3,4,2,1
0,0,2,5,2,1,4,5

68_Level_7_8_6_Trial_117_Move_0

5,4,4,0,2,2,4,3
5,5,1,5,3,2,4,4
0,4,3,5,4,0,3,1
2,5,1,3,1,3,2,4
4,3,2,0,4,4,0,2
0,0,5,1,1,2,5,5
5,0,5,2,0,4,2,1

68_Level_7_8_6_Trial_117_Move_1

0,1,2,0,2,2,4,3
5,4,4,1,3,2,4,4
0,4,3,5,4,0,3,1
2,5,1,3,1,3,2,4
4,3,2,0,4,4,0,2
0,0,5,1,1,2,5,5
5,0,5,2,0,4,2,1

68_Level_7_8_6_Trial_117_Move_2

0,1,0,0,1,2,4,3
5,4,4,1,3,2,4,4
0,4,3,5,4,0,3,1
2,5,1,3,1,3,2,4
4,3,2,0,4,4,0,2
0,0,5,1,1,2,5,5
5,0,5,2,0,4,2,1

68_Level_7_8_6_Trial_117_Move_3

1,0,1,2,1,2,4,3
5,4,4,1,3,2,4,4
0,4,3,5,4,0,3,1
2,5,1,3,1,3,2,4
4,3,2,0,4,4,0,2
0,0,5,1,1,2,5,5
5,0,5,2,0,4,2,1

68_Level_7_8_6_Trial_118_Move_0

2,4,1,4,3,0,1,4
5,0,0,4,2,3,2,5
0,3,5,3,1,4,0,2
4,1,4,1,0,2,3,0
5,5,3,0,5,4,4,5
5,2,0,5,2,2,0,3
4,1,4,1,0,3,5,0

68_Level_7_8_6_Trial_118_Move_1

0,1,2,4,3,0,1,4
2,4,1,4,2,3,2,5
5,3,5,3,1,4,0,2
4,1,4,1,0,2,3,0
5,5,3,0,5,4,4,5
5,2,0,5,2,2,0,3
4,1,4,1,0,3,5,0

68_Level_7_8_6_Trial_118_Move_2

0,1,2,4,3,0,1,4
1,4,1,4,2,3,2,5
2,3,5,3,1,4,0,2
0,1,4,1,0,2,3,0
2,5,3,0,5,4,4,5
4,2,0,5,2,2,0,3
4,1,4,1,0,3,5,0

68_Level_7_8_6_Trial_118_Move_3

0,1,2,4,3,0,1,4
0,4,2,4,2,3,2,5
2,3,5,3,1,4,0,2
0,1,4,1,0,2,3,0
2,5,3,0,5,4,4,5
4,2,0,5,2,2,0,3
4,1,4,1,0,3,5,0

68_Level_7_8_6_Trial_119_Move_0

3,0,0,4,5,5,3,4
4,4,2,2,0,0,4,0
1,0,5,1,0,0,3,2
2,1,4,2,4,2,1,5
2,0,1,3,4,1,1,3
5,3,5,0,3,0,2,0
1,3,5,1,5,3,2,5

68_Level_7_8_6_Trial_119_Move_1

3,0,0,4,0,1,2,4
4,4,2,2,5,5,3,4
1,0,5,1,0,0,3,2
2,1,4,2,4,2,1,5
2,0,1,3,4,1,1,3
5,3,5,0,3,0,2,0
1,3,5,1,5,3,2,5

68_Level_7_8_6_Trial_119_Move_2

3,0,1,2,4,1,2,4
4,4,2,2,5,5,3,4
1,0,5,1,0,0,3,2
2,1,4,2,4,2,1,5
2,0,1,3,4,1,1,3
5,3,5,0,3,0,2,0
1,3,5,1,5,3,2,5

68_Level_7_8_6_Trial_119_Move_3

3,0,1,0,4,1,2,4
4,4,2,1,5,5,3,4
1,0,5,2,0,0,3,2
2,1,4,1,4,2,1,5
2,0,1,3,4,1,1,3
5,3,5,0,3,0,2,0
1,3,5,1,5,3,2,5

68_Level_7_8_6_Trial_120_Move_0

2,3,0,3,5,1,5,3
4,5,2,1,1,2,0,5
1,3,3,4,5,0,0,4
1,1,4,0,2,3,4,1
3,4,0,1,3,1,5,2
3,1,3,5,4,2,5,3
1,4,4,1,1,0,4,2

68_Level_7_8_6_Trial_120_Move_1

2,3,0,0,1,2,5,3
4,5,2,3,5,2,0,5
1,3,3,4,5,0,0,4
1,1,4,0,2,3,4,1
3,4,0,1,3,1,5,2
3,1,3,5,4,2,5,3
1,4,4,1,1,0,4,2

68_Level_7_8_6_Trial_120_Move_2

2,0,1,2,1,2,5,3
4,3,0,0,5,2,0,5
1,5,2,4,5,0,0,4
1,1,4,0,2,3,4,1
3,4,0,1,3,1,5,2
3,1,3,5,4,2,5,3
1,4,4,1,1,0,4,2

68_Level_7_8_6_Trial_120_Move_3

2,0,1,2,1,2,5,3
4,3,1,2,5,2,0,5
1,5,2,4,5,0,0,4
1,1,4,0,2,3,4,1
3,4,0,1,3,1,5,2
3,1,3,5,4,2,5,3
1,4,4,1,1,0,4,2

68_Level_7_8_6_Trial_121_Move_0

5,3,2,2,4,0,3,1
1,0,5,0,3,1,4,3
0,2,3,1,4,0,0,5
2,4,0,5,0,5,3,2
0,3,3,4,1,2,0,2
5,2,2,1,1,3,5,3
3,0,2,4,3,0,1,1

68_Level_7_8_6_Trial_121_Move_1

5,3,2,2,0,1,2,1
1,0,5,0,4,0,3,3
0,2,3,1,3,1,4,5
2,4,0,5,4,5,3,2
0,3,3,4,1,2,0,2
5,2,2,1,1,3,5,3
3,0,2,4,3,0,1,1

68_Level_7_8_6_Trial_121_Move_2

5,3,2,0,1,2,2,1
1,0,5,2,4,1,3,3
0,2,3,1,3,1,4,5
2,4,0,5,4,5,3,2
0,3,3,4,1,2,0,2
5,2,2,1,1,3,5,3
3,0,2,4,3,0,1,1

68_Level_7_8_6_Trial_121_Move_3

5,3,2,0,2,0,2,1
1,0,5,2,4,1,3,3
0,2,3,1,3,2,4,5
2,4,0,5,4,5,3,2
0,3,3,4,1,2,0,2
5,2,2,1,1,3,5,3
3,0,2,4,3,0,1,1

68_Level_7_8_6_Trial_122_Move_0

1,4,1,3,3,2,0,5
5,4,5,2,1,2,3,1
1,2,1,4,1,5,0,5
5,2,4,2,0,4,2,3
4,4,3,0,5,5,3,0
3,1,1,4,3,0,1,2
3,0,4,0,5,3,2,1

68_Level_7_8_6_Trial_122_Move_1

0,1,2,3,3,2,0,5
1,4,1,2,1,2,3,1
5,4,5,4,1,5,0,5
1,2,1,2,0,4,2,3
5,2,3,0,5,5,3,0
3,1,1,4,3,0,1,2
3,0,4,0,5,3,2,1

68_Level_7_8_6_Trial_122_Move_2

0,1,2,3,3,2,0,5
0,4,2,2,1,2,3,1
5,4,5,4,1,5,0,5
1,2,1,2,0,4,2,3
5,2,3,0,5,5,3,0
3,1,1,4,3,0,1,2
3,0,4,0,5,3,2,1

68_Level_7_8_6_Trial_122_Move_3

0,1,0,1,2,2,0,5
0,4,2,3,3,1,3,1
5,4,5,4,1,5,0,5
1,2,1,2,0,4,2,3
5,2,3,0,5,5,3,0
3,1,1,4,3,0,1,2
3,0,4,0,5,3,2,1

68_Level_7_8_6_Trial_123_Move_0

3,2,0,0,1,3,1,3
1,2,1,0,5,4,5,0
1,0,5,3,5,2,0,4
5,0,1,2,1,3,1,2
2,1,2,5,0,2,2,4
1,5,0,1,0,4,0,3
5,0,4,4,1,5,4,5

68_Level_7_8_6_Trial_123_Move_1

3,2,0,0,1,0,1,2
1,2,1,0,5,3,1,3
1,0,5,3,5,4,5,0
5,0,1,2,1,2,0,4
2,1,2,5,0,3,1,4
1,5,0,1,0,4,0,3
5,0,4,4,1,5,4,5

68_Level_7_8_6_Trial_123_Move_2

3,2,0,1,2,1,1,2
1,2,1,0,5,3,1,3
1,0,5,3,5,4,5,0
5,0,1,2,1,2,0,4
2,1,2,5,0,3,1,4
1,5,0,1,0,4,0,3
5,0,4,4,1,5,4,5

68_Level_7_8_6_Trial_123_Move_3

3,2,0,2,0,1,2,2
1,2,1,0,5,3,1,3
1,0,5,3,5,4,5,0
5,0,1,2,1,2,0,4
2,1,2,5,0,3,1,4
1,5,0,1,0,4,0,3
5,0,4,4,1,5,4,5

68_Level_7_8_6_Trial_124_Move_0

1,2,5,2,5,4,5,0
3,3,4,0,3,1,2,2
2,5,4,5,4,5,1,0
2,1,3,0,1,0,5,3
1,4,2,5,2,4,0,1
0,3,1,4,3,3,5,5
5,0,0,5,3,4,1,3

68_Level_7_8_6_Trial_124_Move_1

0,1,2,2,5,4,5,0
1,2,5,0,3,1,2,2
3,3,4,5,4,5,1,0
2,5,4,0,1,0,5,3
2,1,3,5,2,4,0,1
1,4,2,4,3,3,5,5
5,3,1,5,3,4,1,3

68_Level_7_8_6_Trial_124_Move_2

0,0,1,2,5,4,5,0
1,1,5,0,3,1,2,2
3,3,4,5,4,5,1,0
2,5,4,0,1,0,5,3
2,1,3,5,2,4,0,1
1,4,2,4,3,3,5,5
5,3,1,5,3,4,1,3

68_Level_7_8_6_Trial_124_Move_3

0,1,2,2,5,4,5,0
0,0,5,0,3,1,2,2
3,3,4,5,4,5,1,0
2,5,4,0,1,0,5,3
2,1,3,5,2,4,0,1
1,4,2,4,3,3,5,5
5,3,1,5,3,4,1,3

68_Level_7_8_6_Trial_125_Move_0

3,0,3,1,5,0,1,4
5,4,4,2,2,4,0,5
1,3,0,0,4,3,2,3
4,4,5,0,1,5,1,2
3,0,2,3,1,0,3,2
1,4,2,3,2,5,1,1
4,5,0,0,5,3,0,4

68_Level_7_8_6_Trial_125_Move_1

3,0,3,1,5,0,1,0
5,4,4,2,2,4,0,1
1,3,0,0,4,3,3,2
4,4,5,0,1,5,1,4
3,0,2,3,1,0,3,5
1,4,2,3,2,5,1,1
4,5,0,0,5,3,0,4

68_Level_7_8_6_Trial_125_Move_2

3,0,3,1,5,0,1,2
5,4,4,2,2,4,1,1
1,3,0,0,4,3,3,2
4,4,5,0,1,5,1,4
3,0,2,3,1,0,3,5
1,4,2,3,2,5,1,1
4,5,0,0,5,3,0,4

68_Level_7_8_6_Trial_125_Move_3

3,0,3,1,5,0,0,2
5,4,4,2,2,4,1,1
1,3,0,0,4,3,2,2
4,4,5,0,1,5,3,4
3,0,2,3,1,0,3,5
1,4,2,3,2,5,1,1
4,5,0,0,5,3,0,4

68_Level_7_8_6_Trial_126_Move_0

5,2,0,5,0,3,0,3
5,3,2,4,0,5,2,4
2,4,3,2,5,1,0,3
0,4,1,5,3,4,2,5
3,2,2,0,0,3,1,0
3,1,3,5,0,1,2,4
5,5,2,4,3,4,2,3

68_Level_7_8_6_Trial_126_Move_1

5,2,0,5,0,3,0,3
5,3,2,4,0,5,1,4
2,4,3,2,5,1,2,3
0,4,1,5,3,4,0,5
3,2,2,0,0,3,2,0
3,1,3,5,0,1,0,4
5,5,2,4,3,4,1,3

68_Level_7_8_6_Trial_126_Move_2

5,2,0,5,0,3,0,3
5,3,2,4,0,5,1,4
2,4,3,2,5,1,2,3
0,4,1,5,3,4,0,5
3,2,2,0,0,3,1,2
3,1,3,5,0,1,2,4
5,5,2,4,3,4,1,3

68_Level_7_8_6_Trial_126_Move_3

5,2,0,5,0,3,0,3
5,3,2,4,0,5,1,4
2,4,3,2,5,1,2,3
0,4,1,5,3,4,0,5
3,2,2,0,0,3,1,2
3,1,3,5,0,2,2,4
5,5,2,4,3,4,0,3

68_Level_7_8_6_Trial_127_Move_0

2,2,3,3,2,1,5,3
5,0,4,5,2,3,2,4
2,2,5,5,4,4,1,4
3,3,1,0,1,4,2,3
0,2,5,2,3,0,5,1
4,1,1,3,4,1,0,4
4,4,0,5,0,5,3,2

68_Level_7_8_6_Trial_127_Move_1

2,2,3,3,0,1,2,3
5,0,4,5,2,1,5,4
2,2,5,5,2,3,2,1
3,3,1,0,1,4,2,3
0,2,5,2,3,0,5,1
4,1,1,3,4,1,0,4
4,4,0,5,0,5,3,2

68_Level_7_8_6_Trial_127_Move_2

2,2,3,3,0,1,0,3
5,0,4,5,2,1,1,4
2,2,5,5,2,3,2,1
3,3,1,0,1,4,5,3
0,2,5,2,3,0,5,1
4,1,1,3,4,1,0,4
4,4,0,5,0,5,3,2

68_Level_7_8_6_Trial_127_Move_3

2,2,3,3,0,0,1,2
5,0,4,5,2,1,0,3
2,2,5,5,2,3,2,4
3,3,1,0,1,4,5,3
0,2,5,2,3,0,5,1
4,1,1,3,4,1,0,4
4,4,0,5,0,5,3,2

68_Level_7_8_6_Trial_128_Move_0

4,0,5,3,3,5,0,2
3,2,4,0,5,4,1,3
0,5,0,1,2,3,5,5
1,1,2,4,0,2,5,1
3,3,4,2,3,3,0,4
5,4,1,1,2,4,5,4
4,3,5,3,0,1,2,3

68_Level_7_8_6_Trial_128_Move_1

4,0,5,3,3,5,0,2
3,2,4,0,5,4,1,3
0,5,0,1,2,3,2,5
1,1,2,4,0,2,0,1
3,3,4,2,3,3,1,4
5,4,1,1,2,4,0,4
4,3,5,3,0,1,2,3

68_Level_7_8_6_Trial_128_Move_2

4,0,5,3,0,1,2,2
3,2,4,0,3,5,0,3
0,5,0,1,5,4,1,5
1,1,2,4,0,3,0,1
3,3,4,2,3,3,1,4
5,4,1,1,2,4,0,4
4,3,5,3,0,1,2,3

68_Level_7_8_6_Trial_128_Move_3

4,0,5,3,0,1,0,2
3,2,4,0,3,5,1,3
0,5,0,1,5,4,2,5
1,1,2,4,0,3,2,0
3,3,4,2,3,3,0,4
5,4,1,1,2,4,0,4
4,3,5,3,0,1,2,3

68_Level_7_8_6_Trial_129_Move_0

5,3,2,5,5,0,3,1
5,2,4,1,5,1,4,0
1,5,4,2,3,4,5,2
4,1,0,1,2,0,2,4
0,3,2,4,4,3,1,0
2,4,2,3,5,3,1,1
2,1,5,0,5,4,4,3

68_Level_7_8_6_Trial_129_Move_1

0,3,2,5,5,0,3,1
1,2,4,1,5,1,4,0
2,1,4,2,3,4,5,2
4,1,0,1,2,0,2,4
0,3,2,4,4,3,1,0
2,4,2,3,5,3,1,1
2,1,5,0,5,4,4,3

68_Level_7_8_6_Trial_129_Move_2

0,0,2,5,5,0,3,1
2,1,4,1,5,1,4,0
2,2,4,2,3,4,5,2
4,3,0,1,2,0,2,4
0,3,2,4,4,3,1,0
2,4,2,3,5,3,1,1
2,1,5,0,5,4,4,3

68_Level_7_8_6_Trial_129_Move_3

0,1,2,5,5,0,3,1
0,0,2,1,5,1,4,0
2,1,4,4,3,4,5,2
4,3,0,1,2,0,2,4
0,3,2,4,4,3,1,0
2,4,2,3,5,3,1,1
2,1,5,0,5,4,4,3

68_Level_7_8_6_Trial_130_Move_0

1,2,5,1,5,0,2,3
3,4,1,3,5,5,0,2
1,4,2,4,3,4,1,2
5,1,3,0,0,2,4,3
2,0,2,3,5,1,0,1
3,4,0,1,4,1,5,1
3,1,2,0,3,4,2,5

68_Level_7_8_6_Trial_130_Move_1

1,2,5,1,5,0,3,0
3,4,1,3,5,5,0,1
1,4,2,4,3,4,1,2
5,1,3,0,0,2,4,3
2,0,2,3,5,1,0,1
3,4,0,1,4,1,5,1
3,1,2,0,3,4,2,5

68_Level_7_8_6_Trial_130_Move_2

1,2,5,1,5,0,1,2
3,4,1,3,5,5,3,1
1,4,2,4,3,4,1,2
5,1,3,0,0,2,4,3
2,0,2,3,5,1,0,1
3,4,0,1,4,1,5,1
3,1,2,0,3,4,2,5

68_Level_7_8_6_Trial_130_Move_3

1,2,5,1,5,0,0,2
3,4,1,3,5,5,1,3
1,4,2,4,3,4,2,2
5,1,3,0,0,2,4,3
2,0,2,3,5,1,0,1
3,4,0,1,4,1,5,1
3,1,2,0,3,4,2,5

68_Level_7_8_6_Trial_131_Move_0

2,5,2,5,3,4,2,3
1,4,0,5,2,5,0,2
5,1,3,4,0,1,2,4
0,5,1,0,2,3,0,0
0,2,2,4,3,1,1,0
5,2,3,5,2,0,5,2
1,3,1,5,3,2,5,1

68_Level_7_8_6_Trial_131_Move_1

2,5,2,5,3,4,0,3
1,4,0,5,2,5,1,0
5,1,3,4,0,1,2,4
0,5,1,0,2,3,0,0
0,2,2,4,3,1,1,0
5,2,3,5,2,0,5,2
1,3,1,5,3,2,5,1

68_Level_7_8_6_Trial_131_Move_2

2,5,2,5,3,4,0,0
1,4,0,5,2,5,1,1
5,1,3,4,0,1,2,2
0,5,1,0,2,3,0,3
0,2,2,4,3,1,1,4
5,2,3,5,2,0,5,2
1,3,1,5,3,2,5,1

68_Level_7_8_6_Trial_131_Move_3

2,5,2,5,3,0,1,2
1,4,0,5,2,4,0,0
5,1,3,4,0,5,2,2
0,5,1,0,2,3,0,3
0,2,2,4,3,1,1,4
5,2,3,5,2,0,5,2
1,3,1,5,3,2,5,1

68_Level_7_8_6_Trial_132_Move_0

3,4,4,1,3,2,5,3
2,4,2,1,0,2,1,4
1,0,2,4,4,0,5,0
5,3,1,0,5,2,1,3
1,4,0,5,3,1,2,0
3,0,4,1,0,5,3,4
3,1,5,5,0,0,1,3

68_Level_7_8_6_Trial_132_Move_1

3,4,4,1,3,0,5,3
2,4,2,1,0,1,1,4
1,0,2,4,4,2,5,0
5,3,1,0,5,0,1,3
1,4,0,5,3,1,2,0
3,0,4,1,0,5,3,4
3,1,5,5,0,0,1,3

68_Level_7_8_6_Trial_132_Move_2

3,4,4,1,0,1,2,3
2,4,2,0,3,0,5,4
1,0,2,4,4,2,5,0
5,3,1,0,5,0,1,3
1,4,0,5,3,1,2,0
3,0,4,1,0,5,3,4
3,1,5,5,0,0,1,3

68_Level_7_8_6_Trial_132_Move_3

3,4,4,0,1,2,2,3
2,4,2,1,3,1,5,4
1,0,2,4,4,2,5,0
5,3,1,0,5,0,1,3
1,4,0,5,3,1,2,0
3,0,4,1,0,5,3,4
3,1,5,5,0,0,1,3

68_Level_7_8_6_Trial_133_Move_0

0,4,2,4,1,0,2,5
3,1,3,4,0,3,1,3
2,4,5,0,0,4,4,0
4,3,2,1,5,1,3,5
1,0,4,4,3,2,2,3
3,5,0,4,5,4,0,0
4,4,5,0,2,1,2,5

68_Level_7_8_6_Trial_133_Move_1

0,4,2,4,0,1,2,5
3,1,3,4,1,3,1,3
2,4,5,0,2,4,4,0
4,3,2,1,5,1,3,5
1,0,4,4,3,2,2,3
3,5,0,4,5,4,0,0
4,4,5,0,2,1,2,5

68_Level_7_8_6_Trial_133_Move_2

0,4,2,4,0,1,2,5
3,1,3,4,0,3,2,3
2,4,5,0,2,4,4,0
4,3,2,1,5,1,3,5
1,0,4,4,3,2,2,3
3,5,0,4,5,4,0,0
4,4,5,0,2,1,2,5

68_Level_7_8_6_Trial_133_Move_3

0,4,2,4,0,1,2,5
3,1,3,4,1,3,2,3
2,4,5,2,2,4,4,0
4,3,2,1,5,1,3,5
1,0,4,4,3,2,2,3
3,5,0,4,5,4,0,0
4,4,5,0,2,1,2,5

68_Level_7_8_6_Trial_134_Move_0

5,0,2,3,3,0,0,1
0,3,5,5,4,0,0,3
0,2,0,4,1,3,4,4
1,5,4,1,2,3,5,5
4,0,5,0,5,2,4,5
4,0,1,4,4,0,0,3
2,5,2,1,4,1,3,4

68_Level_7_8_6_Trial_134_Move_1

0,5,2,3,3,0,0,1
1,3,5,5,4,0,0,3
2,2,0,4,1,3,4,4
1,5,4,1,2,3,5,5
4,0,5,0,5,2,4,5
4,0,1,4,4,0,0,3
2,5,2,1,4,1,3,4

68_Level_7_8_6_Trial_134_Move_2

0,0,1,2,3,0,0,1
1,3,2,3,4,0,0,3
2,2,0,4,1,3,4,4
1,5,4,1,2,3,5,5
4,0,5,0,5,2,4,5
4,0,1,4,4,0,0,3
2,5,2,1,4,1,3,4

68_Level_7_8_6_Trial_134_Move_3

0,1,2,2,3,0,0,1
0,0,1,3,4,0,0,3
1,3,0,4,1,3,4,4
1,5,4,1,2,3,5,5
4,0,5,0,5,2,4,5
4,0,1,4,4,0,0,3
2,5,2,1,4,1,3,4

68_Level_7_8_6_Trial_135_Move_0

5,1,5,2,4,4,2,3
5,0,1,2,1,5,3,3
0,0,4,3,1,0,5,1
1,1,2,5,3,4,4,5
3,4,0,5,0,5,4,2
2,2,4,2,0,5,5,1
4,2,0,4,1,2,3,2

68_Level_7_8_6_Trial_135_Move_1

0,1,2,2,4,4,2,3
5,1,5,2,1,5,3,3
5,0,1,3,1,0,5,1
0,0,4,5,3,4,4,5
1,1,2,5,0,5,4,2
3,4,0,4,0,5,5,1
4,2,0,4,1,2,3,2

68_Level_7_8_6_Trial_135_Move_2

0,0,2,2,4,4,2,3
5,1,5,2,1,5,3,3
5,2,0,3,1,0,5,1
0,0,4,5,3,4,4,5
1,1,2,5,0,5,4,2
3,4,0,4,0,5,5,1
4,2,0,4,1,2,3,2

68_Level_7_8_6_Trial_135_Move_3

0,1,2,2,4,4,2,3
0,0,2,2,1,5,3,3
5,1,5,3,1,0,5,1
5,2,4,5,3,4,4,5
1,1,2,5,0,5,4,2
3,4,0,4,0,5,5,1
4,2,0,4,1,2,3,2

68_Level_7_8_6_Trial_136_Move_0

0,1,4,0,5,5,3,3
1,1,2,4,3,1,2,1
4,5,0,3,3,4,0,2
1,0,5,1,1,0,1,4
0,1,2,0,4,5,5,2
5,5,3,2,0,1,2,1
1,5,0,5,1,2,4,3

68_Level_7_8_6_Trial_136_Move_1

0,1,4,0,1,2,3,3
1,1,2,0,5,5,2,1
4,5,0,4,3,1,0,2
1,0,5,3,3,4,0,4
0,1,2,0,4,5,5,2
5,5,3,2,0,1,2,1
1,5,0,5,1,2,4,3

68_Level_7_8_6_Trial_136_Move_2

0,1,4,0,1,2,3,3
1,1,2,1,5,5,2,1
4,5,4,2,3,1,0,2
1,0,5,3,3,4,0,4
0,1,2,0,4,5,5,2
5,5,3,2,0,1,2,1
1,5,0,5,1,2,4,3

68_Level_7_8_6_Trial_136_Move_3

0,1,2,0,1,2,3,3
0,1,4,2,5,5,2,1
4,5,4,2,3,1,0,2
1,0,5,3,3,4,0,4
0,1,2,0,4,5,5,2
5,5,3,2,0,1,2,1
1,5,0,5,1,2,4,3

68_Level_7_8_6_Trial_137_Move_0

1,1,0,4,4,3,5,3
1,2,0,3,0,2,2,3
4,2,3,5,0,4,0,1
5,5,1,2,5,5,4,0
0,0,1,3,2,1,1,2
4,2,2,5,4,1,3,5
4,4,3,3,4,0,5,3

68_Level_7_8_6_Trial_137_Move_1

1,1,0,0,1,2,5,3
1,2,0,4,4,3,2,3
4,2,3,3,0,2,0,1
5,5,1,2,0,4,4,0
0,0,1,3,2,1,1,2
4,2,2,5,4,1,3,5
4,4,3,3,4,0,5,3

68_Level_7_8_6_Trial_137_Move_2

1,1,0,0,1,0,5,3
1,2,0,4,4,1,3,3
4,2,3,3,0,2,0,1
5,5,1,2,0,4,4,0
0,0,1,3,2,1,1,2
4,2,2,5,4,1,3,5
4,4,3,3,4,0,5,3

68_Level_7_8_6_Trial_137_Move_3

1,1,0,1,2,1,5,3
1,2,0,4,4,1,3,3
4,2,3,3,0,2,0,1
5,5,1,2,0,4,4,0
0,0,1,3,2,1,1,2
4,2,2,5,4,1,3,5
4,4,3,3,4,0,5,3

68_Level_7_8_6_Trial_138_Move_0

5,3,5,5,0,3,4,5
0,2,2,4,3,3,5,2
1,5,3,0,4,5,2,2
4,0,4,5,0,4,3,0
0,3,2,5,2,0,3,0
2,4,1,1,4,4,2,2
5,4,2,1,0,0,2,1

68_Level_7_8_6_Trial_138_Move_1

3,0,1,2,0,3,4,5
0,2,2,4,3,3,5,2
1,5,3,0,4,5,2,2
4,0,4,5,0,4,3,0
0,3,2,5,2,0,3,0
2,4,1,1,4,4,2,2
5,4,2,1,0,0,2,1

68_Level_7_8_6_Trial_138_Move_2

3,0,1,2,0,3,4,5
0,0,1,4,3,3,5,2
1,5,3,0,4,5,2,2
4,0,4,5,0,4,3,0
0,3,2,5,2,0,3,0
2,4,1,1,4,4,2,2
5,4,2,1,0,0,2,1

68_Level_7_8_6_Trial_138_Move_3

3,0,1,2,0,3,4,5
0,1,1,4,3,3,5,2
1,2,3,0,4,5,2,2
4,5,4,5,0,4,3,0
0,3,2,5,2,0,3,0
2,4,1,1,4,4,2,2
5,4,2,1,0,0,2,1

68_Level_7_8_6_Trial_139_Move_0

1,3,2,5,1,2,1,4
2,1,3,1,3,4,5,2
2,5,4,2,0,0,3,4
3,2,4,5,2,1,2,5
1,0,0,3,1,1,3,4
2,1,5,4,5,2,5,3
4,4,2,1,4,2,0,4

68_Level_7_8_6_Trial_139_Move_1

1,3,2,5,1,2,1,4
0,1,3,1,3,4,5,2
1,5,4,2,0,0,3,4
2,3,4,5,2,1,2,5
1,0,0,3,1,1,3,4
2,1,5,4,5,2,5,3
4,4,2,1,4,2,0,4

68_Level_7_8_6_Trial_139_Move_2

0,3,2,5,1,2,1,4
1,0,3,1,3,4,5,2
2,5,4,2,0,0,3,4
2,3,4,5,2,1,2,5
1,0,0,3,1,1,3,4
2,1,5,4,5,2,5,3
4,4,2,1,4,2,0,4

68_Level_7_8_6_Trial_139_Move_3

0,3,2,5,1,2,1,4
1,0,3,1,3,4,5,2
2,5,4,2,0,0,3,4
0,3,4,5,2,1,2,5
1,0,0,3,1,1,3,4
1,1,5,4,5,2,5,3
4,4,2,1,4,2,0,4

68_Level_7_8_6_Trial_140_Move_0

1,0,5,1,0,5,1,2
3,4,2,1,0,2,1,3
3,4,2,3,5,0,4,0
1,0,5,0,4,3,2,1
0,2,1,0,4,4,3,2
3,5,1,2,3,0,5,5
3,3,0,2,2,1,4,3

68_Level_7_8_6_Trial_140_Move_1

1,0,5,1,0,5,1,2
3,4,2,1,1,2,1,3
3,4,2,3,2,5,4,0
1,0,5,0,4,3,2,1
0,2,1,0,4,4,3,2
3,5,1,2,3,0,5,5
3,3,0,2,2,1,4,3

68_Level_7_8_6_Trial_140_Move_2

1,0,5,0,1,2,1,2
3,4,2,1,0,5,2,3
3,4,2,3,2,5,4,0
1,0,5,0,4,3,2,1
0,2,1,0,4,4,3,2
3,5,1,2,3,0,5,5
3,3,0,2,2,1,4,3

68_Level_7_8_6_Trial_140_Move_3

1,0,5,0,1,0,1,2
3,4,2,1,0,5,1,3
3,4,2,3,2,5,4,0
1,0,5,0,4,3,2,1
0,2,1,0,4,4,3,2
3,5,1,2,3,0,5,5
3,3,0,2,2,1,4,3

68_Level_7_8_6_Trial_141_Move_0

4,2,4,0,3,1,0,2
1,2,0,5,4,2,4,1
4,1,4,0,3,2,4,0
5,0,3,2,4,5,3,2
2,5,0,3,2,4,0,2
3,2,4,1,0,2,5,4
3,3,5,4,5,3,2,3

68_Level_7_8_6_Trial_141_Move_1

4,2,4,0,3,1,0,2
1,2,5,1,4,2,4,1
4,1,4,2,3,2,4,0
5,0,3,2,4,5,3,2
2,5,0,3,2,4,0,2
3,2,4,1,0,2,5,4
3,3,5,4,5,3,2,3

68_Level_7_8_6_Trial_141_Move_2

4,2,4,0,3,1,0,2
1,2,5,1,4,2,4,1
4,1,4,2,3,2,4,0
5,0,3,0,4,5,3,2
2,5,0,1,3,4,0,2
3,2,4,1,0,2,5,4
3,3,5,4,5,3,2,3

68_Level_7_8_6_Trial_141_Move_3

4,0,1,2,3,1,0,2
1,2,4,0,4,2,4,1
4,2,5,1,3,2,4,0
5,1,4,2,4,5,3,2
2,5,3,1,3,4,0,2
3,2,4,1,0,2,5,4
3,3,5,4,5,3,2,3

68_Level_7_8_6_Trial_142_Move_0

0,2,2,3,1,5,4,4
5,1,2,1,3,4,0,0
1,1,5,0,2,3,5,1
3,2,0,0,2,1,4,4
0,2,3,1,5,1,0,0
5,1,4,2,0,3,4,0
5,5,4,3,4,2,1,2

68_Level_7_8_6_Trial_142_Move_1

0,2,2,3,1,0,1,2
5,1,2,1,3,5,0,0
1,1,5,0,2,3,5,1
3,2,0,0,2,1,4,4
0,2,3,1,5,1,0,0
5,1,4,2,0,3,4,0
5,5,4,3,4,2,1,2

68_Level_7_8_6_Trial_142_Move_2

0,2,2,3,1,0,1,2
5,1,2,1,3,5,1,2
1,1,5,0,2,3,5,1
3,2,0,0,2,1,4,4
0,2,3,1,5,1,0,0
5,1,4,2,0,3,4,0
5,5,4,3,4,2,1,2

68_Level_7_8_6_Trial_142_Move_3

0,2,2,3,1,0,0,2
5,1,2,1,3,5,1,2
1,1,5,0,2,3,2,5
3,2,0,0,2,1,4,4
0,2,3,1,5,1,0,0
5,1,4,2,0,3,4,0
5,5,4,3,4,2,1,2

68_Level_7_8_6_Trial_143_Move_0

5,5,4,3,2,1,5,4
0,0,3,1,1,0,3,1
3,5,2,5,2,5,4,2
5,2,4,4,0,0,2,2
2,0,0,3,1,1,3,5
1,5,4,2,0,4,2,3
5,3,1,4,3,1,4,2

68_Level_7_8_6_Trial_143_Move_1

5,5,4,0,1,2,5,4
0,0,3,3,2,0,3,1
3,5,2,5,2,5,4,2
5,2,4,4,0,0,2,2
2,0,0,3,1,1,3,5
1,5,4,2,0,4,2,3
5,3,1,4,3,1,4,2

68_Level_7_8_6_Trial_143_Move_2

5,5,4,0,0,1,5,4
0,0,3,3,1,0,3,1
3,5,2,5,2,5,4,2
5,2,4,4,0,0,2,2
2,0,0,3,1,1,3,5
1,5,4,2,0,4,2,3
5,3,1,4,3,1,4,2

68_Level_7_8_6_Trial_143_Move_3

5,5,4,0,1,2,5,4
0,0,3,3,1,1,3,1
3,5,2,5,2,5,4,2
5,2,4,4,0,0,2,2
2,0,0,3,1,1,3,5
1,5,4,2,0,4,2,3
5,3,1,4,3,1,4,2

68_Level_7_8_6_Trial_144_Move_0

2,2,5,3,4,5,4,1
0,0,1,4,3,2,1,5
2,0,2,1,2,4,1,5
5,4,4,3,1,0,3,2
3,3,0,5,0,4,5,4
0,1,5,1,3,5,1,1
5,4,0,4,2,2,0,0

68_Level_7_8_6_Trial_144_Move_1

2,2,5,3,4,5,0,4
0,0,1,4,3,2,1,5
2,0,2,1,2,4,2,5
5,4,4,3,1,0,3,2
3,3,0,5,0,4,5,4
0,1,5,1,3,5,1,1
5,4,0,4,2,2,0,0

68_Level_7_8_6_Trial_144_Move_2

2,2,5,3,0,1,2,4
0,0,1,4,4,5,0,5
2,0,2,1,3,4,1,5
5,4,4,3,1,0,3,2
3,3,0,5,0,4,5,4
0,1,5,1,3,5,1,1
5,4,0,4,2,2,0,0

68_Level_7_8_6_Trial_144_Move_3

2,2,5,0,1,2,2,4
0,0,1,3,0,1,0,5
2,0,2,1,3,5,1,5
5,4,4,3,1,0,3,2
3,3,0,5,0,4,5,4
0,1,5,1,3,5,1,1
5,4,0,4,2,2,0,0

68_Level_7_8_6_Trial_145_Move_0

2,0,4,1,3,0,4,3
3,0,3,0,5,5,0,1
0,1,1,0,0,4,4,1
2,5,4,2,1,1,2,2
0,4,1,5,0,3,4,3
5,5,0,4,2,1,1,4
1,3,4,3,5,0,2,3

68_Level_7_8_6_Trial_145_Move_1

2,0,4,1,3,0,4,3
3,1,3,0,5,5,0,1
1,2,1,0,0,4,4,1
2,5,4,2,1,1,2,2
0,4,1,5,0,3,4,3
5,5,0,4,2,1,1,4
1,3,4,3,5,0,2,3

68_Level_7_8_6_Trial_145_Move_2

0,1,2,1,3,0,4,3
2,0,4,0,5,5,0,1
3,2,3,0,0,4,4,1
2,5,4,2,1,1,2,2
0,4,1,5,0,3,4,3
5,5,0,4,2,1,1,4
1,3,4,3,5,0,2,3

68_Level_7_8_6_Trial_145_Move_3

0,1,2,1,3,0,4,3
0,0,4,0,5,5,0,1
1,3,3,0,0,4,4,1
2,5,4,2,1,1,2,2
0,4,1,5,0,3,4,3
5,5,0,4,2,1,1,4
1,3,4,3,5,0,2,3

68_Level_7_8_6_Trial_146_Move_0

4,2,0,1,2,2,3,3
1,4,5,2,1,0,1,0
0,2,5,4,3,4,3,4
2,1,4,3,2,4,0,1
5,5,2,0,1,5,0,5
3,3,2,5,1,5,4,5
0,3,4,0,3,2,1,0

68_Level_7_8_6_Trial_146_Move_1

4,2,0,0,1,2,3,3
1,4,5,1,1,0,1,0
0,2,5,4,3,4,3,4
2,1,4,3,2,4,0,1
5,5,2,0,1,5,0,5
3,3,2,5,1,5,4,5
0,3,4,0,3,2,1,0

68_Level_7_8_6_Trial_146_Move_2

4,2,0,0,1,2,3,3
1,4,5,0,1,2,0,0
0,2,5,4,3,4,3,4
2,1,4,3,2,4,0,1
5,5,2,0,1,5,0,5
3,3,2,5,1,5,4,5
0,3,4,0,3,2,1,0

68_Level_7_8_6_Trial_146_Move_3

4,2,0,0,1,2,0,3
1,4,5,0,1,2,1,0
0,2,5,4,3,4,2,4
2,1,4,3,2,4,3,1
5,5,2,0,1,5,3,5
3,3,2,5,1,5,4,5
0,3,4,0,3,2,1,0

68_Level_7_8_6_Trial_147_Move_0

4,5,1,2,1,4,5,3
5,2,5,3,5,3,5,0
1,4,3,0,4,1,2,1
5,2,4,2,1,0,0,1
4,0,5,1,5,3,2,4
1,3,4,3,5,0,1,2
2,5,0,2,4,1,3,5

68_Level_7_8_6_Trial_147_Move_1

0,1,2,2,1,4,5,3
4,2,1,3,5,3,5,0
1,4,3,0,4,1,2,1
5,2,4,2,1,0,0,1
4,0,5,1,5,3,2,4
1,3,4,3,5,0,1,2
2,5,0,2,4,1,3,5

68_Level_7_8_6_Trial_147_Move_2

0,0,1,2,1,4,5,3
4,1,1,3,5,3,5,0
1,4,3,0,4,1,2,1
5,2,4,2,1,0,0,1
4,0,5,1,5,3,2,4
1,3,4,3,5,0,1,2
2,5,0,2,4,1,3,5

68_Level_7_8_6_Trial_147_Move_3

0,1,2,2,1,4,5,3
0,0,1,3,5,3,5,0
4,4,3,0,4,1,2,1
5,2,4,2,1,0,0,1
4,0,5,1,5,3,2,4
1,3,4,3,5,0,1,2
2,5,0,2,4,1,3,5

68_Level_7_8_6_Trial_148_Move_0

1,0,3,1,0,0,1,0
4,1,2,4,3,4,1,2
0,2,2,5,5,2,3,3
5,1,1,4,0,0,5,3
3,3,0,2,3,3,4,4
1,0,5,4,3,1,2,5
1,3,1,5,2,4,4,1

68_Level_7_8_6_Trial_148_Move_1

1,0,3,1,0,1,2,1
4,1,2,4,3,4,1,2
0,2,2,5,5,2,3,3
5,1,1,4,0,0,5,3
3,3,0,2,3,3,4,4
1,0,5,4,3,1,2,5
1,3,1,5,2,4,4,1

68_Level_7_8_6_Trial_148_Move_2

1,0,3,1,0,0,1,2
4,1,2,4,3,4,2,2
0,2,2,5,5,2,3,3
5,1,1,4,0,0,5,3
3,3,0,2,3,3,4,4
1,0,5,4,3,1,2,5
1,3,1,5,2,4,4,1

68_Level_7_8_6_Trial_148_Move_3

1,0,3,1,0,0,1,2
4,1,2,4,3,0,1,2
0,2,2,5,5,4,3,3
5,1,1,4,0,0,5,3
3,3,0,2,3,3,4,4
1,0,5,4,3,1,2,5
1,3,1,5,2,4,4,1

68_Level_7_8_6_Trial_149_Move_0

2,3,1,3,4,1,2,4
5,3,2,5,2,3,2,3
3,2,4,3,1,4,5,3
0,0,5,2,1,2,4,5
1,2,3,3,4,5,3,2
3,5,4,0,4,1,3,1
4,5,3,0,3,1,2,2

68_Level_7_8_6_Trial_149_Move_1

2,0,1,3,4,1,2,4
5,1,2,5,2,3,2,3
2,2,4,3,1,4,5,3
0,0,5,2,1,2,4,5
1,2,3,3,4,5,3,2
3,5,4,0,4,1,3,1
4,5,3,0,3,1,2,2

68_Level_7_8_6_Trial_149_Move_2

0,1,2,3,4,1,2,4
2,0,1,5,2,3,2,3
5,1,4,3,1,4,5,3
0,0,5,2,1,2,4,5
1,2,3,3,4,5,3,2
3,5,4,0,4,1,3,1
4,5,3,0,3,1,2,2

68_Level_7_8_6_Trial_149_Move_3

0,0,2,3,4,1,2,4
2,1,0,5,2,3,2,3
5,2,4,3,1,4,5,3
0,0,5,2,1,2,4,5
1,2,3,3,4,5,3,2
3,5,4,0,4,1,3,1
4,5,3,0,3,1,2,2

68_Level_7_8_6_Trial_150_Move_0

0,3,0,5,5,3,5,4
4,2,1,4,5,0,2,0
3,2,3,1,2,1,5,5
1,4,4,0,0,4,4,3
2,1,5,2,3,2,4,0
3,3,0,1,5,0,3,2
2,3,5,3,0,1,5,4

68_Level_7_8_6_Trial_150_Move_1

0,3,0,0,1,2,3,4
4,2,1,4,5,0,2,0
3,2,3,1,2,1,5,5
1,4,4,0,0,4,4,3
2,1,5,2,3,2,4,0
3,3,0,1,5,0,3,2
2,3,5,3,0,1,5,4

68_Level_7_8_6_Trial_150_Move_2

3,0,1,2,1,2,3,4
4,2,1,4,5,0,2,0
3,2,3,1,2,1,5,5
1,4,4,0,0,4,4,3
2,1,5,2,3,2,4,0
3,3,0,1,5,0,3,2
2,3,5,3,0,1,5,4

68_Level_7_8_6_Trial_150_Move_3

3,0,0,2,1,2,3,4
4,2,1,4,5,0,2,0
3,2,2,3,2,1,5,5
1,4,4,0,0,4,4,3
2,1,5,2,3,2,4,0
3,3,0,1,5,0,3,2
2,3,5,3,0,1,5,4

68_Level_7_8_6_Trial_151_Move_0

4,2,3,1,3,3,1,1
2,0,3,2,0,4,5,0
4,4,5,5,1,3,5,4
1,2,5,5,0,2,3,0
5,0,3,3,1,0,2,4
2,1,0,2,5,1,5,3
2,3,1,3,0,2,4,5

68_Level_7_8_6_Trial_151_Move_1

4,2,1,0,1,2,1,1
2,0,3,2,0,4,5,0
4,4,5,5,1,3,5,4
1,2,5,5,0,2,3,0
5,0,3,3,1,0,2,4
2,1,0,2,5,1,5,3
2,3,1,3,0,2,4,5

68_Level_7_8_6_Trial_151_Move_2

4,2,1,0,2,0,1,2
2,0,3,2,0,4,5,0
4,4,5,5,1,3,5,4
1,2,5,5,0,2,3,0
5,0,3,3,1,0,2,4
2,1,0,2,5,1,5,3
2,3,1,3,0,2,4,5

68_Level_7_8_6_Trial_151_Move_3

4,2,1,0,1,2,1,2
2,0,3,2,2,4,5,0
4,4,5,5,1,3,5,4
1,2,5,5,0,2,3,0
5,0,3,3,1,0,2,4
2,1,0,2,5,1,5,3
2,3,1,3,0,2,4,5

68_Level_7_8_6_Trial_152_Move_0

1,0,4,3,4,0,5,1
5,4,4,5,1,0,0,2
4,5,0,3,2,2,1,4
1,0,3,1,5,4,0,0
2,3,4,4,5,1,2,4
3,0,5,2,0,1,0,1
5,2,1,5,2,5,3,5

68_Level_7_8_6_Trial_152_Move_1

0,1,2,3,4,0,5,1
1,0,4,5,1,0,0,2
5,5,0,3,2,2,1,4
1,0,3,1,5,4,0,0
2,3,4,4,5,1,2,4
3,0,5,2,0,1,0,1
5,2,1,5,2,5,3,5

68_Level_7_8_6_Trial_152_Move_2

0,0,2,3,4,0,5,1
1,1,4,5,1,0,0,2
5,2,5,3,2,2,1,4
1,1,3,1,5,4,0,0
2,3,4,4,5,1,2,4
3,0,5,2,0,1,0,1
5,2,1,5,2,5,3,5

68_Level_7_8_6_Trial_152_Move_3

0,1,2,3,4,0,5,1
0,0,2,5,1,0,0,2
1,1,4,3,2,2,1,4
5,2,5,3,5,4,0,0
2,3,4,4,5,1,2,4
3,0,5,2,0,1,0,1
5,2,1,5,2,5,3,5

68_Level_7_8_6_Trial_153_Move_0

5,3,3,4,0,4,1,3
5,2,4,3,1,5,4,0
4,1,1,0,3,1,5,1
2,0,1,2,4,2,3,0
2,5,3,5,1,4,3,3
5,3,0,5,3,2,2,4
0,1,0,4,1,4,1,3

68_Level_7_8_6_Trial_153_Move_1

5,0,1,2,0,4,1,3
5,2,4,4,1,5,4,0
4,1,1,0,3,1,5,1
2,0,1,2,4,2,3,0
2,5,3,5,1,4,3,3
5,3,0,5,3,2,2,4
0,1,0,4,1,4,1,3

68_Level_7_8_6_Trial_153_Move_2

5,0,0,2,0,4,1,3
5,2,1,4,1,5,4,0
4,1,2,0,3,1,5,1
2,0,4,2,4,2,3,0
2,5,3,5,1,4,3,3
5,3,0,5,3,2,2,4
0,1,0,4,1,4,1,3

68_Level_7_8_6_Trial_153_Move_3

5,0,1,2,2,4,1,3
5,2,1,4,1,5,4,0
4,1,2,0,3,1,5,1
2,0,4,2,4,2,3,0
2,5,3,5,1,4,3,3
5,3,0,5,3,2,2,4
0,1,0,4,1,4,1,3

68_Level_7_8_6_Trial_154_Move_0

3,4,0,4,5,4,3,0
1,4,3,2,5,4,4,3
0,2,1,3,2,0,5,1
0,3,0,5,1,2,3,2
5,5,0,3,1,3,0,1
4,2,1,2,0,2,5,1
5,2,4,2,0,1,3,5

68_Level_7_8_6_Trial_154_Move_1

3,4,0,4,5,4,3,0
1,4,3,2,5,4,4,1
0,2,1,3,2,0,5,2
0,3,0,5,1,2,3,0
5,5,0,3,1,3,0,3
4,2,1,2,0,2,5,2
5,2,4,2,0,1,3,5

68_Level_7_8_6_Trial_154_Move_2

3,4,0,4,5,0,1,2
1,4,3,2,5,4,3,0
0,2,1,3,2,4,4,1
0,3,0,5,1,0,5,2
5,5,0,3,1,2,0,0
4,2,1,2,0,2,5,2
5,2,4,2,0,1,3,5

68_Level_7_8_6_Trial_154_Move_3

3,4,0,4,5,0,1,2
1,4,3,2,5,0,1,2
0,2,1,3,2,4,3,0
0,3,0,5,1,4,4,1
5,5,0,3,1,2,5,2
4,2,1,2,0,2,5,2
5,2,4,2,0,1,3,5

68_Level_7_8_6_Trial_155_Move_0

5,2,0,1,5,1,4,4
1,5,0,4,1,3,5,5
3,2,1,4,3,3,0,1
3,5,3,5,2,1,5,5
5,4,0,2,4,4,0,2
0,4,0,3,1,0,1,3
2,3,2,3,1,5,5,4

68_Level_7_8_6_Trial_155_Move_1

5,2,0,0,1,2,4,4
1,5,0,4,5,3,5,5
3,2,1,4,3,3,0,1
3,5,3,5,2,1,5,5
5,4,0,2,4,4,0,2
0,4,0,3,1,0,1,3
2,3,2,3,1,5,5,4

68_Level_7_8_6_Trial_155_Move_2

5,2,0,0,1,0,1,2
1,5,0,4,3,2,4,4
3,2,1,4,3,3,0,1
3,5,3,5,2,1,5,5
5,4,0,2,4,4,0,2
0,4,0,3,1,0,1,3
2,3,2,3,1,5,5,4

68_Level_7_8_6_Trial_155_Move_3

5,2,0,1,2,1,1,2
1,5,0,4,3,2,4,4
3,2,1,4,3,3,0,1
3,5,3,5,2,1,5,5
5,4,0,2,4,4,0,2
0,4,0,3,1,0,1,3
2,3,2,3,1,5,5,4
